# Supplementary material for: RNA Sequencing in COVID-19 patients identifies neutrophil activation biomarkers as a promising diagnostic platform for infections
Source: PLoS One. 2022 Jan 26;17(1):e0261679. doi: 10.1371/journal.pone.0261679 (PMC8791486; doi:10.1371/journal.pone.0261679)
Supplement: S1 Table — (XLSX) [file pone.0261679.s001.xlsx]

## Sheet: Sheet1
Table 1 Data from publication with Pairwise Comparisons to right. Supplementary parameters below.								Pairwise Comparisons:
	Incidental	(n=7)	Moderate	(n=7)	Critical	(n=24)		Incidental vs	Incidental vs	Moderate vs	[Incidental + Moderate] vs
Demographics	Mean	S.E.M.	Mean	S.E.M.	Mean	S.E.M.		Moderate	Critically Ill	Critically Ill	Critically Ill			Statistic
N per group	7		7		24			7 vs. 7	7 vs. 24	7 vs. 24	14 vs. 24	N per group		N/A
Sex (% Male)	0.571429		0.428571		0.458333			0.59298	0.598309	0.889275	0.804025	Sex		chi-square
Age (years)	54	6.911	46.7143	3.15258	62.125	1.69217	*	0.364299	0.292453	0.000165837	0.0025	Age (years)		T-test
BMI	30.38	2.69903	37.2871	4.07877	32.7898	1.88888		0.183284	0.531483	0.284046	0.74162	BMI		T-test
African or African-American	0.428571		0.857143		0.583333			0.102606	0.0516949	0.053319	0.0511848	Ethnic Descent		chi-square
Co-Morbidity
T2DM (Type II Diabetes Mellitus)	0.428571		0.428571		0.5			1	0.739332	0.739332	0.670556	T2DM		chi-square
HTN (Hypertension)	0.714286		0.571429		0.666667			0.576999	0.812547	0.643094	0.881368	HTN		chi-square
Treatments
Intubation	0.142857		0		0.791667		*	0.299387	0.00159533	0.000154548	1.79238e-05	Intubation		chi-square
BiPAP	0		0.428571		0.125			0.0506992	0.324992	0.0736544	0.466551	BiPAP		chi-square
ECMO VV	0		0		0.0833333			no occurence	0.429726	0.429726	0.267119	ECMO VV		chi-square
Dexamethasone	0.571429		1		0.833333			0.0506992	0.144779	0.247121	0.714911	Dexamethasone		chi-square
Vasopressor	0		0		0.666667		*	0.0506992	0.00189925	0.00189925	5.94148e-05	Vasopressor	(defines Critical)	chi-square
Clinical Measures
PF Ratio	2.5149	0.946	1.4096	0.416	1.755	0.256		0.286	0.302	0.558	0.78	PF Ratio		T-test
Fatality	0.142857		0		0.5		*	0.000182811	0.0920113	0.0168635	0.00722636	Fatality		chi-square
Laboratory Results
SARS-CoV2 blood titer (ddPCR)	1068.77	969.39	1063.36	1094.91	478.3	272.63		0.996	0.354	0.404	0.296	SARS-CoV2 blood titer (ddPCR)		T-test
WBC Count	11.99	3.43	10.03	2.43	14.98	1.37		0.564	0.305	0.081	0.075	WBC Count		T-test
Lymphocyte Count	1.18	0.36	1.13	0.26	1.05	0.17		0.897	0.733	0.814	0.701	Lymphocyte Count		T-test
Neutrophil Count	9.65	2.23	9.88	2.41	14.05	1.32		0.943	0.128	0.234	0.067	Neutrophil Count		T-test
Neutrophil/Lymphocyte Ratio (NLR)	10.23	2.88	11.93	5.13	25.38	4.69		0.778	0.157	0.266	0.078	Neutrophil/Lymphocyte Ratio (NLR)		T-test
Platelet Count	308.71	65.9	223.14	37.05	273.82	26.19		0.172	0.529	0.327	0.849	Platelet Count		T-test
Hemoglobin	11.13	1.17	12.39	0.99	9.38	0.47	*	0.323	0.085	0.004	0.004	Hemoglobin		T-test
Yield (ug) from 3 mL blood	9.29	3.11	10.75	2.79	15	2.43		0.731928	0.169784	0.381749	0.169042	RNA Yield		T-test
Supplementary Data. Additional demographic and clinical characteristics.
	Incidental	(n=7)	Moderate	(n=7)	Critical	(n=24)
Demographics	Mean	S.E.M.	Mean	S.E.M.	Mean	S.E.M.
African or African-American	0.428571		0.857143		0.583333			see Ethnic Descent above
European	0.571429		0		0.125			see Ethnic Descent above
Asian	0		0.142857		0
Latin-American	0		0		0.25			Pairwise Comparisons:
Other or unknown	0		0		0.0416667			Incidental vs	Incidental vs	Moderate vs	[Incidental + Moderate] vs
								Moderate	Critically Ill	Critically Ill	Critically Ill			Statistic
Co-Morbid Conditions								7 vs. 7	7 vs. 24	7 vs. 24	14 vs. 24	N per group		N/A
T2DM (Type II Diabetes Mellitus)	0.428571		0.428571		0.5			1	0.739332	0.739332	0.670556	T2DM		chi-square
CAD (Coronary Artery Disease)	0.142857		0.142857		0.0833333			1	0.639291	0.639291	0.564113	CAD		chi-square
CHF (Congestive Heart Failure)	0.285714		0.142857		0.208333			0.514828	0.666586	0.699638	0.96537	CHF		chi-square
Left Ventricular Ejection Fraction <35%	0.142857		0.142857		0			1	0.0598024	0.0598024	0.0571216	LVEF <35%		chi-square
HTN (Hypertension)	0.714286		0.571429		0.666667			0.576999	0.812547	0.643094	0.881368	HTN		chi-square
Influenza	0		0		0			no occurences in any group
Pneumonia	0.142857		0		0.0416667			0.299387	0.337623	0.583013	0.691862	Pneumonia		chi-square
ARDS	0		0		0			no occurences in any group
Cystic Fibrosis	0		0		0			no occurences in any group
Asthma	0.285714		0.285714		0.333333			1	0.812547	0.812547	0.760652	Asthma		chi-square
COPD	0		0		0.25		*	no occurence	0.140726	0.140726	0.0414811	COPD		chi-square
Apnea	0.142857		0.142857		0.125			1	0.901312	0.901312	0.875179	Apnea		chi-square
Interstitial Lung Disease	0		0		0			no occurences in any group
Pulmonary Hypertension	0		0		0			no occurences in any group
Pulmonary Embolism	0		0		0.0416667			no occurence	0.583013	0.583013	0.438922	Pulm. Emb.		chi-square
Tuberculosis	0		0		0			no occurences in any group
Lung Cancer	0		0		0.0416667			no occurence	0.583013	0.583013	0.438922	Lung Ca.		chi-square
Smoker	0		0		0.0833333			no occurence	0.429726	0.429726	0.267119	Smoker		chi-square
E-cig or Vape	0		0		0			no occurences in any group
Head and Neck Cancer	0		0		0			no occurences in any group
