# Supplementary material for: RNA Sequencing in COVID-19 patients identifies neutrophil activation biomarkers as a promising diagnostic platform for infections
Source: PLoS One. 2022 Jan 26;17(1):e0261679. doi: 10.1371/journal.pone.0261679 (PMC8791486; doi:10.1371/journal.pone.0261679)
Supplement: S2 Table — (XLSX) [file pone.0261679.s002.xlsx]

## Sheet: 2A. Covid GeneLevel DEGs
# Notes : Created from Advanced Analysis operation: significance Analysis.
#Experiment: Covids GeneSymbol
#corrected p-value cut-off:0.001
#Fold change cut-off:2.0					TOTAL	758
#Selected Test : T Test unpaired					UP	155
#Entity List: All Entities					DOWN	603
#Interpretation: Severity
#p-value computation: Asymptotic
#Multiple Testing Correction: No Correction
#
# Technology : GeneSpring.GeneLevel.Generic_SingleColor_ucsc197K_715375657
# Owner : gxuser
# Created On : Wed Apr 21 09:48:54 EDT 2021
Gene_ID	p ([COVID] Vs [CON])	Regulation ([COVID] Vs [CON])	FC (abs) ([COVID] Vs [CON])	FC ([COVID] Vs [CON])	Log FC ([COVID] Vs [CON])	[CON](normalized)	[COVID](normalized)	GeneSym	Description	gene ID_1	gene ID
uc064dot.1,uc003toq.2,uc064dou.1,uc064dov.1,uc003tos.2,uc064dow.1,uc064dox.1,uc064doy.1|ABCA13	0.000188167	up	4.34767	4.34767	2.12024	0	2.12024	ABCA13	Membrane ; Multi-pass membrane protein (from UniProt Q86UQ4)///"ATP binding cassette subfamily A member 13 (ABCA13), mRNA. (from RefSeq NM_152701)"///"ATP-binding cassette, sub-family A (ABC1), member 13 (from HGNC ABCA13)"///The sequence shown here is derived from an Ensembl automatic analysis pipeline and should be considered as preliminary data. (from UniProt F5H7B7)///The sequence shown here …	ABCA13	ABCA13
uc002vkc.3,uc061ssa.1,uc061ssb.1,uc061ssc.1,uc061ssd.1,uc061ssf.1,uc061ssg.1,uc061ssh.1,uc061ssi.1,uc061ssj.1,uc061ssk.1,uc061ssl.1,uc061ssm.1|ABCB6	9.13906e-06	up	2.63167	2.63167	1.39598	0.372817	1.7688	ABCB6	ATP binding cassette subfamily B member 6 (Langereis blood group) (ABCB6), mRNA. (from RefSeq NM_005689)///"ATP-binding cassette, sub-family B (MDR/TAP), member 6 (Langereis blood group) (from HGNC ABCB6)"///Belongs to the ABC transporter superfamily. (from UniProt H7BXK9)///The sequence shown here is derived from an Ensembl automatic analysis pipeline and should be considered as preliminary data…	ABCB6	ABCB6
uc001wys.3,uc001wyr.3,uc001wyq.4,uc010any.4,uc059bky.1,uc059bkz.1,uc059bla.1,uc059blb.1,uc059blc.1|ABHD12B	0.00092807	up	2.70816	2.70816	1.43731	1.08825	2.52557	ABHD12B	abhydrolase domain containing 12B (ABHD12B), transcript variant 1, mRNA. (from RefSeq NM_001206673)///"abhydrolase domain containing 12B (ABHD12B), transcript variant 3, mRNA. (from RefSeq NM_181814)"///" Event=Alternative splicing; Named isoforms=4; Name=1; Synonyms=Variant 1; IsoId=Q7Z5M8-1; Sequence=Displayed; Name=2; Synonyms=Variant 3; IsoId=Q7Z5M8-2; Sequence=VSP_010687; Name=4; Synonyms=Va…	ABHD12B	ABHD12B
uc060zce.1,uc060zck.1|AC011513.3	5.3798e-05	up	7.16691	7.16691	2.84135	0.0687704	2.91012	AC011513.3	The sequence shown here is derived from an Ensembl automatic analysis pipeline and should be considered as preliminary data. (from UniProt M0QXV9)///The sequence shown here is derived from an Ensembl automatic analysis pipeline and should be considered as preliminary data. (from UniProt M0QYM2)	AC011513.3	AC011513.3
uc032vkw.2,uc063gug.1,uc063guh.1,uc003kwu.2|AC034220.3	2.24086e-06	up	2.22807	2.22807	1.1558	0.243332	1.39913	AC034220.3	uncharacterized LOC553103 (LOC553103), long non-coding RNA. (from RefSeq NR_110997)///"hypothetical LOC553103, mRNA (cDNA clone IMAGE:5288197). (from mRNA BC043424)"///mRNA; cDNA DKFZp779A135 (from clone DKFZp779A135). (from mRNA BX538252)	AC034220.3	AC034220.3
uc061lpu.1,uc061lpv.1|AC096579.13	0.000700742	up	5.65399	5.65399	2.49927	0.93055	3.42982	AC096579.13	mRNA fragment. (from mRNA L09101)///AC096579.13 (from geneSymbol)	AC096579.13	AC096579.13
uc062ccu.1|AC244250.1	5.14681e-05	up	10.1528	10.1528	3.3438	0.88197	4.22577	AC244250.1	AC244250.1 (from geneSymbol)	AC244250.1	AC244250.1
uc064mew.1,uc003xmp.4,uc003xmr.4,uc064mex.1,uc064mey.1,uc064mez.1,uc064mfa.1,uc064mfb.1,uc064mfc.1,uc284quw.1,uc284qux.1,uc284quy.1,uc284quz.1,uc284qva.1|ADAM9	0.000597812	up	2.01108	2.01108	1.00797	1.40916	2.41713	ADAM9	The sequence shown here is derived from an Ensembl automatic analysis pipeline and should be considered as preliminary data. (from UniProt C9JPM3)///The sequence shown here is derived from an Ensembl automatic analysis pipeline and should be considered as preliminary data. (from UniProt C9J6H5)///Probable zinc protease. May mediate cell-cell or cell- matrix interactions. Isoform 2 displays alpha-…	ADAM9	ADAM9
uc059dvd.1|AF111168.4	0.000428268	up	2.7084	2.7084	1.43744	1.11552	2.55297	AF111168.4	Sequence 476163 from Patent EP1572962. (from mRNA JD495139)	AF111168.4	AF111168.4
uc001bet.4,uc057dbo.1,uc010odp.3,uc010odo.3,uc001beu.5,uc057dbp.1,uc057dbq.1|ALPL	0.00097331	up	3.4471	3.4471	1.78538	4.76051	6.54589	ALPL	alkaline phosphatase, liver/bone/kidney (ALPL), transcript variant 1, mRNA. (from RefSeq NM_000478)///"alkaline phosphatase, liver/bone/kidney (from HGNC ALPL)"///"alkaline phosphatase, liver/bone/kidney (ALPL), transcript variant 3, mRNA. (from RefSeq NM_001177520)"///"alkaline phosphatase, liver/bone/kidney (ALPL), transcript variant 2, mRNA. (from RefSeq NM_001127501)"///This isozyme may play …	ALPL	ALPL		neutrophil
uc001ylz.2,uc001ylx.2,uc001yma.2,uc059fnm.1,uc059fnn.1|ANKRD9	0.000590176	up	2.60134	2.60134	1.37925	1.18974	2.56899	ANKRD9	ankyrin repeat domain 9 (ANKRD9), mRNA. (from RefSeq NM_152326)///Contains 3 ANK repeats. (from UniProt Q96BM1)///The sequence shown here is derived from an Ensembl automatic analysis pipeline and should be considered as preliminary data. (from UniProt H0YM08)///The sequence shown here is derived from an Ensembl automatic analysis pipeline and should be considered as preliminary data. (from UniPr…	ANKRD9	ANKRD9
uc003tff.4,uc003tfg.5,uc064cva.1,uc064cvb.1,uc064cvc.1,uc064cvd.1,uc064cve.1,uc064cvf.1,uc064cvg.1,uc064cvh.1,uc064cvi.1,uc064cvj.1,uc064cvk.1|ANLN	0.000365453	up	2.44642	2.44642	1.29067	0.208908	1.49958	ANLN	anillin actin binding protein (ANLN), transcript variant 1, mRNA. (from RefSeq NM_018685)///"anillin actin binding protein (ANLN), transcript variant 3, mRNA. (from RefSeq NM_001284302)"///The sequence shown here is derived from an Ensembl automatic analysis pipeline and should be considered as preliminary data. (from UniProt C9JJT6)///The sequence shown here is derived from an Ensembl automatic …	ANLN	ANLN
uc003hld.4,uc062xov.1,uc062xow.1,uc062xox.1,uc062xoy.1,uc062xoz.1,uc062xpa.1,uc062xpb.1,uc062xpc.1,uc062xpd.1|ANXA3	9.06786e-06	up	5.49068	5.49068	2.45698	3.68669	6.14367	ANXA3	annexin A3 (ANXA3), mRNA. (from RefSeq NM_005139)///A pair of annexin repeats may form one binding site for calcium and phospholipid. (from UniProt D6RA82)///The sequence shown here is derived from an Ensembl automatic analysis pipeline and should be considered as preliminary data. (from UniProt D6RFJ9)///annexin A3 (from HGNC ANXA3)///A pair of annexin repeats may form one binding site for calci…	ANXA3	ANXA3
uc058brv.1|AP000640.10	0.000320898	up	2.27783	2.27783	1.18766	0.837372	2.02504	AP000640.10	cDNA FLJ25210 fis, clone REC06876. (from mRNA AK057939)	AP000640.10	AP000640.10
uc003qcp.3,uc063rjq.1,uc010kfm.3,uc063rjr.1,uc063rjs.1,uc063rjt.1|ARG1	2.81069e-06	up	11.4965	11.4965	3.52313	2.02837	5.5515	ARG1	arginase 1 (ARG1), transcript variant 2, mRNA. (from RefSeq NM_000045)///arginase 1 (from HGNC ARG1)///"arginase 1 (ARG1), transcript variant 1, mRNA. (from RefSeq NM_001244438)"	ARG1	ARG1
uc003xuj.4,uc011leg.3,uc064nej.1,uc064nek.1,uc064nel.1,uc064nem.1,uc064nen.1,uc064neo.1,uc064nep.1,uc003xum.4,uc011lek.2,uc064neq.1,uc003xun.4,uc011lei.3,uc003xul.4,uc064ner.1,uc011lej.3,uc064nes.1,uc064net.1,uc064neu.1,uc064nev.1,uc064new.1,uc064nex.1,uc011lel.3,uc011lem.3,uc003xur.4,uc064ney.1,uc064nez.1,uc064nfa.1,uc064nfb.1|ASPH	0.000323503	up	3.42133	3.42133	1.77456	2.51714	4.2917	ASPH	aspartate beta-hydroxylase (ASPH), transcript variant 1, mRNA. (from RefSeq NM_004318)///"aspartate beta-hydroxylase (ASPH), transcript variant 6, mRNA. (from RefSeq NM_001164750)"///aspartate beta-hydroxylase (from HGNC ASPH)///The sequence shown here is derived from an Ensembl automatic analysis pipeline and should be considered as preliminary data. (from UniProt A0A087WW51)///The sequence show…	ASPH	ASPH
uc002xuu.5|B4GALT5	0.000542497	up	2.37866	2.37866	1.25015	4.33693	5.58708	B4GALT5	UDP-Gal:betaGlcNAc beta 1,4- galactosyltransferase, polypeptide 5 (B4GALT5), mRNA. (from RefSeq NM_004776)	B4GALT5	B4GALT5
uc011bsf.2,uc003frq.3,uc062rhe.1,uc003frp.4,uc062rhf.1,uc062rhg.1,uc062rhh.1,uc062rhi.1,uc062rhj.1,uc062rhk.1,uc062rhl.1|BCL6	0.000556757	up	2.81017	2.81017	1.49066	5.58617	7.07682	BCL6	B-cell CLL/lymphoma 6 (BCL6), transcript variant 3, mRNA. (from RefSeq NM_001134738)///"B-cell CLL/lymphoma 6 (BCL6), transcript variant 1, mRNA. (from RefSeq NM_001706)"///B-cell CLL/lymphoma 6 (from HGNC BCL6)///"B-cell CLL/lymphoma 6 (BCL6), transcript variant 2, mRNA. (from RefSeq NM_001130845)"///"Transcriptional repressor mainly required for germinal center (GC) formation and antibody affin…	BCL6	BCL6
uc004cww.3,uc004cwx.5,uc064ycr.1,uc004cwy.5,uc064ycs.1|BMX	0.000299257	up	4.88698	4.88698	2.28894	0.66077	2.94971	BMX	Non-receptor tyrosine kinase that plays central but diverse modulatory roles in various signaling processes involved in the regulation of actin reorganization, cell migration, cell proliferation and survival, cell adhesion, and apoptosis. Participates in signal transduction stimulated by growth factor receptors, cytokine receptors, G-protein coupled receptors, antigen receptors and integrins. Ind…	BMX	BMX
uc061wxl.1,uc002xia.4,uc061wxm.1,uc002xib.3,uc061wxo.1,uc061wxp.1,uc061wxq.1,uc061wxr.1|BPI	1.43551e-05	up	9.89846	9.89846	3.3072	0.795236	4.10244	BPI	Bactericidal Permeability Increasing Protein	BPI	BPI		neutrophil
uc003kog.2,uc063fuw.1,uc003koh.2|C5orf30	0.00025914	up	3.77339	3.77339	1.91586	1.07217	2.98803	C5orf30	chromosome 5 open reading frame 30 (C5orf30), transcript variant 2, mRNA. (from RefSeq NM_033211)///Probably plays a role in trafficking of proteins via its interaction with UNC119 and UNC119B cargo adapters: may help the release of UNC119 and UNC119B cargo or the recycling of UNC119 and UNC119B. May play a role in ciliary membrane localization via its interaction with UNC119B and protein transpo…	C5orf30	C5orf30
uc022axl.2|C8orf88	0.000431095	up	2.36526	2.36526	1.242	0.433081	1.67508	C8orf88	chromosome 8 open reading frame 88 (C8orf88), mRNA. (from RefSeq NM_001190972)	C8orf88	C8orf88
uc003csj.3|CAMP	3.25977e-06	up	6.67709	6.67709	2.73922	3.1747	5.91392	CAMP	cathelicidin antimicrobial peptide (CAMP), mRNA. (from RefSeq NM_004345)	CAMP	CAMP
uc001lrz.4,uc057xom.1,uc057xon.1,uc001lry.4,uc001lsa.4,uc057xoo.1,uc057xop.1,uc057xoq.1,uc057xor.1,uc057xos.1,uc057xot.1,uc057xou.1,uc057xov.1,uc057xow.1,uc057xox.1,uc057xoy.1,uc057xoz.1,uc057xpa.1,uc057xpb.1,uc057xpc.1,uc057xpe.1|CD151	0.000767069	up	2.02996	2.02996	1.02145	3.23391	4.25536	CD151	Essential for the proper assembly of the glomerular and tubular basement membranes in kidney. (from UniProt P48509)///The sequence shown here is derived from an Ensembl automatic analysis pipeline and should be considered as preliminary data. (from UniProt E9PSA1)///CD151 molecule (Raph blood group) (from HGNC CD151)///"CD151 molecule (Raph blood group) (CD151), transcript variant 4, mRNA. (from …	CD151	CD151
uc032hyu.2,uc021uvf.2,uc060zla.1|CD177	9.09245e-05	up	26.1923	26.1923	4.71107	0.625155	5.33622	CD177	CD177 molecule (CD177), mRNA. (from RefSeq NM_020406)///The sequence shown here is derived from an Ensembl automatic analysis pipeline and should be considered as preliminary data. (from UniProt A0A087X113)///"Cell membrane ; Lipid-anchor, GPI-anchor (from UniProt Q8N6Q3)"	CD177	CD177
uc032xhc.2,uc032xhb.2,uc063qjs.1,uc063qjt.1,uc063qju.1,uc063qjv.1,uc063qjw.1,uc063qjx.1|CD24	5.4391e-05	up	6.41559	6.41559	2.68158	1.97943	4.66101	CD24	CD24 molecule (CD24), transcript variant 1, mRNA. (from RefSeq NM_013230)///"CD24 molecule (CD24), transcript variant 3, mRNA. (from RefSeq NM_001291738)"///The sequence shown here is derived from an Ensembl automatic analysis pipeline and should be considered as preliminary data. (from UniProt A0A087WW33)///The sequence shown here is derived from an Ensembl automatic analysis pipeline and should…	CD24	CD24
uc058afl.1,uc058afm.1,uc058afn.1,uc058afp.1,uc001muv.5,uc058afq.1,uc001muu.5,uc058afr.1,uc001mus.5,uc009yjy.4,uc009yjz.4,uc009yjx.4,uc009yka.4,uc001mut.5|CD59	5.92062e-05	up	2.20341	2.20341	1.13974	4.03291	5.17265	CD59	The sequence shown here is derived from an Ensembl automatic analysis pipeline and should be considered as preliminary data. (from UniProt E9PR17)///The sequence shown here is derived from an Ensembl automatic analysis pipeline and should be considered as preliminary data. (from UniProt E9PNW4)///"CD59 molecule, complement regulatory protein (from HGNC CD59)"///The sequence shown here is derived …	CD59	CD59
uc064ffg.1,uc003ukx.2,uc064ffi.1,uc064ffj.1,uc064ffk.1,uc003uky.4,uc064ffo.1,uc064ffp.1,uc003ukz.3,uc010les.3,uc011khl.3,uc064ffq.1,uc064ffr.1,uc064ffs.1,uc064fft.1|CDK14	0.000722971	up	2.04313	2.04313	1.03078	2.84354	3.87432	CDK14	The sequence shown here is derived from an Ensembl automatic analysis pipeline and should be considered as preliminary data. (from UniProt C9IYJ9)///cyclin-dependent kinase 14 (from HGNC CDK14)///"cyclin-dependent kinase 14 (CDK14), transcript variant 1, mRNA. (from RefSeq NM_001287135)"///The sequence shown here is derived from an Ensembl automatic analysis pipeline and should be considered as p…	CDK14	CDK14
uc060zcn.1,uc032hyc.2|CEACAM6	1.23379e-05	up	9.28718	9.28718	3.21524	0.105795	3.32104	CEACAM6	The sequence shown here is derived from an Ensembl automatic analysis pipeline and should be considered as preliminary data. (from UniProt M0QYD3)///"carcinoembryonic antigen related cell adhesion molecule 6 (CEACAM6), mRNA. (from RefSeq NM_002483)"	CEACAM6	CEACAM6
uc002oud.3,uc060zie.1,uc060zif.1|CEACAM8	3.88317e-07	up	19.8459	19.8459	4.31077	0.677335	4.98811	CEACAM8	carcinoembryonic antigen related cell adhesion molecule 8 (CEACAM8), mRNA. (from RefSeq NM_001816)///The sequence shown here is derived from an Ensembl automatic analysis pipeline and should be considered as preliminary data. (from UniProt M0R1X3)///The sequence shown here is derived from an Ensembl automatic analysis pipeline and should be considered as preliminary data. (from UniProt A0A087X2E2)	CEACAM8	CEACAM8
uc001tlk.4,uc058sqx.1,uc058sqy.1|CKAP4	0.000178725	up	2.10454	2.10454	1.0735	4.19141	5.26491	CKAP4	cytoskeleton-associated protein 4 (CKAP4), mRNA. (from RefSeq NM_006825)///cytoskeleton-associated protein 4 (from HGNC CKAP4)///The sequence shown here is derived from an Ensembl automatic analysis pipeline and should be considered as preliminary data. (from UniProt F8VVU0)	CKAP4	CKAP4
uc003xfz.3,uc003xfx.3,uc003xfw.3,uc064llr.1,uc064lls.1,uc064llt.1,uc064llu.1,uc064llv.1,uc064llw.1,uc064llx.1,uc064lly.1,uc064llz.1,uc064lma.1,uc064lmb.1,uc064lmc.1,uc064lmd.1,uc064lme.1|CLU	0.000130257	up	2.66873	2.66873	1.41615	5.19615	6.6123	CLU	clusterin (CLU), transcript variant 1, mRNA. (from RefSeq NM_001831)///"Isoform 1 functions as extracellular chaperone that prevents aggregation of nonnative proteins. Prevents stress- induced aggregation of blood plasma proteins. Inhibits formation of amyloid fibrils by APP, APOC2, B2M, CALCA, CSN3, SNCA and aggregation-prone LYZ variants (in vitro). Does not require ATP. Maintains partially unf…	CLU	CLU	Complement associated
uc001wjs.3,uc010akm.4,uc010ako.5,uc001wju.4,uc058zrb.1,uc010akn.4,uc001wjt.4,uc058zrc.1|CMTM5	0.000700667	up	3.46634	3.46634	1.79341	1.96483	3.75824	CMTM5	CKLF like MARVEL transmembrane domain containing 5 (CMTM5), transcript variant 1, mRNA. (from RefSeq NM_138460)///"CKLF like MARVEL transmembrane domain containing 5 (CMTM5), transcript variant 6, mRNA. (from RefSeq NM_001288746)"///"CKLF like MARVEL transmembrane domain containing 5 (CMTM5), transcript variant 5, mRNA. (from RefSeq NM_001288745)"///"CKLF like MARVEL transmembrane domain containi…	CMTM5	CMTM5
uc057ozn.1,uc057ozo.1,uc057ozp.1,uc057ozq.1,uc057ozr.1,uc057ozs.1,uc057ozt.1,uc001hfx.4,uc057ozu.1,uc057ozv.1,uc057ozw.1,uc057ozx.1|CR1	0.000798013	up	2.32624	2.32624	1.218	4.20575	5.42375	CR1	complement component (3b/4b) receptor 1 (Knops blood group) (from HGNC CR1)///Mediates cellular binding of particles and immune complexes that have activated complement. (from UniProt P17927)///The sequence shown here is derived from an Ensembl automatic analysis pipeline and should be considered as preliminary data. (from UniProt Q5SR44)///"complement component 3b/4b receptor 1 (Knops blood grou…	CR1	CR1
uc003ozs.5,uc021zai.3,uc063ozg.1,uc063ozh.1|CRISP3	1.07594e-06	up	10.7174	10.7174	3.42188	0.492265	3.91414	CRISP3	cysteine rich secretory protein 3 (CRISP3), transcript variant 1, mRNA. (from RefSeq NM_006061)///"cysteine rich secretory protein 3 (CRISP3), transcript variant 2, mRNA. (from RefSeq NM_001190986)"///Contains SCP domain. (from UniProt J3KPA1)///The sequence shown here is derived from an Ensembl automatic analysis pipeline and should be considered as preliminary data. (from UniProt I3L0A1)	CRISP3	CRISP3
uc060zlb.1|CTC-490G23.4	0.000239645	up	14.722	14.722	3.87991	0	3.87991	CTC-490G23.4	CTC-490G23.4 (from geneSymbol)	CTC-490G23.4	CTC-490G23.4
uc061wxn.1|CTD-2308N23.2	0.000135715	up	5.65949	5.65949	2.50067	0.178412	2.67908	CTD-2308N23.2	CTD-2308N23.2 (from geneSymbol)	CTD-2308N23.2	CTD-2308N23.2
uc059ahy.1,uc001wpq.4|CTSG	1.02465e-05	up	13.4104	13.4104	3.74527	0.218512	3.96379	CTSG	cathepsin G (from HGNC CTSG)///"cathepsin G (CTSG), mRNA. (from RefSeq NM_001911)"	CTSG	CTSG		neutrophil
uc003lfd.4,uc063htv.1,uc063htw.1,uc063htx.1|CYSTM1	0.000171534	up	2.47731	2.47731	1.30878	3.95382	5.2626	CYSTM1	cysteine rich transmembrane module containing 1 (CYSTM1), mRNA. (from RefSeq NM_032412)///cysteine-rich transmembrane module containing 1 (from HGNC CYSTM1)	CYSTM1	CYSTM1
uc058xkh.1,uc058xki.1,uc058xkj.1,uc058xkk.1|DACH1	4.60653e-05	up	2.37623	2.37623	1.24867	0.0606484	1.30932	DACH1	dachshund family transcription factor 1 (DACH1), transcript variant 2, mRNA. (from RefSeq NM_080760)///"dachshund family transcription factor 1 (DACH1), transcript variant 1, mRNA. (from RefSeq NM_080759)"///"dachshund family transcription factor 1 (DACH1), transcript variant 3, mRNA. (from RefSeq NM_004392)"///The sequence shown here is derived from an Ensembl automatic analysis pipeline and sho…	DACH1	DACH1
uc064kbf.1,uc003wqv.2|DEFA1	4.29991e-05	up	19.9985	19.9985	4.32182	0.364997	4.68681	DEFA1	Defensin 1 and defensin 2 have antibacterial, fungicide and antiviral activities. Has antimicrobial activity against Gram- negative and Gram-positive bacteria. Defensins are thought to kill microbes by permeabilizing their plasma membrane. (from UniProt P59665)///"defensin alpha 1 (DEFA1), mRNA. (from RefSeq NM_004084)"	DEFA1	DEFA1		neutrophil
uc064kbh.1,uc003wqz.3|DEFA3	6.2209e-06	up	25.799	25.799	4.68924	2.90812	7.59736	DEFA3	defensin, alpha 3, neutrophil-specific (from HGNC DEFA3)///"defensin alpha 3 (DEFA3), mRNA. (from RefSeq NM_005217)"	DEFA3	DEFA3		neutrophil
uc003wqu.2|DEFA4	8.65063e-06	up	20.5297	20.5297	4.35964	1.54091	5.90055	DEFA4	defensin alpha 4 (DEFA4), mRNA. (from RefSeq NM_001925)	DEFA4	DEFA4		neutrophil
uc010fef.4,uc010fei.4,uc010feg.4,uc010fee.4,uc002sie.4,uc002sif.4,uc010fem.4,uc010feo.4,uc010fej.4,uc010fen.4,uc010fek.4,uc061knl.1,uc061knm.1,uc061knn.1,uc061kno.1,uc061knp.1,uc061knq.1,uc061knr.1,uc061kns.1|DYSF	0.000157388	up	2.59122	2.59122	1.37363	4.91393	6.28756	DYSF	dysferlin (DYSF), transcript variant 14, mRNA. (from RefSeq NM_001130981)///"dysferlin (DYSF), transcript variant 13, mRNA. (from RefSeq NM_001130980)"///"dysferlin (DYSF), transcript variant 12, mRNA. (from RefSeq NM_001130979)"///"dysferlin (DYSF), transcript variant 11, mRNA. (from RefSeq NM_001130978)"///"dysferlin (DYSF), transcript variant 8, mRNA. (from RefSeq NM_003494)"///"dysferlin (DYS…	DYSF	DYSF
uc002wzu.5|E2F1	7.92458e-05	up	3.69273	3.69273	1.88469	0.389137	2.27383	E2F1	E2F transcription factor 1 (E2F1), mRNA. (from RefSeq NM_005225)	E2F1	E2F1
uc003klr.4,uc063fnt.1,uc063fnu.1,uc063fnv.1,uc063fnw.1,uc063fnx.1,uc284pxa.1,uc063fny.1|ELL2	8.91598e-06	up	3.28796	3.28796	1.71719	1.92571	3.6429	ELL2	elongation factor for RNA polymerase II 2 (ELL2), mRNA. (from RefSeq NM_012081)///The sequence shown here is derived from an Ensembl automatic analysis pipeline and should be considered as preliminary data. (from UniProt H0Y8G1)///The sequence shown here is derived from an Ensembl automatic analysis pipeline and should be considered as preliminary data. (from UniProt D6RC27)///"elongation factor,…	ELL2	ELL2
uc057nea.1,uc057neb.1,uc001ggg.2|F5	8.49642e-05	up	2.51791	2.51791	1.33222	2.85935	4.19157	F5	coagulation factor V (proaccelerin, labile factor) (from HGNC F5)///The sequence shown here is derived from an Ensembl automatic analysis pipeline and should be considered as preliminary data. (from UniProt A0A0A0MRJ7)///"coagulation factor V (F5), mRNA. (from RefSeq NM_000130)"	F5	F5	COAG
uc001ddz.3,uc009wbc.2,uc009wbb.3,uc057hka.1,uc057hkb.1|GADD45A	0.000178372	up	3.00294	3.00294	1.58638	1.4744	3.06077	GADD45A	growth arrest and DNA damage inducible alpha (GADD45A), transcript variant 1, mRNA. (from RefSeq NM_001924)///"growth arrest and DNA damage inducible alpha (GADD45A), transcript variant 3, mRNA. (from RefSeq NM_001199742)"///"growth arrest and DNA damage inducible alpha (GADD45A), transcript variant 2, mRNA. (from RefSeq NM_001199741)"///"growth arrest and DNA-damage-inducible, alpha (from HGNC G…	GADD45A	GADD45A
uc002rns.4,uc002rnr.4,uc002rnq.4,uc061hwb.1,uc061hwc.1,uc061hwd.1,uc061hwe.1,uc061hwf.1,uc061hwg.1,uc061hwh.1,uc061hwi.1,uc061hwj.1,uc061hwk.1,uc061hwl.1,uc061hwn.1|GALNT14	0.000155632	up	3.00567	3.00567	1.58768	0.123506	1.71119	GALNT14	polypeptide N-acetylgalactosaminyltransferase 14 (GALNT14), transcript variant 2, mRNA. (from RefSeq NM_001253826)///"polypeptide N-acetylgalactosaminyltransferase 14 (GALNT14), transcript variant 1, mRNA. (from RefSeq NM_024572)"///"polypeptide N-acetylgalactosaminyltransferase 14 (GALNT14), transcript variant 3, mRNA. (from RefSeq NM_001253827)"///polypeptide N-acetylgalactosaminyltransferase 1…	GALNT14	GALNT14
uc062bnf.1|GP1BB	0.000716261	up	2.41704	2.41704	1.27324	3.33229	4.60553	GP1BB	glycoprotein Ib platelet beta subunit (GP1BB), mRNA. (from RefSeq NM_000407)	GP1BB	GP1BB
uc003tph.4,uc003tpi.3,uc003tpm.2,uc064dqk.1,uc003tpl.3,uc064dql.1,uc003tpj.3,uc064dqm.1,uc003tpk.3,uc064dqn.1,uc064dqo.1,uc064dqp.1,uc064dqq.1,uc064dqr.1,uc064dqs.1,uc064dqt.1,uc064dqu.1,uc064dqv.1,uc064dqw.1,uc064dqx.1,uc064dqy.1,uc064dqz.1,uc064dra.1|GRB10	3.89566e-06	up	6.53245	6.53245	2.70762	0.19242	2.90004	GRB10	growth factor receptor bound protein 10 (GRB10), transcript variant 3, mRNA. (from RefSeq NM_001001550)///"growth factor receptor bound protein 10 (GRB10), transcript variant 1, mRNA. (from RefSeq NM_005311)"///"growth factor receptor bound protein 10 (GRB10), transcript variant 4, mRNA. (from RefSeq NM_001001555)"///"Adapter protein which modulates coupling of a number of cell surface receptor k…	GRB10	GRB10
uc003ewn.4,uc011bnp.3,uc003ewo.4,uc062ovl.1,uc062ovm.1,uc003ewp.4,uc062ovn.1,uc062ovo.1,uc062ovp.1,uc062ovq.1,uc062ovr.1,uc062ovs.1,uc062ovt.1,uc062ovu.1|GYG1	0.000181287	up	2.60083	2.60083	1.37897	3.7202	5.09918	GYG1	glycogenin 1 (GYG1), transcript variant 1, mRNA. (from RefSeq NM_004130)///glycogenin 1 (from HGNC GYG1)///"glycogenin 1 (GYG1), transcript variant 2, mRNA. (from RefSeq NM_001184720)"///"glycogenin 1 (GYG1), transcript variant 3, mRNA. (from RefSeq NM_001184721)"///The sequence shown here is derived from an Ensembl automatic analysis pipeline and should be considered as preliminary data. (from U…	GYG1	GYG1
uc003nfs.2|HIST1H3B	0.000550891	up	4.68912	4.68912	2.22932	3.92043	6.14975	HIST1H3B	histone cluster 1, H3b (HIST1H3B), mRNA. (from RefSeq NM_003537)	HIST1H3B	HIST1H3B
uc063kah.1,uc003mfa.4,uc063kai.1,uc063kaj.1,uc063kak.1,uc063kal.1|HK3	0.000301564	up	2.09763	2.09763	1.06876	5.64805	6.71681	HK3	hexokinase 3 (white cell) (from HGNC HK3)///"hexokinase 3 (HK3), mRNA. (from RefSeq NM_002115)"///Belongs to the hexokinase family. (from UniProt H0Y9N6)///The sequence shown here is derived from an Ensembl automatic analysis pipeline and should be considered as preliminary data. (from UniProt H0Y8U9)///The sequence shown here is derived from an Ensembl automatic analysis pipeline and should be c…	HK3	HK3
uc003itb.3,uc011ckc.2,uc003ita.4,uc063azf.1,uc063azg.1|HMGB2	0.000561543	up	2.47375	2.47375	1.3067	5.98792	7.29462	HMGB2	DNA binding proteins that associates with chromatin and has the ability to bend DNA. Binds preferentially single-stranded DNA. Involved in V(D)J recombination by acting as a cofactor of the RAG complex. Acts by stimulating cleavage and RAG protein binding at the 23 bp spacer of conserved recombination signal sequences (RSS) (By similarity). (from UniProt P26583)///"high mobility group box 2 (HMGB…	HMGB2	HMGB2
uc010cgm.4,uc002fbr.5,uc059wxx.1,uc059wxy.1,uc059wxz.1,uc059wya.1,uc059wyb.1,uc059wyc.1,uc059wyd.1,uc059wye.1,uc059wyf.1,uc059wyg.1,uc002fbt.7,uc059wyh.1,uc059wyi.1,uc059wyj.1,uc059wyk.1,uc059wyl.1|HP	0.00011779	up	6.66673	6.66673	2.73698	0.694853	3.43183	HP	As a result of hemolysis, hemoglobin is found to accumulate in the kidney and is secreted in the urine. Haptoglobin captures, and combines with free plasma hemoglobin to allow hepatic recycling of heme iron and to prevent kidney damage. Haptoglobin also acts as an Antimicrobial; Antioxidant, has antibacterial activity and plays a role in modulating many aspects of the acute phase response. Hemogl…	HP	HP
uc003mdc.5,uc003mdd.3|HRH2	0.000881392	up	2.14886	2.14886	1.10357	3.89505	4.99862	HRH2	histamine receptor H2 (HRH2), transcript variant 1, mRNA. (from RefSeq NM_001131055)///"histamine receptor H2 (HRH2), transcript variant 2, mRNA. (from RefSeq NM_022304)"	HRH2	HRH2
uc061lqg.1|IGKJ2	0.000595764	up	5.87328	5.87328	2.55417	6.04551	8.59967	IGKJ2	Immunoglobulin Kappa Joining 2. (from UniProt A0A0A0MT85)	IGKJ2	IGKJ2
uc061lqd.1|IGKJ5	0.000579935	up	7.44997	7.44997	2.89724	5.03002	7.92726	IGKJ5	The sequence shown here is derived from an Ensembl automatic analysis pipeline and should be considered as preliminary data. (from UniProt A0A0A0MTA3)	IGKJ5	IGKJ5
uc061lqz.1|IGKV2-30	0.000944053	up	6.33447	6.33447	2.66323	1.05941	3.72263	IGKV2-30	The sequence shown here is derived from an Ensembl automatic analysis pipeline and should be considered as preliminary data. (from UniProt A0A075B6S3)	IGKV2-30	IGKV2-30
uc061lqr.1|IGKV3-15	0.000938644	up	4.73317	4.73317	2.24281	2.81498	5.05779	IGKV3-15	immunoglobulin kappa variable 3-15 (from HGNC IGKV3-15)	IGKV3-15	IGKV3-15
uc062cdy.1|IGLC1	0.000352597	up	8.19117	8.19117	3.03407	5.40102	8.43509	IGLC1	The sequence shown here is derived from an Ensembl automatic analysis pipeline and should be considered as preliminary data. (from UniProt A0A075B6K8)	IGLC1	IGLC1
uc062cdx.1|IGLJ1	0.000324678	up	7.76907	7.76907	2.95774	3.8523	6.81004	IGLJ1	The sequence shown here is derived from an Ensembl automatic analysis pipeline and should be considered as preliminary data. (from UniProt A0A0A0MT76)	IGLJ1	IGLJ1
uc011aiw.3,uc021wmq.2,uc062cdw.1|IGLL5	0.000369085	up	8.01504	8.01504	3.00271	4.2604	7.26311	IGLL5	immunoglobulin lambda like polypeptide 5 (IGLL5), transcript variant 1, mRNA. (from RefSeq NM_001178126)///immunoglobulin lambda-like polypeptide 5 (from HGNC IGLL5)///"immunoglobulin lambda like polypeptide 5 (IGLL5), transcript variant 2, mRNA. (from RefSeq NM_001256296)"	IGLL5	IGLL5
uc062cbq.1|IGLV1-47	0.000703161	up	7.55266	7.55266	2.91699	0.964942	3.88193	IGLV1-47	The sequence shown here is derived from an Ensembl automatic analysis pipeline and should be considered as preliminary data. (from UniProt A0A075B6I8)	IGLV1-47	IGLV1-47
uc062cbm.1|IGLV1-51	0.000737013	up	6.19343	6.19343	2.63074	2.98227	5.61301	IGLV1-51	The sequence shown here is derived from an Ensembl automatic analysis pipeline and should be considered as preliminary data. (from UniProt A0A075B6I5)	IGLV1-51	IGLV1-51
uc062cct.1|IGLV2-23	0.000236288	up	9.02519	9.02519	3.17396	1.28632	4.46027	IGLV2-23	The sequence shown here is derived from an Ensembl automatic analysis pipeline and should be considered as preliminary data. (from UniProt A0A075B6J5)	IGLV2-23	IGLV2-23
uc062ccx.1|IGLV3-19	0.000179911	up	14.7327	14.7327	3.88095	1.6608	5.54175	IGLV3-19	The sequence shown here is derived from an Ensembl automatic analysis pipeline and should be considered as preliminary data. (from UniProt A0A075B6J8)	IGLV3-19	IGLV3-19
uc062ccw.1|IGLV3-21	0.000399176	up	9.8418	9.8418	3.29892	1.1682	4.46712	IGLV3-21	The sequence shown here is derived from an Ensembl automatic analysis pipeline and should be considered as preliminary data. (from UniProt A0A075B6J7)	IGLV3-21	IGLV3-21
uc061mlq.1,uc010fix.4,uc061mlr.1,uc061mls.1,uc061mlt.1,uc061mlu.1,uc061mlv.1,uc061mlw.1,uc061mlx.1,uc002tbq.5,uc061mly.1,uc061mlz.1,uc061mma.1|IL1R1	0.000537694	up	3.91907	3.91907	1.97051	1.27094	3.24146	IL1R1	The sequence shown here is derived from an Ensembl automatic analysis pipeline and should be considered as preliminary data. (from UniProt C9JW84)///"interleukin 1 receptor type 1 (IL1R1), transcript variant 2, mRNA. (from RefSeq NM_001288706)"///The sequence shown here is derived from an Ensembl automatic analysis pipeline and should be considered as preliminary data. (from UniProt B8ZZ73)///The…	IL1R1	IL1R1
uc002tbm.4,uc061mlj.1,uc061mlk.1,uc002tbn.5,uc061mll.1,uc061mlm.1,uc061mln.1,uc061mlo.1,uc061mlp.1|IL1R2	0.000420209	up	8.25553	8.25553	3.04536	4.10195	7.14731	IL1R2	interleukin 1 receptor type 2 (IL1R2), transcript variant 1, mRNA. (from RefSeq NM_004633)///"interleukin 1 receptor, type II (from HGNC IL1R2)"///"Non-signaling receptor for IL1A, IL1B and IL1RN. Reduces IL1B activities. Serves as a decoy receptor by competetive binding to IL1B and preventing its binding to IL1R1. Also modulates cellular response through non-signaling association with IL1RAP aft…	IL1R2	IL1R2
uc001sth.4,uc001stg.3,uc010ssy.3|IRAK3	0.000169605	up	2.74531	2.74531	1.45697	3.72751	5.18448	IRAK3	interleukin 1 receptor associated kinase 3 (IRAK3), transcript variant 1, mRNA. (from RefSeq NM_007199)///The sequence shown here is derived from an Ensembl automatic analysis pipeline and should be considered as preliminary data. (from UniProt F5GYN6)///"interleukin 1 receptor associated kinase 3 (IRAK3), transcript variant 2, mRNA. (from RefSeq NM_001142523)"	IRAK3	IRAK3
uc060gah.1,uc060gai.1,uc002igt.2,uc002igu.2,uc060gaj.1,uc060gak.1,uc060gal.1,uc060gam.1,uc060gan.1,uc060gao.1|ITGA2B	1.56054e-05	up	4.49448	4.49448	2.16815	4.42596	6.59411	ITGA2B	The sequence shown here is derived from an Ensembl automatic analysis pipeline and should be considered as preliminary data. (from UniProt K7EKA6)///The sequence shown here is derived from an Ensembl automatic analysis pipeline and should be considered as preliminary data. (from UniProt K7EP83)///"integrin subunit alpha 2b (ITGA2B), mRNA. (from RefSeq NM_000419)"///"integrin, alpha 2b (platelet g…	ITGA2B	ITGA2B
uc002ilj.4,uc002ili.2,uc060gnq.1|ITGB3	0.00012832	up	3.39539	3.39539	1.76358	4.59272	6.3563	ITGB3	integrin subunit beta 3 (ITGB3), mRNA. (from RefSeq NM_000212)///Membrane ; Single-pass type I membrane protein (from UniProt I3L4X8)///"integrin, beta 3 (platelet glycoprotein IIIa, antigen CD61) (from HGNC ITGB3)"	ITGB3	ITGB3
uc010gmq.4,uc031rvd.1,uc031rve.2,uc010gmr.4,uc002ytz.5,uc002yua.5,uc010gmp.5,uc010gms.5,uc061zvw.1|KCNE1	7.63021e-05	up	3.32644	3.32644	1.73398	0.0505435	1.78452	KCNE1	potassium voltage-gated channel subfamily E regulatory subunit 1 (KCNE1), transcript variant 3, mRNA. (from RefSeq NM_001127668)///"potassium voltage-gated channel subfamily E regulatory subunit 1 (KCNE1), transcript variant 8, mRNA. (from RefSeq NM_001270405)"///"potassium voltage-gated channel subfamily E regulatory subunit 1 (KCNE1), transcript variant 7, mRNA. (from RefSeq NM_001270404)"///"p…	KCNE1	KCNE1
uc061pbh.1,uc002uch.3,uc002uci.4,uc061pbi.1,uc061pbj.1|KCNH7	0.000643942	up	2.75076	2.75076	1.45983	0.472308	1.93214	KCNH7	Contains cyclic nucleotide-binding domain. (from UniProt A0A087WZQ1)///"potassium voltage-gated channel subfamily H member 7 (KCNH7), transcript variant 1, mRNA. (from RefSeq NM_033272)"///"potassium voltage-gated channel subfamily H member 7 (KCNH7), transcript variant 2, mRNA. (from RefSeq NM_173162)"///The sequence shown here is derived from an Ensembl automatic analysis pipeline and should be…	KCNH7	KCNH7
uc001aqv.5,uc001aqw.5,uc001aqx.4,uc057cce.1,uc001aqz.3,uc001arb.4,uc001aqy.4,uc057ccf.1,uc057ccg.1,uc057cci.1,uc057ccj.1,uc284mmz.1,uc057cck.1|KIF1B	6.49743e-05	up	2.45348	2.45348	1.29483	2.18724	3.48207	KIF1B	kinesin family member 1B (KIF1B), transcript variant 2, mRNA. (from RefSeq NM_183416)///"kinesin family member 1B (KIF1B), transcript variant 1, mRNA. (from RefSeq NM_015074)"///Motor for anterograde transport of mitochondria. Has a microtubule plus end-directed motility. Isoform 2 is required for induction of neuronal apoptosis. (from UniProt O60333)///Belongs to the TRAFAC class myosin-kinesin …	KIF1B	KIF1B
uc002rgu.3,uc061hgl.1,uc061hgm.1,uc061hgn.1,uc061hgo.1,uc061hgp.1,uc061hgq.1,uc061hgr.1|KIF3C	0.000100901	up	2.19552	2.19552	1.13457	0.457336	1.5919	KIF3C	kinesin family member 3C (KIF3C), mRNA. (from RefSeq NM_002254)///Belongs to the TRAFAC class myosin-kinesin ATPase superfamily. Kinesin family. (from UniProt F8WER6)///Belongs to the TRAFAC class myosin-kinesin ATPase superfamily. Kinesin family. (from UniProt F8WAR6)///Belongs to the TRAFAC class myosin-kinesin ATPase superfamily. Kinesin family. (from UniProt A0A087WX26)///Microtubule-based an…	KIF3C	KIF3C
uc003irb.4,uc063atm.1,uc063atn.1,uc011cjm.3,uc003irc.3,uc063ato.1,uc063atp.1,uc063atq.1,uc063atr.1,uc063att.1|KLHL2	0.00050424	up	2.38609	2.38609	1.25465	4.1222	5.37685	KLHL2	kelch like family member 2 (KLHL2), transcript variant 1, mRNA. (from RefSeq NM_007246)///The sequence shown here is derived from an Ensembl automatic analysis pipeline and should be considered as preliminary data. (from UniProt D6R9G5)///Contains 1 BTB (POZ) domain. (from UniProt D6RGC3)///"kelch like family member 2 (KLHL2), transcript variant 2, mRNA. (from RefSeq NM_001161521)"///"kelch like …	KLHL2	KLHL2
uc003ael.3,uc011akm.2,uc062cvw.1,uc062cvy.1,uc062cvz.1,uc062cwc.1|KREMEN1	0.000392578	up	3.71975	3.71975	1.89521	1.46367	3.35888	KREMEN1	kringle containing transmembrane protein 1 (KREMEN1), transcript variant 3, mRNA. (from RefSeq NM_001039570)///"kringle containing transmembrane protein 1 (KREMEN1), transcript variant 2, mRNA. (from RefSeq NM_032045)"///Receptor for Dickkopf protein. Cooperates with Dickkopf to block Wnt/beta-catenin signaling (By similarity). (from UniProt Q96MU8)///The sequence shown here is derived from an En…	KREMEN1	KREMEN1
uc064wbc.1,uc064wbd.1,uc004bto.1,uc064wbe.1,uc064wbf.1,uc064wbg.1,uc064wbh.1|LCN2	6.64538e-07	up	13.2953	13.2953	3.73284	2.79902	6.53186	LCN2	Lipocalin 2	LCN2	LCN2	Iron-trafficking protein involved in multiple processes such as apoptosis, innate immunity and renal development. Binds iron through association with 2,5-dihydroxybenzoic acid (2,5- DHBA), a siderophore that shares structural similarities with bacterial enterobactin, and delivers or removes iron from the cell, depending on the context. Iron-bound form (holo-24p3) is internalized following binding…
uc061jtl.1,uc002scy.5,uc061jtm.1,uc061jtn.1,uc061jto.1|LGALSL	0.000391723	up	2.04465	2.04465	1.03185	2.69058	3.72243	LGALSL	lectin, galactoside-binding-like (LGALSL), mRNA. (from RefSeq NM_014181)"///The sequence shown here is derived from an Ensembl automatic analysis pipeline and should be considered as preliminary data. (from UniProt U3KQU5)///The sequence shown here is derived from an Ensembl automatic analysis pipeline and should be considered as preliminary data. (from UniProt F8WF17)///The sequence shown here i…	LGALSL	LGALSL
uc003olg.2,uc063ocj.1|LHFPL5	0.000209656	up	2.25941	2.25941	1.17595	1.47419	2.65013	LHFPL5	lipoma HMGIC fusion partner-like 5 (LHFPL5), mRNA. (from RefSeq NM_182548)///lipoma HMGIC fusion partner-like 5 (from HGNC LHFPL5)	LHFPL5	LHFPL5
uc011kmq.3,uc064hdz.1,uc003vgm.4,uc064hea.1,uc064heb.1|LSMEM1	0.000185318	up	2.28506	2.28506	1.19223	1.19643	2.38866	LSMEM1	leucine-rich single-pass membrane protein 1 (LSMEM1), transcript variant 2, mRNA. (from RefSeq NM_001134468)///Membrane ; Single-pass membrane protein (from UniProt Q8N8F7)///"leucine-rich single-pass membrane protein 1 (LSMEM1), transcript variant 1, mRNA. (from RefSeq NM_182597)"///leucine-rich single-pass membrane protein 1 (from HGNC LSMEM1)	LSMEM1	LSMEM1
uc003cpq.5,uc003fzr.4,uc010hjh.5,uc062izy.1,uc062izz.1,uc062jaa.1,uc062jab.1,uc062jac.1,uc062jad.1|LTF	4.11121e-07	up	17.5055	17.5055	4.12974	3.13875	7.26849	LTF	lactotransferrin (LTF), transcript variant 1, mRNA. Aka Lactoferrin	LTF	LTF	lactoferrin is an allosteric enhancer of elastases https://pubmed.ncbi.nlm.nih.gov/26986619/
uc059nhe.1,uc059nhf.1,uc059nhg.1,uc059nhh.1,uc059nhi.1,uc059nhj.1,uc010bnz.3,uc059nhk.1,uc010boa.4,uc002bqc.4,uc059nhl.1,uc059nhm.1,uc059nhn.1,uc059nho.1,uc059nhp.1,uc059nhq.1,uc059nhr.1,uc059nhs.1,uc059nht.1,uc059nhu.1,uc059nhv.1,uc059nhw.1,uc059nhx.1,uc059nhy.1,uc059nhz.1,uc059nia.1,uc059nib.1,uc059nic.1,uc059nid.1,uc059nie.1|MAN2A2	0.000264549	up	2.00569	2.00569	1.0041	4.28608	5.29018	MAN2A2	The sequence shown here is derived from an Ensembl automatic analysis pipeline and should be considered as preliminary data. (from UniProt H0YMU0)///The sequence shown here is derived from an Ensembl automatic analysis pipeline and should be considered as preliminary data. (from UniProt H0YK77)///The sequence shown here is derived from an Ensembl automatic analysis pipeline and should be consider…	MAN2A2	MAN2A2
uc063oda.1,uc003olp.4,uc003olq.4,uc011dti.3,uc063odb.1,uc063odc.1,uc003olr.4,uc063odd.1,uc063ode.1,uc063odf.1|MAPK14	0.000307809	up	2.30747	2.30747	1.20631	5.56719	6.7735	MAPK14	mitogen-activated protein kinase 14 (from HGNC MAPK14)///"mitogen-activated protein kinase 14 (MAPK14), transcript variant 1, mRNA. (from RefSeq NM_001315)"///"mitogen-activated protein kinase 14 (MAPK14), transcript variant 2, mRNA. (from RefSeq NM_139012)"///"mitogen-activated protein kinase 14 (MAPK14), transcript variant 4, mRNA. (from RefSeq NM_139014)"///The sequence shown here is derived f…	MAPK14	MAPK14
uc002mhh.2,uc060sqf.1,uc060sqg.1|MCEMP1	0.000155057	up	4.25405	4.25405	2.08884	2.43471	4.52354	MCEMP1	mast cell-expressed membrane protein 1 (MCEMP1), mRNA. (from RefSeq NM_174918)///The sequence shown here is derived from an Ensembl automatic analysis pipeline and should be considered as preliminary data. (from UniProt M0R0S5)///mast cell-expressed membrane protein 1 (from HGNC MCEMP1)	MCEMP1	MCEMP1
uc064irs.1,uc064irt.1,uc003vwy.4,uc064irz.1,uc064isa.1,uc064isb.1,uc064isc.1,uc064isd.1,uc064ise.1,uc284qbr.1,uc284qbs.1,uc284qbt.1,uc284qbu.1|MGAM	0.000396061	up	3.05124	3.05124	1.6094	3.69148	5.30088	MGAM	The sequence shown here is derived from an Ensembl automatic analysis pipeline and should be considered as preliminary data. (from UniProt E7EW87)///maltase-glucoamylase (alpha-glucosidase) (from HGNC MGAM)///"maltase-glucoamylase (MGAM), mRNA. (from RefSeq NM_004668)"///The sequence shown here is derived from an Ensembl automatic analysis pipeline and should be considered as preliminary data. (f…	MGAM	MGAM
uc031son.1|MIR5690	1.80068e-06	up	6.38154	6.38154	2.6739	0.561168	3.23507	MIR5690	microRNA 5690 (MIR5690), microRNA. (from RefSeq NR_049873)	MIR5690	MIR5690
uc031zew.1|MIR6502	0.000177438	up	2.53424	2.53424	1.34155	4.8665	6.20806	MIR6502	microRNA 6502 (MIR6502), microRNA. (from RefSeq NR_106757)	MIR6502	MIR6502
uc001lkf.4,uc001lke.4,uc057wuz.1,uc057wva.1,uc057wvb.1,uc057wvc.1|MKI67	0.000210163	up	3.28571	3.28571	1.71621	0.755888	2.47209	MKI67	marker of proliferation Ki-67 (MKI67), transcript variant 2, mRNA. (from RefSeq NM_001145966)///"marker of proliferation Ki-67 (MKI67), transcript variant 1, mRNA. (from RefSeq NM_002417)"///The sequence shown here is derived from an Ensembl automatic analysis pipeline and should be considered as preliminary data. (from UniProt A0A087WV66)///marker of proliferation Ki-67 (from HGNC MKI67)	MKI67	MKI67
uc001phe.2,uc058gvy.1,uc058gvz.1,uc058gwa.1,uc058gwb.1,uc058gwc.1|MMP8	5.15732e-08	up	33.3366	33.3366	5.05904	0.634703	5.69374	MMP8	matrix metallopeptidase 8 (MMP8), transcript variant 1, mRNA. (from RefSeq NM_002424)///The sequence shown here is derived from an Ensembl automatic analysis pipeline and should be considered as preliminary data. (from UniProt E9PL87)///Contains hemopexin repeats. (from UniProt H7C1M3)///The sequence shown here is derived from an Ensembl automatic analysis pipeline and should be considered as pre…	MMP8	MMP8
uc002xqz.3|MMP9	8.54733e-05	up	7.46122	7.46122	2.89941	4.40323	7.30264	MMP9	matrix metallopeptidase 9 (MMP9), mRNA. (from RefSeq NM_004994)	MMP9	MMP9
uc003hst.4,uc062yfg.1,uc011cds.3,uc062yfh.1|MMRN1	0.000287699	up	3.30871	3.30871	1.72627	1.7368	3.46308	MMRN1	Carrier protein for platelet (but not plasma) factor V/Va. Plays a role in the storage and stabilization of factor V in platelets. Upon release following platelet activation, may limit platelet and plasma factor Va-dependent thrombin generation. Ligand for integrin alpha-IIb/beta-3 and integrin alpha-V/beta-3 on activated platelets, and may function as an extracellular matrix or adhesive protein.…	MMRN1	MMRN1	COAG
uc002ivu.1,uc060hxj.1,uc060hxk.1,uc060hxl.1,uc060hxm.1|MPO	1.76867e-06	up	16.1235	16.1235	4.0111	0.70879	4.71989	MPO	myeloperoxidase (MPO), mRNA. (from RefSeq NM_000250)///The sequence shown here is derived from an Ensembl automatic analysis pipeline and should be considered as preliminary data. (from UniProt J3QSF7)///myeloperoxidase (from HGNC MPO)	MPO	MPO
uc001noo.4,uc058bso.1,uc001non.4,uc001nom.4,uc058bsp.1,uc058bsq.1,uc058bsr.1,uc058bss.1|MS4A3	5.1459e-05	up	7.04557	7.04557	2.81672	0.962131	3.77885	MS4A3	membrane spanning 4-domains A3 (MS4A3), transcript variant 3, mRNA. (from RefSeq NM_001031666)///"membrane-spanning 4-domains, subfamily A, member 3 (hematopoietic cell-specific) (from HGNC MS4A3)"///"membrane spanning 4-domains A3 (MS4A3), transcript variant 2, mRNA. (from RefSeq NM_001031809)"///"membrane spanning 4-domains A3 (MS4A3), transcript variant 1, mRNA. (from RefSeq NM_006138)"///The …	MS4A3	MS4A3
uc001ssn.4,uc001ssm.3,uc058qle.1,uc058qlf.1,uc058qlg.1,uc009zqp.4,uc058qlh.1,uc058qli.1,uc058qlj.1,uc021qzy.2,uc058qll.1,uc058qlm.1|MSRB3	0.00052221	up	2.27175	2.27175	1.1838	0.0634516	1.24725	MSRB3	methionine sulfoxide reductase B3 (MSRB3), transcript variant 1, mRNA. (from RefSeq NM_198080)///"methionine sulfoxide reductase B3 (MSRB3), transcript variant 3, mRNA. (from RefSeq NM_001193460)"///The sequence shown here is derived from an Ensembl automatic analysis pipeline and should be considered as preliminary data. (from UniProt F5H4C9)///methionine sulfoxide reductase B3 (from HGNC MSRB3)…	MSRB3	MSRB3
uc063rpk.1,uc003qfh.4,uc063rpl.1,uc063rpm.1,uc063rpn.1,uc063rpo.1,uc063rpp.1,uc063rpq.1,uc003qfu.4,uc063rpr.1,uc003qfc.4,uc063rps.1,uc063rpt.1,uc003qfo.4,uc063rpu.1,uc063rpv.1,uc063rpw.1,uc063rpx.1,uc063rpy.1,uc063rpz.1,uc063rqa.1,uc063rqb.1,uc003qfq.4,uc063rqc.1,uc063rqd.1,uc063rqe.1,uc063rqf.1,uc010kgj.4,uc010kgi.4,uc003qfi.4,uc063rqg.1,uc063rqh.1,uc063rqi.1,uc063rqj.1,uc063rqk.1,uc063rql.1,uc0…	0.000405696	up	2.25042	2.25042	1.1702	1.10394	2.27414	MYB	v-myb avian myeloblastosis viral oncogene homolog (from HGNC MYB)///"MYB proto-oncogene, transcription factor (MYB), transcript variant 1, mRNA. (from RefSeq NM_001130173)"///Transcriptional activator; DNA-binding protein that specifically recognize the sequence 5'-YAAC[GT]G-3'. Plays an important role in the control of proliferation and differentiation of hematopoietic progenitor cells. (from Un…	MYB	MYB
uc002xfl.3,uc002xfm.3|MYL9	0.000765826	up	3.32223	3.32223	1.73215	3.50941	5.24156	MYL9	myosin light chain 9 (MYL9), transcript variant 1, mRNA. (from RefSeq NM_006097)///"myosin light chain 9 (MYL9), transcript variant 2, mRNA. (from RefSeq NM_181526)"	MYL9	MYL9
uc001sfq.5,uc001sfr.6,uc009znk.5,uc009znl.5,uc058ovy.1|NFE2	4.63162e-06	up	2.00431	2.00431	1.0031	6.2928	7.29591	NFE2	nuclear factor, erythroid 2 (NFE2), transcript variant 1, mRNA. (from RefSeq NM_006163)///"nuclear factor, erythroid 2 (NFE2), transcript variant 2, mRNA. (from RefSeq NM_001136023)"///Component of the NF-E2 complex essential for regulating erythroid and megakaryocytic maturation and differentiation. Binds to the hypersensitive site 2 (HS2) of the beta-globin control region (LCR). This subunit (N…	NFE2	NFE2	O2	RBC
uc063lli.1,uc063llj.1,uc063lln.1,uc003mut.3,uc063llo.1,uc003mus.3,uc063llp.1,uc063llq.1,uc063llr.1|NQO2	7.09959e-05	up	2.42918	2.42918	1.28047	3.87959	5.16006	NQO2	NAD(P)H dehydrogenase, quinone 2 (NQO2), transcript variant 1, mRNA. (from RefSeq NM_001290221)"///The sequence shown here is derived from an Ensembl automatic analysis pipeline and should be considered as preliminary data. (from UniProt Q5TD07)///"NAD(P)H dehydrogenase, quinone 2 (NQO2), transcript variant 3, mRNA. (from RefSeq NM_000904)"///"NAD(P)H dehydrogenase, quinone 2 (NQO2), transcript v…	NQO2	NQO2
uc003gvj.4,uc003gvi.5,uc062wdt.1,uc062wdu.1,uc062wdv.1,uc062wdw.1,uc062wdx.1|NSUN7	0.000129184	up	3.39592	3.39592	1.7638	0.232279	1.99608	NSUN7	NOP2/Sun RNA methyltransferase family member 7 (NSUN7), mRNA. (from RefSeq NM_024677)///May have S-adenosyl-L-methionine-dependent methyl- transferase activity. (from UniProt Q8NE18)///"NOP2/Sun domain family, member 7 (from HGNC NSUN7)"	NSUN7	NSUN7
uc001vhl.4|OLFM4	1.47135e-05	up	27.0223	27.0223	4.75608	0.300423	5.0565	OLFM4	olfactomedin 4 (OLFM4), mRNA. (from RefSeq NM_006418)	OLFM4	OLFM4
uc033cce.2,uc064rhk.1,uc064rhl.1,uc064rhm.1|OPLAH	0.000115111	up	3.45674	3.45674	1.78941	0.24954	2.03895	OPLAH	5-oxoprolinase (ATP-hydrolysing) (OPLAH), mRNA. (from RefSeq NM_017570)///5-oxoprolinase (ATP-hydrolysing) (from HGNC OPLAH)///The sequence shown here is derived from an Ensembl automatic analysis pipeline and should be considered as preliminary data. (from UniProt A0A087WY99)	OPLAH	OPLAH
uc004bik.5,uc064vfy.1|ORM1	0.00037025	up	5.74609	5.74609	2.52258	1.29965	3.82223	ORM1	orosomucoid 1 (ORM1), mRNA. (from RefSeq NM_000607)///orosomucoid 1 (from HGNC ORM1)	ORM1	ORM1
uc059nyy.1,uc059nza.1,uc032csi.2,uc059nzb.1,uc059nzc.1,uc032csj.2,uc059nzd.1,uc284nro.1,uc059nze.1,uc059nzf.1,uc059nzg.1,uc032csl.2,uc032csk.2,uc059nzh.1,uc059nzi.1,uc032csm.2,uc032csn.2,uc059nzk.1,uc032csp.2,uc059nzl.1,uc059nzm.1|PCSK6	0.000719386	up	2.99221	2.99221	1.58121	0.976143	2.55736	PCSK6	proprotein convertase subtilisin/kexin type 6 (PCSK6), transcript variant 1, mRNA. (from RefSeq NM_002570)"///"proprotein convertase subtilisin/kexin type 6 (PCSK6), transcript variant 9, mRNA. (from RefSeq NM_001291309)"///proprotein convertase subtilisin/kexin type 6 (from HGNC PCSK6)///"proprotein convertase subtilisin/kexin type 6 (PCSK6), transcript variant 2, mRNA. (from RefSeq NM_138319)"/…	PCSK6	PCSK6
uc057ccl.1,uc057ccm.1,uc057ccn.1,uc001arc.4,uc057cco.1,uc057ccp.1,uc057ccq.1,uc057ccr.1,uc057ccs.1,uc057cct.1|PGD	4.17318e-05	up	2.31441	2.31441	1.21064	6.12625	7.33689	PGD	phosphogluconate dehydrogenase (from HGNC PGD)	PGD	PGD
uc002pdx.4|PGLYRP1	2.05391e-06	up	7.08165	7.08165	2.82409	3.33016	6.15425	PGLYRP1	peptidoglycan recognition protein 1 (PGLYRP1), mRNA. (from RefSeq NM_005091)	PGLYRP1	PGLYRP1
uc059bkx.1,uc010tqq.3,uc001wyu.4,uc059bld.1,uc059blf.1,uc059blg.1,uc059blh.1|PYGL	7.86438e-05	up	2.60343	2.60343	1.38042	5.71035	7.09077	PYGL	Phosphorylase is an important allosteric enzyme in carbohydrate metabolism. Enzymes from different sources differ in their regulatory mechanisms and in their natural substrates. However, all known phosphorylases share catalytic and structural properties. (from UniProt E9PK47)///"phosphorylase, glycogen, liver (PYGL), transcript variant 2, mRNA. (from RefSeq NM_001163940)"///"phosphorylase, glycog…	PYGL	PYGL
uc031ppk.1,uc001fdt.3,uc057lfp.1,uc057lfq.1,uc057lfr.1|RAB13	0.000209952	up	2.23445	2.23445	1.15992	0.223149	1.38307	RAB13	RAB13, member RAS oncogene family (RAB13), transcript variant 2, mRNA. (from RefSeq NM_001272038)///"RAB13, member RAS oncogene family (RAB13), transcript variant 1, mRNA. (from RefSeq NM_002870)"///"RAB13, member RAS oncogene family (from HGNC RAB13)"	RAB13	RAB13
uc057dlq.1,uc001bjz.5,uc057dlr.1,uc001bkc.5,uc057dls.1,uc057dlt.1,uc009vro.5,uc009vrp.5,uc009vrn.5,uc001bkb.5,uc001bka.5|RHD	0.000412207	up	2.95057	2.95057	1.561	0.916559	2.47755	RHD	Rh blood group, D antigen (from HGNC RHD)///"Rh blood group D antigen (RHD), transcript variant 1, mRNA. (from RefSeq NM_016124)"///"Rh blood group D antigen (RHD), transcript variant 8, mRNA. (from RefSeq NM_001282872)"///"Rh blood group D antigen (RHD), transcript variant 2, mRNA. (from RefSeq NM_001127691)"///The sequence shown here is derived from an Ensembl automatic analysis pipeline and sh…	RHD	RHD		RBC
uc022auz.1|RN7SKP97	0.000200021	up	3.36231	3.36231	1.74945	0.0886283	1.83808	RN7SKP97	RNA, 7SK small nuclear pseudogene 97 (from HGNC RN7SKP97)	RN7SKP97	RN7SKP97
uc057cch.1|RN7SL731P	0.000421393	up	2.96176	2.96176	1.56645	1.03902	2.60547	RN7SL731P	RNA, 7SL, cytoplasmic 731, pseudogene (from HGNC RN7SL731P)	RN7SL731P	RN7SL731P
uc001vyl.2|RNASE2	0.000266749	up	3.13864	3.13864	1.65014	4.07897	5.72911	RNASE2	ribonuclease A family member 2 (RNASE2), mRNA. (from RefSeq NM_002934)	RNASE2	RNASE2
uc063ats.1|RNU4-87P	0.000374643	up	2.98473	2.98473	1.5776	0.809152	2.38675	RNU4-87P	RNA, U4 small nuclear 87, pseudogene (from HGNC RNU4-87P)	RNU4-87P	RNU4-87P
uc021vhr.1|RNU6-433P	0.000617698	up	2.60453	2.60453	1.38102	0.48774	1.86876	RNU6-433P	RNA, U6 small nuclear 433, pseudogene (from HGNC RNU6-433P)	RNU6-433P	RNU6-433P
uc021xwo.2,uc003jex.5,uc063cio.1,uc063cip.1,uc063ciq.1|ROPN1L	4.03816e-05	up	2.72679	2.72679	1.44721	1.74085	3.18805	ROPN1L	May interact with AKAP3. (from UniProt Q96C74)///"rhophilin associated tail protein 1-like (ROPN1L), transcript variant 1, mRNA. (from RefSeq NM_031916)"///rhophilin associated tail protein 1-like (from HGNC ROPN1L)	ROPN1L	ROPN1L
uc063ail.1|RP11-153M7.5	0.000822227	up	3.59767	3.59767	1.84706	0.871986	2.71905	RP11-153M7.5	RP11-153M7.5 (from geneSymbol)	RP11-153M7.5	RP11-153M7.5
uc062pbg.1|RP11-166N6.2	0.000938218	up	3.19421	3.19421	1.67546	0.0626514	1.73811	RP11-166N6.2	RP11-166N6.2 (from geneSymbol)	RP11-166N6.2	RP11-166N6.2
uc062rhm.1|RP11-211G3.2	0.000450316	up	2.87182	2.87182	1.52197	4.41145	5.93341	RP11-211G3.2	RP11-211G3.2 (from geneSymbol)	RP11-211G3.2	RP11-211G3.2
uc062rhd.1,uc021xio.1|RP11-211G3.3	0.000880672	up	2.41814	2.41814	1.2739	3.63811	4.91201	RP11-211G3.3	RP11-211G3.3 (from geneSymbol)///"hCG1645011-like (LOC100131635), long non-coding RNA. (from RefSeq NR_034062)"	RP11-211G3.3	RP11-211G3.3
uc059ble.1|RP11-218E20.5	9.75551e-05	up	2.50589	2.50589	1.32532	5.14823	6.47356	RP11-218E20.5	RP11-218E20.5 (from geneSymbol)	RP11-218E20.5	RP11-218E20.5
uc057yiz.1|RP11-290F24.6	0.000212677	up	2.00532	2.00532	1.00383	0.223458	1.22729	RP11-290F24.6	RP11-290F24.6 (from geneSymbol)	RP11-290F24.6	RP11-290F24.6
uc060gnn.1|RP11-290H9.2	0.000148396	up	3.30012	3.30012	1.72252	4.93166	6.65418	RP11-290H9.2	Membrane ; Single-pass type I membrane protein (from UniProt H3BM21)	RP11-290H9.2	RP11-290H9.2
uc058qmy.1|RP11-335I12.2	9.90116e-05	up	2.90407	2.90407	1.53808	4.00312	5.5412	RP11-335I12.2	RP11-335I12.2 (from geneSymbol)	RP11-335I12.2	RP11-335I12.2
uc061xkv.1,uc061xkw.1|RP11-465L10.10	0.000169738	up	6.42467	6.42467	2.68362	1.38156	4.06518	RP11-465L10.10	cDNA FLJ41161 fis, clone BRACE2039475. (from mRNA AK123156)	RP11-465L10.10	RP11-465L10.10
uc001fbr.2|S100A12	0.000181642	up	4.01991	4.01991	2.00716	7.17099	9.17816	S100A12	S100 calcium binding protein A12 (S100A12), mRNA. (from RefSeq NM_005621)	S100A12	S100A12
uc057laz.1,uc001fbs.3,uc057lba.1|S100A8	0.000260069	up	2.98047	2.98047	1.57554	10.4028	11.9783	S100A8	S100A8 is a calcium- and zinc-binding protein which plays a prominent role in the regulation of inflammatory processes and immune response. It can induce neutrophil chemotaxis and adhesion. Predominantly found as calprotectin (S100A8/A9) which has a wide plethora of intra- and extracellular functions. The intracellular functions include: facilitating leukocyte arachidonic acid trafficking and met…	S100A8	S100A8	https://www.ncbi.nlm.nih.gov/pmc/articles/PMC7053304/
uc001fbq.3|S100A9	0.000788935	up	2.48693	2.48693	1.31436	11.9922	13.3066	S100A9	S100 calcium binding protein A9 (S100A9), mRNA. (from RefSeq NM_002965)	S100A9	S100A9	https://www.ncbi.nlm.nih.gov/pmc/articles/PMC7053304/
uc001hvg.4,uc057qjz.1,uc001hvf.4,uc057qka.1,uc057qkb.1,uc057qkc.1|SIPA1L2	0.0009004	up	2.77635	2.77635	1.47319	1.93352	3.40671	SIPA1L2	"signal-induced proliferation-associated 1 like 2 (SIPA1L2), mRNA. (from RefSeq NM_020808)"///signal-induced proliferation-associated 1 like 2 (from HGNC SIPA1L2)	SIPA1L2	SIPA1L2
uc003kwq.4,uc063gue.1,uc063guf.1|SLC22A4	3.94924e-06	up	2.42189	2.42189	1.27614	2.6758	3.95194	SLC22A4	solute carrier family 22 member 4 (SLC22A4), mRNA. (from RefSeq NM_003059)///"solute carrier family 22 (organic cation/zwitterion transporter), member 4 (from HGNC SLC22A4)"	SLC22A4	SLC22A4
uc002wrl.4,uc061vre.1|SLC24A3	0.000188138	up	2.19732	2.19732	1.13574	0.130011	1.26575	SLC24A3	solute carrier family 24 member 3 (SLC24A3), mRNA. (from RefSeq NM_020689)///Transports 1 Ca(2+) and 1 K(+) in exchange for 4 Na(+). (from UniProt Q9HC58)	SLC24A3	SLC24A3
uc003oln.4,uc063ocv.1,uc003oll.4,uc003olm.4,uc063ocw.1,uc063ocx.1,uc063ocy.1,uc063ocz.1|SLC26A8	7.50511e-05	up	3.75077	3.75077	1.90719	0.576202	2.48339	SLC26A8	solute carrier family 26 member 8 (SLC26A8), transcript variant 1, mRNA. (from RefSeq NM_052961)///"solute carrier family 26 (anion exchanger), member 8 (from HGNC SLC26A8)"///"solute carrier family 26 member 8 (SLC26A8), transcript variant 2, mRNA. (from RefSeq NM_138718)"///"solute carrier family 26 member 8 (SLC26A8), transcript variant 3, mRNA. (from RefSeq NM_001193476)"///The sequence shown…	SLC26A8	SLC26A8
uc001qtr.4,uc058kus.1,uc058kut.1,uc058kuu.1,uc058kuv.1,uc058kuw.1,uc058kux.1,uc058kuy.1,uc058kuz.1,uc058kva.1,uc058kvb.1|SLC2A3	0.000764248	up	2.46805	2.46805	1.30337	5.63854	6.94191	SLC2A3	solute carrier family 2 member 3 (SLC2A3), mRNA. (from RefSeq NM_006931)///"solute carrier family 2 (facilitated glucose transporter), member 3 (from HGNC SLC2A3)"///The sequence shown here is derived from an Ensembl automatic analysis pipeline and should be considered as preliminary data. (from UniProt F5GYR5)///The sequence shown here is derived from an Ensembl automatic analysis pipeline and s…	SLC2A3	SLC2A3
uc001apo.4,uc057cac.1,uc001app.5,uc057cad.1,uc057cae.1,uc057caf.1,uc057cag.1,uc057cah.1,uc057cai.1,uc057caj.1|SLC2A5	0.000526314	up	3.48064	3.48064	1.79935	0.0279999	1.82735	SLC2A5	solute carrier family 2 member 5 (SLC2A5), transcript variant 1, mRNA. (from RefSeq NM_003039)///"solute carrier family 2 (facilitated glucose/fructose transporter), member 5 (from HGNC SLC2A5)"///"solute carrier family 2 member 5 (SLC2A5), transcript variant 2, mRNA. (from RefSeq NM_001135585)"///Belongs to the major facilitator superfamily. Sugar transporter (TC 2.A.1.1) family. (from UniProt K…	SLC2A5	SLC2A5
uc059yfi.1,uc002fkm.4,uc059yfj.1|SLC7A5	0.000178834	up	2.61133	2.61133	1.38478	2.45087	3.83565	SLC7A5	solute carrier family 7 (amino acid transporter light chain, L system), member 5 (from HGNC SLC7A5)///"solute carrier family 7 member 5 (SLC7A5), mRNA. (from RefSeq NM_003486)"	SLC7A5	SLC7A5
uc003knm.4|SLCO4C1	0.000796985	up	2.11824	2.11824	1.08287	1.96918	3.05205	SLCO4C1	solute carrier organic anion transporter family member 4C1 (SLCO4C1), mRNA. (from RefSeq NM_180991)	SLCO4C1	SLCO4C1
uc002xnm.2|SLPI	3.38547e-05	up	5.23805	5.23805	2.38903	3.00902	5.39806	SLPI	secretory leukocyte peptidase inhibitor (SLPI), mRNA. (from RefSeq NM_003064)	SLPI	SLPI
uc003olj.4,uc003olh.4,uc003oli.4,uc011dtg.3,uc063ock.1,uc063ocl.1,uc063ocm.1,uc063ocn.1,uc063oco.1,uc063ocp.1,uc063ocq.1,uc063ocr.1,uc063ocs.1,uc063oct.1|SRPK1	8.96919e-05	up	2.35564	2.35564	1.23612	4.00263	5.23875	SRPK1	SRSF protein kinase 1 (SRPK1), transcript variant 1, mRNA. (from RefSeq NM_003137)///Belongs to the protein kinase superfamily. (from UniProt H3BLV9)///SRSF protein kinase 1 (from HGNC SRPK1)///"Serine/arginine-rich protein-specific kinase which specifically phosphorylates its substrates at serine residues located in regions rich in arginine/serine dipeptides, known as RS domains and is involved …	SRPK1	SRPK1
uc001dhh.3,uc057hsm.1,uc057hsn.1|ST6GALNAC3	0.000349457	up	2.54937	2.54937	1.35014	0.385282	1.73542	ST6GALNAC3	ST6 (alpha-N-acetyl-neuraminyl-2,3-beta-galactosyl-1, 3)-N-acetylgalactosaminide alpha-2,6-sialyltransferase 3 (ST6GALNAC3), transcript variant 1, mRNA. (from RefSeq NM_152996)///The sequence shown here is derived from an Ensembl automatic analysis pipeline and should be considered as preliminary data. (from UniProt A0A087WWK2)///"ST6 (alpha-N-acetyl-neuraminyl-2,3-beta-galactosyl-1,3)-N-acetylga…	ST6GALNAC3	ST6GALNAC3
uc003hen.4,uc062xbj.1,uc062xbk.1|SULT1B1	0.000297592	up	2.73611	2.73611	1.45212	4.01512	5.46724	SULT1B1	sulfotransferase family 1B member 1 (SULT1B1), mRNA. (from RefSeq NM_014465)///Belongs to the sulfotransferase 1 family. (from UniProt D6RD70)///Belongs to the sulfotransferase 1 family. (from UniProt D6RIA8)	SULT1B1	SULT1B1
uc058bsh.1,uc001noj.3,uc058bsi.1,uc058bsj.1,uc058bsk.1|TCN1	3.95027e-05	up	6.51476	6.51476	2.70371	1.64814	4.35185	TCN1	transcobalamin I (vitamin B12 binding protein, R binder family) (from HGNC TCN1)///"transcobalamin 1 (TCN1), mRNA. (from RefSeq NM_001062)"	TCN1	TCN1
uc001yom.5,uc059fve.1,uc059fvf.1,uc059fvg.1,uc059fvh.1,uc059fvj.1,uc059fvl.1,uc059fvm.1|TDRD9	6.28263e-05	up	3.29537	3.29537	1.72044	0.638119	2.35856	TDRD9	tudor domain containing 9 (TDRD9), mRNA. (from RefSeq NM_153046)///tudor domain containing 9 (from HGNC TDRD9)///The sequence shown here is derived from an Ensembl automatic analysis pipeline and should be considered as preliminary data. (from UniProt H0YJJ2)	TDRD9	TDRD9
uc061qmr.1,uc002upy.4,uc061qms.1,uc061qmt.1,uc061qmu.1,uc002uqb.4,uc002uqa.4,uc061qmv.1,uc061qmw.1,uc061qmx.1,uc061qmy.1,uc061qmz.1,uc061qna.1|TFPI	0.000706605	up	2.06559	2.06559	1.04655	0.965355	2.01191	TFPI	Inhibits factor X (X(a)) directly and, in a Xa-dependent way, inhibits VIIa/tissue factor activity, presumably by forming a quaternary Xa/LACI/VIIa/TF complex. It possesses an antithrombotic action and also the ability to associate with lipoproteins in plasma. (from UniProt P10646)///"tissue factor pathway inhibitor (TFPI), transcript variant 1, mRNA. (from RefSeq NM_006287)"///Contains 3 BPTI/Ku…	TFPI	TFPI
uc003tuw.4,uc064dzr.1,uc010kzy.3,uc064dzs.1,uc064dzu.1|TPST1	0.000536883	up	5.51572	5.51572	2.46355	1.50488	3.96843	TPST1	tyrosylprotein sulfotransferase 1 (TPST1), mRNA. (from RefSeq NM_003596)///The sequence shown here is derived from an Ensembl automatic analysis pipeline and should be considered as preliminary data. (from UniProt C9K0F3)///tyrosylprotein sulfotransferase 1 (from HGNC TPST1)///The sequence shown here is derived from an Ensembl automatic analysis pipeline and should be considered as preliminary da…	TPST1	TPST1
uc002wwp.2,uc010gdv.2|TPX2	0.000288061	up	3.16188	3.16188	1.66078	0.378334	2.03912	TPX2	TPX2, microtubule-associated (TPX2), mRNA. (from RefSeq NM_012112)///Spindle assembly factor. Required for normal assembly of mitotic spindles. Required for normal assembly of microtubules during apoptosis. Required for chromatin and/or kinetochore dependent microtubule nucleation. Mediates AURKA localization to spindle microtubules. Activates AURKA by promoting its autophosphorylation at 'Thr-28…	TPX2	TPX2
uc003opx.5,uc011duc.4,uc011dud.4,uc063ojt.1|TREML1	0.000460505	up	3.39831	3.39831	1.76482	3.53677	5.30159	TREML1	triggering receptor expressed on myeloid cells like 1 (TREML1), transcript variant 2, mRNA. (from RefSeq NM_001271807)///"triggering receptor expressed on myeloid cells like 1 (TREML1), transcript variant 1, mRNA. (from RefSeq NM_178174)"///"triggering receptor expressed on myeloid cells like 1 (TREML1), transcript variant 3, mRNA. (from RefSeq NM_001271808)"///triggering receptor expressed on my…	TREML1	TREML1
uc021qtd.1,uc058jxe.1,uc001qlp.4,uc058jxf.1,uc058jxj.1,uc058jxk.1,uc058jxl.1|TSPAN9	0.000561386	up	2.12878	2.12878	1.09003	0.280403	1.37043	TSPAN9	tetraspanin 9 (TSPAN9), transcript variant 2, mRNA. (from RefSeq NM_001168320)///The sequence shown here is derived from an Ensembl automatic analysis pipeline and should be considered as preliminary data. (from UniProt E9PHL0)///"tetraspanin 9 (TSPAN9), transcript variant 1, mRNA. (from RefSeq NM_006675)"///tetraspanin 9 (from HGNC TSPAN9)///Membrane ; Multi-pass membrane protein (from UniProt B…	TSPAN9	TSPAN9
uc032ple.2,uc032pld.2,uc002xpm.4,uc002xpl.5,uc061xjb.1,uc002xpo.5,uc002xpq.4,uc061xjc.1|UBE2C	0.00061736	up	3.45377	3.45377	1.78817	0.330383	2.11855	UBE2C	ubiquitin conjugating enzyme E2C (UBE2C), transcript variant 8, mRNA. (from RefSeq NM_001281742)///"ubiquitin conjugating enzyme E2C (UBE2C), transcript variant 7, mRNA. (from RefSeq NM_001281741)"///"ubiquitin conjugating enzyme E2C (UBE2C), transcript variant 1, mRNA. (from RefSeq NM_007019)"///"ubiquitin conjugating enzyme E2C (UBE2C), transcript variant 2, mRNA. (from RefSeq NM_181799)"///ubi…	UBE2C	UBE2C
uc064dol.1,uc003tok.5,uc064dom.1,uc064don.1,uc011kcg.2,uc003tol.5,uc064doo.1,uc064dop.1,uc064doq.1,uc011kch.4,uc064dor.1,uc064dos.1|UPP1	0.000855618	up	2.17716	2.17716	1.12245	3.70849	4.83094	UPP1	The sequence shown here is derived from an Ensembl automatic analysis pipeline and should be considered as preliminary data. (from UniProt C9J486)///"uridine phosphorylase 1 (UPP1), transcript variant 3, mRNA. (from RefSeq NM_001287426)"///The sequence shown here is derived from an Ensembl automatic analysis pipeline and should be considered as preliminary data. (from UniProt C9K0J2)///Catalyzes …	UPP1	UPP1
uc003qdo.4|VNN1	0.00013405	up	6.10105	6.10105	2.60906	3.24469	5.85375	VNN1	vanin 1 (VNN1), mRNA. (from RefSeq NM_004666)	VNN1	VNN1
uc061yit.1|WI2-87327B8.2	0.000753778	up	2.70657	2.70657	1.43647	0.0181573	1.45462	WI2-87327B8.2	WI2-87327B8.2 (from geneSymbol)	WI2-87327B8.2	WI2-87327B8.2
uc063gmg.1,uc063gmh.1,uc063gmi.1,uc003ktq.2,uc063gmj.1,uc063gmk.1,uc063gml.1,uc063gmm.1,uc063gmn.1,uc063gmq.1|ZNF608	0.000741729	up	6.27397	6.27397	2.64938	0	2.64938	ZNF608	zinc finger protein 608 (from HGNC ZNF608)///Event=Alternative splicing; Named isoforms=2; Name=1; IsoId=Q9ULD9-1; Sequence=Displayed; Name=2; IsoId=Q9ULD9-2; Sequence=VSP_023664; Note=No experimental confirmation available.; (from UniProt Q9ULD9)///"zinc finger protein 608 (ZNF608), mRNA. (from RefSeq NM_020747)"	ZNF608	ZNF608
uc001spx.3,uc058qck.1,uc001spy.4|44264	0.000119312	down	2.14513	-2.14513	-1.10107	1.59858	0.497514	MARCH9	membrane associated ring-CH-type finger 9 (MARCH9), mRNA. (from RefSeq NM_138396)///membrane-associated ring finger (C3HC4) 9 (from HGNC MARCH9)///"E3 ubiquitin-protein ligase that may mediate ubiquitination of MHC-I, CD4 and ICAM1, and promote their subsequent endocytosis and sorting to lysosomes via multivesicular bodies. E3 ubiquitin ligases accept ubiquitin from an E2 ubiquitin-conjugating en…	44264	44264
uc002dxy.5,uc059tdr.1,uc059tds.1,uc059tdt.1,uc059tdv.1,uc059tdw.1,uc059tdy.1,uc059tdz.1,uc059tea.1,uc059teb.1|44440	0.000803368	down	2.71181	-2.71181	-1.43925	4.26064	2.82138	SEPT1	septin 1 (SEPT1), mRNA. (from RefSeq NM_052838)///septin 1 (from HGNC SEPT1)///Contains septin-type G (guanine nucleotide-binding) domain. (from UniProt I3L2M1)///The sequence shown here is derived from an Ensembl automatic analysis pipeline and should be considered as preliminary data. (from UniProt H3BS52)	44440	44440
uc060kph.1,uc002jts.5,uc060kpi.1,uc010wtk.3,uc060kpj.1,uc002jtt.5,uc060kpk.1,uc060kpl.1,uc002jtu.5,uc060kpm.1,uc060kpn.1,uc060kpo.1,uc060kpp.1,uc060kpq.1,uc060kpr.1,uc002jtv.4,uc060kps.1,uc060kpu.1,uc060kpv.1,uc060kpw.1,uc002jtw.4,uc060kpx.1,uc060kpy.1,uc060kpz.1,uc060kqa.1,uc010wtl.3,uc060kqb.1,uc060kqc.1,uc060kqf.1,uc060kqg.1,uc002jty.5,uc060kqh.1,uc060kqi.1,uc010wtm.3,uc060kqj.1,uc010wtn.3,uc0…	0.00093321	down	2.15209	-2.15209	-1.10574	5.98828	4.88254	SEPT9	The sequence shown here is derived from an Ensembl automatic analysis pipeline and should be considered as preliminary data. (from UniProt K7EJV0)///"septin 9 (SEPT9), transcript variant 1, mRNA. (from RefSeq NM_001113491)"///The sequence shown here is derived from an Ensembl automatic analysis pipeline and should be considered as preliminary data. (from UniProt K7EMW8)///"septin 9 (SEPT9), trans…	44448	44448
uc058kzm.1,uc058kzn.1,uc058kzo.1,uc001qvk.2,uc058kzp.1,uc058kzq.1,uc058kzr.1,uc058kzs.1,uc058kzt.1,uc058kzu.1,uc058kzv.1,uc058kzw.1,uc058kzx.1|A2M	0.000950575	down	2.96033	-2.96033	-1.56576	2.50602	0.940261	A2M	alpha-2-macroglobulin (from HGNC A2M)///"alpha-2-macroglobulin (A2M), mRNA. (from RefSeq NM_000014)"///The sequence shown here is derived from an Ensembl automatic analysis pipeline and should be considered as preliminary data. (from UniProt H0YFH1)///The sequence shown here is derived from an Ensembl automatic analysis pipeline and should be considered as preliminary data. (from UniProt F5H1E8)/…	A2M	A2M
uc064fbb.1,uc003uiz.3,uc011khc.3,uc064fbc.1,uc064fbd.1,uc064fbe.1,uc064fbf.1,uc064fbg.1,uc064fbh.1,uc064fbi.1,uc064fbj.1|ABCB1	2.02964e-06	down	2.71798	-2.71798	-1.44253	1.76417	0.321637	ABCB1	Energy-dependent efflux pump responsible for decreased drug accumulation in multidrug-resistant cells. (from UniProt P08183)///"ATP-binding cassette, sub-family B (MDR/TAP), member 1 (ABCB1), mRNA. (from RefSeq NM_000927)"///"ATP-binding cassette, sub-family B (MDR/TAP), member 1 (from HGNC ABCB1)"///The sequence shown here is derived from an Ensembl automatic analysis pipeline and should be cons…	ABCB1	ABCB1
uc001rmb.3|ABCD2	2.68632e-05	down	3.01481	-3.01481	-1.59207	2.35003	0.757962	ABCD2	ATP-binding cassette, sub-family D (ALD), member 2 (ABCD2), mRNA. (from RefSeq NM_005164)	ABCD2	ABCD2
uc062kje.1,uc062kjf.1,uc062kjg.1,uc003dco.4,uc062kjl.1,uc062kjm.1|ABHD14A	0.000154416	down	2.61457	-2.61457	-1.38657	2.33721	0.950642	ABHD14A	The sequence shown here is derived from an Ensembl automatic analysis pipeline and should be considered as preliminary data. (from UniProt C9J7W8)///The sequence shown here is derived from an Ensembl automatic analysis pipeline and should be considered as preliminary data. (from UniProt C9JMW6)///The sequence shown here is derived from an Ensembl automatic analysis pipeline and should be consider…	ABHD14A	ABHD14A
uc002hed.3|ABHD15	0.000755972	down	2.28547	-2.28547	-1.19249	2.26882	1.07633	ABHD15	abhydrolase domain containing 15 (ABHD15), mRNA. (from RefSeq NM_198147)	ABHD15	ABHD15
uc002iop.1,uc002ioq.2,uc060gzz.1,uc060haa.1|ABI3	0.000819363	down	2.44457	-2.44457	-1.28958	4.63019	3.34061	ABI3	ABI family member 3 (ABI3), transcript variant 1, mRNA. (from RefSeq NM_016428)///"ABI family member 3 (ABI3), transcript variant 2, mRNA. (from RefSeq NM_001135186)"///The sequence shown here is derived from an Ensembl automatic analysis pipeline and should be considered as preliminary data. (from UniProt I3L3W4)///The sequence shown here is derived from an Ensembl automatic analysis pipeline an…	ABI3	ABI3
uc061dje.1|AC003002.4	4.49566e-05	down	2.22852	-2.22852	-1.15609	1.98952	0.833435	AC003002.4	The sequence shown here is derived from an Ensembl automatic analysis pipeline and should be considered as preliminary data. (from UniProt M0R2Z0)	AC003002.4	AC003002.4
uc061djl.1,uc061djn.1,uc061djq.1|AC003002.6	2.20659e-05	down	2.46875	-2.46875	-1.30378	2.27611	0.97233	AC003002.6	The sequence shown here is derived from an Ensembl automatic analysis pipeline and should be considered as preliminary data. (from UniProt M0R1H3)///"cDNA FLJ32932 fis, clone TESTI2007464, weakly similar to ZINC FINGER PROTEIN 85. (from mRNA AK057494)"///The sequence shown here is derived from an Ensembl automatic analysis pipeline and should be considered as preliminary data. (from UniProt M0R23…	AC003002.6	AC003002.6
uc064bbq.1|AC004906.3	0.000394523	down	2.77833	-2.77833	-1.47422	2.96212	1.48791	AC004906.3	cDNA clone IMAGE:4822326. (from mRNA BC034433)	AC004906.3	AC004906.3
uc064gcy.1|AC005071.1	0.000955281	down	2.47802	-2.47802	-1.30919	3.6324	2.32321	AC005071.1	AC005071.1 (from geneSymbol)	AC005071.1	AC005071.1
uc060rnw.1|AC005944.2	0.000400465	down	2.11033	-2.11033	-1.07747	6.70964	5.63217	AC005944.2	AC005944.2 (from geneSymbol)	AC005944.2	AC005944.2
uc060ddr.1|AC010761.8	0.00094817	down	2.26323	-2.26323	-1.17838	7.64853	6.47015	AC010761.8	AC010761.8 (from geneSymbol)	AC010761.8	AC010761.8
uc059ksu.1|AC026512.1	0.000685943	down	2.72204	-2.72204	-1.44469	2.18252	0.73783	AC026512.1	AC026512.1 (from geneSymbol)	AC026512.1	AC026512.1
uc061qth.1,uc061qti.1|AC067945.4	0.000767013	down	2.96053	-2.96053	-1.56586	3.50227	1.93641	AC067945.4	AC067945.4 (from geneSymbol)	AC067945.4	AC067945.4
uc061gkz.1|AC092580.4	0.000960709	down	3.4434	-3.4434	-1.78383	3.64551	1.86168	AC092580.4	AC092580.4 (from geneSymbol)	AC092580.4	AC092580.4
uc003gji.3,uc284pvx.1,uc003gjk.4|AC093323.3	4.90113e-05	down	2.78489	-2.78489	-1.47762	2.62052	1.1429	AC093323.3	hypothetical LOC93622, mRNA (cDNA clone IMAGE:5272757). (from mRNA BC040997)///"hypothetical LOC93622, mRNA (cDNA clone IMAGE:5272522). (from mRNA BC066911)"///"hypothetical LOC93622, mRNA (cDNA clone IMAGE:5001258). (from mRNA BC026970)"	AC093323.3	AC093323.3
uc060ses.1|AC104532.2	0.000655277	down	2.24942	-2.24942	-1.16956	2.03591	0.866354	AC104532.2	The sequence shown here is derived from an Ensembl automatic analysis pipeline and should be considered as preliminary data. (from UniProt K7ERU9)	AC104532.2	AC104532.2
uc060set.1|AC104532.4	0.000664297	down	2.15773	-2.15773	-1.10951	1.99303	0.883521	AC104532.4	AC104532.4 (from geneSymbol)	AC104532.4	AC104532.4
uc058apv.1,uc058apw.1,uc001mxx.3,uc058apx.1,uc058apy.1,uc058apz.1,uc058aqb.1,uc058aqc.1,uc058aqd.1,uc058aqe.1,uc058aqf.1,uc058aqg.1,uc058aqh.1|ACCS	0.000380346	down	2.04628	-2.04628	-1.03301	1.28494	0.251936	ACCS	1-aminocyclopropane-1-carboxylate synthase homolog (Arabidopsis)(non-functional) (from HGNC ACCS)///The sequence shown here is derived from an Ensembl automatic analysis pipeline and should be considered as preliminary data. (from UniProt E9PRT9)///"1-aminocyclopropane-1-carboxylate synthase homolog (inactive) (ACCS), transcript variant 1, mRNA. (from RefSeq NM_032592)"///The sequence shown here …	ACCS	ACCS
uc058sep.1,uc009ztu.4,uc001thb.3,uc058seq.1,uc001the.3,uc058ser.1,uc058ses.1,uc058set.1,uc058seu.1,uc058sev.1,uc058sew.1,uc058sex.1,uc058sey.1|ACTR6	0.000811011	down	2.0121	-2.0121	-1.0087	2.78482	1.77612	ACTR6	Actin Related Protein 6 (from UniProt G3V1Y1)	ACTR6	ACTR6
uc059utq.1,uc059utr.1,uc059uts.1,uc059utt.1,uc059utu.1,uc059utv.1,uc059utw.1,uc059utx.1,uc002emc.3,uc059uty.1,uc059utz.1,uc059uua.1,uc059uub.1,uc059uuc.1,uc002emb.3,uc059uud.1,uc059uue.1,uc059uuf.1,uc059uug.1,uc059uuh.1,uc059uuj.1,uc059uuk.1,uc059uul.1,uc059uum.1,uc059uun.1,uc002eme.3,uc059uuo.1,uc059uup.1,uc059uuq.1,uc059uur.1,uc010vht.1,uc059uus.1,uc002emf.3,uc059uut.1,uc059uuu.1,uc059uuv.1,uc0…	0.000745637	down	4.26255	-4.26255	-2.09172	3.9313	1.83958	ADGRG1	The sequence shown here is derived from an Ensembl automatic analysis pipeline and should be considered as preliminary data. (from UniProt H3BSN3)///The sequence shown here is derived from an Ensembl automatic analysis pipeline and should be considered as preliminary data. (from UniProt H3BMC2)///The sequence shown here is derived from an Ensembl automatic analysis pipeline and should be consider…	ADGRG1	ADGRG1
uc001wds.1,uc058zeu.1,uc058zev.1,uc058zew.1,uc058zex.1,uc058zez.1,uc058zfi.1|AE000661.37	2.21161e-06	down	4.39297	-4.39297	-2.1352	2.79352	0.658324	AE000661.37	cDNA FLJ36233 fis, clone THYMU2001291. (from mRNA AK093552)///"cDNA FLJ43408 fis, clone OCBBF2020801, highly similar to Ataxin 7. (from mRNA AK125397)"	AE000661.37	AE000661.37
uc064gew.1,uc064gex.1,uc003uvf.4,uc064gey.1,uc064gez.1|AGFG2	0.000944301	down	2.54072	-2.54072	-1.34524	2.48913	1.14389	AGFG2	ArfGAP with FG repeats 2 (from HGNC AGFG2)///"ArfGAP with FG repeats 2 (AGFG2), mRNA. (from RefSeq NM_006076)"///The sequence shown here is derived from an Ensembl automatic analysis pipeline and should be considered as preliminary data. (from UniProt H7BZA5)	AGFG2	AGFG2
uc001dhn.4,uc057hta.1,uc001dho.4,uc057htb.1,uc057htc.1,uc057htd.1,uc057hte.1,uc057htf.1,uc057hth.1,uc057htj.1,uc057htl.1,uc057htm.1,uc057htn.1|AK5	0.000177731	down	2.04453	-2.04453	-1.03177	1.1521	0.120331	AK5	adenylate kinase 5 (AK5), transcript variant 1, mRNA. (from RefSeq NM_174858)///adenylate kinase 5 (from HGNC AK5)///"adenylate kinase 5 (AK5), transcript variant 2, mRNA. (from RefSeq NM_012093)"///The sequence shown here is derived from an Ensembl automatic analysis pipeline and should be considered as preliminary data. (from UniProt E9PQQ8)///The sequence shown here is derived from an Ensembl …	AK5	AK5
uc057riv.1,uc057riw.1,uc057rix.1,uc057riy.1,uc021pml.3,uc010qap.3,uc001ihu.4,uc057rja.1,uc057rjb.1,uc057rjc.1,uc057rjd.1|AKR1C3	0.000195212	down	2.18316	-2.18316	-1.12642	1.55861	0.432199	AKR1C3	aldo-keto reductase family 1, member C3 (from HGNC AKR1C3)///The sequence shown here is derived from an Ensembl automatic analysis pipeline and should be considered as preliminary data. (from UniProt S4R3D5)///"aldo-keto reductase family 1, member C3 (AKR1C3), transcript variant 2, mRNA. (from RefSeq NM_001253908)"///"aldo-keto reductase family 1, member C3 (AKR1C3), transcript variant 1, mRNA. (…	AKR1C3	AKR1C3
uc009yxp.4,uc058gzw.1,uc058gzx.1,uc058gzy.1,uc058gzz.1,uc058haa.1,uc058hab.1|ALKBH8	0.000701456	down	2.10845	-2.10845	-1.07618	1.86311	0.786927	ALKBH8	alkB homolog 8, tRNA methyltransferase (ALKBH8), transcript variant 2, mRNA. (from RefSeq NM_138775)///"Catalyzes the methylation of 5-carboxymethyl uridine to 5-methylcarboxymethyl uridine at the wobble position of the anticodon loop in tRNA via its methyltransferase domain (PubMed:20123966, PubMed:20308323). Catalyzes the last step in the formation of 5-methylcarboxymethyl uridine at the wobble…	ALKBH8	ALKBH8
uc001dxx.5,uc057izk.1|AMIGO1	3.0161e-05	down	2.64993	-2.64993	-1.40596	1.87866	0.472704	AMIGO1	Promotes growth and fasciculation of neurites from cultured hippocampal neurons. May be involved in fasciculation as well as myelination of developing neural axons. May have a role in regeneration as well as neural plasticity in the adult nervous system. May mediate homophilic as well as heterophilic cell-cell interaction and contribute to signal transduction through its intracellular domain (By …	AMIGO1	AMIGO1		T cell	Atlas
uc061myg.1,uc002thi.4,uc061myh.1,uc061myi.1,uc061myj.1,uc061myk.1,uc061myl.1,uc061mym.1,uc061myn.1,uc061myo.1|ANAPC1	0.000423521	down	2.18004	-2.18004	-1.12436	2.31022	1.18587	ANAPC1	The sequence shown here is derived from an Ensembl automatic analysis pipeline and should be considered as preliminary data. (from UniProt H0Y564)///"anaphase promoting complex subunit 1 (ANAPC1), mRNA. (from RefSeq NM_022662)"///anaphase promoting complex subunit 1 (from HGNC ANAPC1)///The sequence shown here is derived from an Ensembl automatic analysis pipeline and should be considered as prel…	ANAPC1	ANAPC1
uc003yjm.5,uc003yjp.3,uc003yjo.3,uc003yjn.3,uc064pay.1,uc064paz.1,uc064pba.1,uc064pbb.1,uc064pbc.1,uc064pbd.1,uc003yjq.7|ANKRD46	0.000139277	down	2.07315	-2.07315	-1.05182	1.91331	0.861489	ANKRD46	ankyrin repeat domain 46 (ANKRD46), transcript variant 4, mRNA. (from RefSeq NM_001270379)///"ankyrin repeat domain 46 (ANKRD46), transcript variant 1, mRNA. (from RefSeq NM_001270377)"///"ankyrin repeat domain 46 (ANKRD46), transcript variant 2, mRNA. (from RefSeq NM_198401)"///"ankyrin repeat domain 46 (ANKRD46), transcript variant 3, mRNA. (from RefSeq NM_001270378)"///Contains 3 ANK repeats. …	ANKRD46	ANKRD46
uc057xgg.1,uc057xgh.1,uc057xgi.1,uc057xgj.1,uc001lpi.3,uc057xgk.1,uc057xgl.1,uc057xgm.1|ANO9	9.33053e-05	down	2.62623	-2.62623	-1.39299	1.96437	0.571375	ANO9	anoctamin 9 (from HGNC ANO9)///"anoctamin 9 (ANO9), mRNA. (from RefSeq NM_001012302)"	ANO9	ANO9
uc003jnf.4,uc063dhv.1|ANXA2R	8.56401e-05	down	2.47683	-2.47683	-1.3085	2.58538	1.27688	ANXA2R	annexin A2 receptor (ANXA2R), mRNA. (from RefSeq NM_001014279)///May act as a receptor for annexin II on marrow stromal cells to induce osteoclast formation. (from UniProt Q3ZCQ2)	ANXA2R	ANXA2R
uc057yjs.1,uc057yjt.1,uc057yju.1,uc057yjv.1,uc057yjw.1,uc057yjx.1,uc057yjy.1,uc001mdb.4,uc057yjz.1,uc057yka.1,uc001mdc.3,uc057ykb.1,uc057ykc.1,uc057ykd.1,uc057yke.1,uc057ykf.1,uc001mdd.6,uc057ykg.1,uc057ykh.1,uc057yki.1,uc057ykj.1,uc057ykk.1,uc057ykl.1,uc057ykm.1|APBB1	0.000250629	down	2.75373	-2.75373	-1.46139	2.97137	1.50998	APBB1	"amyloid beta (A4) precursor protein-binding, family B, member 1 (Fe65)	APBB1	APBB1		T cell	Atlas
uc003aot.4,uc062drx.1,uc062dry.1,uc062drz.1,uc062dsa.1,uc003aov.4,uc003aou.4,uc062dsb.1,uc062dsc.1,uc062dsd.1,uc062dse.1,uc062dsf.1,uc062dsg.1,uc062dsh.1,uc062dsi.1,uc062dsj.1,uc062dsk.1,uc062dsl.1,uc062dsm.1,uc062dsn.1,uc062dso.1|APOL3	0.000630056	down	2.80212	-2.80212	-1.48652	4.83003	3.34351	APOL3	apolipoprotein L3 (APOL3), transcript variant alpha/d, mRNA. (from RefSeq NM_145640)///The sequence shown here is derived from an Ensembl automatic analysis pipeline and should be considered as preliminary data. (from UniProt H7BYQ5)///May affect the movement of lipids in the cytoplasm or allow the binding of lipids to organelles. (from UniProt O95236)///The sequence shown here is derived from an…	APOL3	APOL3
uc001ban.4,uc001bao.4,uc057cul.1,uc057cum.1,uc010ocs.3,uc057cun.1,uc057cuo.1,uc057cup.1,uc057cuq.1|ARHGEF10L	0.00039103	down	2.93646	-2.93646	-1.55408	2.30032	0.746245	ARHGEF10L	Rho guanine nucleotide exchange factor 10 like (ARHGEF10L), transcript variant 1, mRNA. (from RefSeq NM_018125)///"Rho guanine nucleotide exchange factor 10 like (ARHGEF10L), transcript variant 2, mRNA. (from RefSeq NM_001011722)"///Rho guanine nucleotide exchange factor (GEF) 10-like (from HGNC ARHGEF10L)///Contains DH (DBL-homology) domain. (from UniProt Q5VXI4)///"Acts as guanine nucleotide ex…	ARHGEF10L	ARHGEF10L
uc004dvl.3,uc064zpg.1,uc064zph.1,uc064zpi.1,uc011mot.3,uc064zpj.1,uc011mos.2,uc064zpk.1,uc064zpl.1,uc064zpm.1,uc004dvm.2,uc004dvj.3,uc064zpn.1,uc064zpo.1,uc064zpp.1,uc064zpq.1,uc064zpr.1,uc064zps.1,uc064zpt.1|ARHGEF9	2.46308e-05	down	2.34709	-2.34709	-1.23087	1.74859	0.517722	ARHGEF9	Cdc42 guanine nucleotide exchange factor 9 (ARHGEF9), transcript variant 1, mRNA. (from RefSeq NM_015185)///Contains 1 PH domain. (from UniProt B1AMR4)///Cdc42 guanine nucleotide exchange factor (GEF) 9 (from HGNC ARHGEF9)///"Cdc42 guanine nucleotide exchange factor 9 (ARHGEF9), transcript variant 2, mRNA. (from RefSeq NM_001173479)"///The sequence shown here is derived from an Ensembl automatic …	ARHGEF9	ARHGEF9
uc001mso.2,uc057zzt.1,uc057zzu.1,uc057zzv.1|ARL14EP	0.00044152	down	2.52898	-2.52898	-1.33856	3.17845	1.83989	ARL14EP	ADP ribosylation factor like GTPase 14 effector protein (ARL14EP), mRNA. (from RefSeq NM_152316)///ADP-ribosylation factor-like 14 effector protein (from HGNC ARL14EP)///The sequence shown here is derived from an Ensembl automatic analysis pipeline and should be considered as preliminary data. (from UniProt E9PRK7)	ARL14EP	ARL14EP
uc002vvm.6,uc002vvn.5|ARL4C	0.000971204	down	3.15403	-3.15403	-1.65719	5.33247	3.67528	ARL4C	ADP ribosylation factor like GTPase 4C (ARL4C), transcript variant 1, mRNA. (from RefSeq NM_001282431)///"ADP ribosylation factor like GTPase 4C (ARL4C), transcript variant 2, mRNA. (from RefSeq NM_005737)"	ARL4C	ARL4C
uc004ejg.4,uc065ajk.1,uc065ajm.1,uc065ajo.1,uc065ajv.1,uc065ajy.1|ARMCX5	0.00042087	down	2.05899	-2.05899	-1.04193	1.91632	0.874382	ARMCX5	armadillo repeat containing, X-linked 5 (ARMCX5), transcript variant 5, mRNA. (from RefSeq NM_001168485)///"armadillo repeat containing, X-linked 5 (from HGNC ARMCX5)"///"armadillo repeat containing, X-linked 5 (ARMCX5), transcript variant 2, mRNA. (from RefSeq NM_022838)"///The sequence shown here is derived from an Ensembl automatic analysis pipeline and should be considered as preliminary data…	ARMCX5	ARMCX5
uc065ajl.1,uc065ajn.1,uc065ajp.1,uc065ajq.1,uc065ajr.1,uc065ajs.1,uc065ajt.1,uc065aju.1,uc065ajw.1|ARMCX5-GPRASP2	4.86114e-05	down	2.16035	-2.16035	-1.11126	1.79235	0.681085	ARMCX5-GPRASP2	ARMCX5-GPRASP2 readthrough (from HGNC ARMCX5-GPRASP2)	ARMCX5-GPRASP2	ARMCX5-GPRASP2
uc002bou.4,uc002bot.3,uc059ncz.1|ARPIN	0.000193864	down	2.28695	-2.28695	-1.19343	1.33884	0.145417	ARPIN	actin-related protein 2/3 complex inhibitor (ARPIN), transcript variant 1, mRNA. (from RefSeq NM_182616)///"actin-related protein 2/3 complex inhibitor (ARPIN), transcript variant 2, mRNA. (from RefSeq NM_001282380)"///The sequence shown here is derived from an Ensembl automatic analysis pipeline and should be considered as preliminary data. (from UniProt H0YL03)	ARPIN	ARPIN
uc057rju.1,uc001iig.3,uc057rjv.1,uc001iii.3,uc057rjw.1|ASB13	0.000179606	down	2.0862	-2.0862	-1.06088	1.63148	0.5706	ASB13	ankyrin repeat and SOCS box containing 13 (from HGNC ASB13)///"ankyrin repeat and SOCS box containing 13 (ASB13), transcript variant 1, mRNA. (from RefSeq NM_024701)"///May be a substrate-recognition component of a SCF-like ECS (Elongin-Cullin-SOCS-box protein) E3 ubiquitin-protein ligase complex which mediates the ubiquitination and subsequent proteasomal degradation of target proteins. (from Un…	ASB13	ASB13
uc060lsc.1,uc002kcy.4,uc002kcx.3,uc060lsd.1,uc060lse.1,uc002kda.4,uc060lsf.1,uc060lsg.1,uc060lsh.1,uc002kdb.2,uc060lsi.1,uc060lsj.1,uc060lsk.1,uc060lsl.1,uc060lsm.1,uc060lsn.1,uc060lso.1,uc060lsp.1,uc060lsq.1,uc060lsr.1,uc060lss.1|ASPSCR1	0.000747364	down	2.08083	-2.08083	-1.05716	1.76779	0.710636	ASPSCR1	The sequence shown here is derived from an Ensembl automatic analysis pipeline and should be considered as preliminary data. (from UniProt J3QL04)///"alveolar soft part sarcoma chromosome region, candidate 1 (ASPSCR1), transcript variant 2, mRNA. (from RefSeq NM_001251888)"///"alveolar soft part sarcoma chromosome region, candidate 1 (ASPSCR1), transcript variant 1, mRNA. (from RefSeq NM_024083)"…	ASPSCR1	ASPSCR1
uc003khq.2,uc003khr.5,uc063fak.1,uc003khs.5,uc063fal.1,uc063fam.1,uc063fao.1,uc063fas.1,uc063fat.1|ATG10	0.000511921	down	2.35935	-2.35935	-1.23839	5.6066	4.36821	ATG10	E2-like enzyme involved in autophagy. Acts as an E2-like enzyme that catalyzes the conjugation of ATG12 to ATG5. ATG12 conjugation to ATG5 is required for autophagy. Likely serves as an ATG5-recognition molecule. Not involved in ATG12 conjugation to ATG3 (By similarity). Plays a role in adenovirus-mediated cell lysis. (from UniProt Q9H0Y0)///"autophagy related 10 (ATG10), transcript variant 2, mR…	ATG10	ATG10
uc011kur.3,uc003wgn.5,uc064jbl.1|ATP6V0E2-AS1	0.000431226	down	2.00899	-2.00899	-1.00647	1.55244	0.545972	ATP6V0E2-AS1	ATP6V0E2 antisense RNA 1 (from HGNC ATP6V0E2-AS1)///"ATP6V0E2 antisense RNA 1 (ATP6V0E2-AS1), long non-coding RNA. (from RefSeq NR_027040)"	ATP6V0E2-AS1	ATP6V0E2-AS1
uc002jfi.4,uc060iyw.1,uc060iyx.1,uc002jfh.4,uc060iyy.1,uc060iza.1,uc060izb.1,uc060izc.1,uc060izd.1|AXIN2	4.34731e-05	down	2.37579	-2.37579	-1.24841	1.48018	0.23177	AXIN2	axin 2 (AXIN2), mRNA. (from RefSeq NM_004655)///The sequence shown here is derived from an Ensembl automatic analysis pipeline and should be considered as preliminary data. (from UniProt A0A087WXP8)///Contains 1 RGS domain. (from UniProt E7ES00)///axin 2 (from HGNC AXIN2)///Contains 1 RGS domain. (from UniProt J3QRK4)///Contains 1 RGS domain. (from UniProt J3QQJ3)///Contains 1 RGS domain. (from U…	AXIN2	AXIN2
uc001adk.4|B3GALT6	0.000950432	down	2.07582	-2.07582	-1.05368	1.78504	0.731358	B3GALT6	Beta-1,3-galactosyltransferase 6 (B3GALT6), mRNA. (from RefSeq NM_080605)	B3GALT6	B3GALT6
uc001lem.4,uc057wix.1|BAG3	0.00010813	down	2.08071	-2.08071	-1.05708	1.55624	0.499168	BAG3	BCL2 associated athanogene 3 (BAG3), mRNA. (from RefSeq NM_004281)///The sequence shown here is derived from an Ensembl automatic analysis pipeline and should be considered as preliminary data. (from UniProt C9JFK9)	BAG3	BAG3
uc001yga.5,uc001ygb.5,uc059ezf.1|BCL11B	0.000238195	down	3.82463	-3.82463	-1.93532	3.94593	2.01061	BCL11B	B-cell CLL/lymphoma 11B (BCL11B), transcript variant 1, mRNA. (from RefSeq NM_138576)///"B-cell CLL/lymphoma 11B (BCL11B), transcript variant 2, mRNA. (from RefSeq NM_022898)"///The sequence shown here is derived from an Ensembl automatic analysis pipeline and should be considered as preliminary data. (from UniProt D3YTK1)	BCL11B	BCL11B
uc001pug.5,uc058ibp.1,uc058ibq.1,uc058ibr.1,uc058ibs.1|BCL9L	0.000188027	down	3.08702	-3.08702	-1.62621	3.16947	1.54326	BCL9L	B-cell CLL/lymphoma 9-like (BCL9L), mRNA. (from RefSeq NM_182557)///The sequence shown here is derived from an Ensembl automatic analysis pipeline and should be considered as preliminary data. (from UniProt A0A087WZX0)///B-cell CLL/lymphoma 9-like (from HGNC BCL9L)///The sequence shown here is derived from an Ensembl automatic analysis pipeline and should be considered as preliminary data. (from …	BCL9L	BCL9L
uc004ekb.3,uc004eka.4,uc022cbo.2,uc065akt.1|BEX2	0.000543319	down	2.32036	-2.32036	-1.21435	1.67827	0.463919	BEX2	brain expressed X-linked 2 (BEX2), transcript variant 3, mRNA. (from RefSeq NM_032621)///"brain expressed X-linked 2 (BEX2), transcript variant 2, mRNA. (from RefSeq NM_001168400)"///"brain expressed X-linked 2 (BEX2), transcript variant 4, mRNA. (from RefSeq NM_001168401)"///The sequence shown here is derived from an Ensembl automatic analysis pipeline and should be considered as preliminary dat…	BEX2	BEX2
uc058guu.1,uc058guv.1,uc001pgx.5,uc058guw.1,uc058gux.1,uc058guy.1,uc058guz.1|BIRC3	0.000511993	down	2.15071	-2.15071	-1.10481	4.88604	3.78122	BIRC3	baculoviral IAP repeat containing 3 (BIRC3), transcript variant 2, mRNA. (from RefSeq NM_182962)///baculoviral IAP repeat containing 3 (from HGNC BIRC3)///"Multi-functional protein which regulates not only caspases and apoptosis, but also modulates inflammatory signaling and immunity, mitogenic kinase signaling and cell proliferation, as well as cell invasion and metastasis. Acts as an E3 ubiquit…	BIRC3	BIRC3
uc003gjp.2|BLOC1S4	0.000797787	down	2.0065	-2.0065	-1.00468	2.42323	1.41856	BLOC1S4	biogenesis of lysosomal organelles complex 1 subunit 4 (BLOC1S4), mRNA. (from RefSeq NM_018366)	BLOC1S4	BLOC1S4
uc003mcq.3,uc003mcr.3,uc063jtl.1,uc063jtm.1,uc063jtn.1,uc063jto.1,uc063jtp.1|BOD1	0.000308505	down	2.1369	-2.1369	-1.09552	2.28263	1.18711	BOD1	biorientation of chromosomes in cell division 1 (BOD1), transcript variant 1, mRNA. (from RefSeq NM_138369)///"biorientation of chromosomes in cell division 1 (BOD1), transcript variant 2, mRNA. (from RefSeq NM_001159651)"///The sequence shown here is derived from an Ensembl automatic analysis pipeline and should be considered as preliminary data. (from UniProt H7C5I4)///The sequence shown here i…	BOD1	BOD1
uc058hfv.1,uc001pmd.4,uc058hfw.1,uc058hfx.1,uc001pme.4|C11orf1	0.000836081	down	2.1915	-2.1915	-1.13192	2.01839	0.886469	C11orf1	The sequence shown here is derived from an Ensembl automatic analysis pipeline and should be considered as preliminary data. (from UniProt E9PLN1)///"chromosome 11 open reading frame 1 (C11orf1), mRNA. (from RefSeq NM_022761)"///The sequence shown here is derived from an Ensembl automatic analysis pipeline and should be considered as preliminary data. (from UniProt E9PS93)///The sequence shown he…	C11orf1	C11orf1
uc009zfj.4,uc058knw.1,uc058knx.1,uc058knz.1,uc058koa.1,uc001qrz.4,uc058kob.1|C12orf57	0.000857939	down	2.70797	-2.70797	-1.43721	4.64798	3.21077	C12orf57	chromosome 12 open reading frame 57 (from HGNC C12orf57)///"In brain, may be required for corpus callusum development. (from UniProt Q99622)"///The sequence shown here is derived from an Ensembl automatic analysis pipeline and should be considered as preliminary data. (from UniProt U3KQ07)///"chromosome 12 open reading frame 57 (C12orf57), transcript variant 4, mRNA. (from RefSeq NM_001301837)"//…	C12orf57	C12orf57
uc001uen.4,uc058usc.1,uc001ueo.4,uc058usd.1,uc058use.1,uc021rft.1,uc058usg.1,uc058usj.1|C12orf65	0.000706812	down	2.14733	-2.14733	-1.10254	2.19693	1.09438	C12orf65	chromosome 12 open reading frame 65 (C12orf65), transcript variant 1, mRNA. (from RefSeq NM_152269)///chromosome 12 open reading frame 65 (from HGNC C12orf65)///The sequence shown here is derived from an Ensembl automatic analysis pipeline and should be considered as preliminary data. (from UniProt F5H5V8)///The sequence shown here is derived from an Ensembl automatic analysis pipeline and should…	C12orf65	C12orf65
uc060vtd.1,uc002njv.5,uc010ebs.4,uc060vte.1,uc060vtf.1,uc060vtg.1,uc060vth.1,uc060vti.1|C19orf60	0.000575122	down	2.48612	-2.48612	-1.3139	3.29947	1.98558	C19orf60	chromosome 19 open reading frame 60 (from HGNC C19orf60)///"chromosome 19 open reading frame 60 (C19orf60), transcript variant 1, mRNA. (from RefSeq NM_001100418)"///"chromosome 19 open reading frame 60 (C19orf60), transcript variant 2, mRNA. (from RefSeq NM_001100419)"///The sequence shown here is derived from an Ensembl automatic analysis pipeline and should be considered as preliminary data. (…	C19orf60	C19orf60
uc001hhp.2|C1orf74	7.30943e-05	down	2.02201	-2.02201	-1.01579	3.48681	2.47103	C1orf74	chromosome 1 open reading frame 74 (C1orf74), mRNA. (from RefSeq NM_152485)	C1orf74	C1orf74
uc003das.4,uc003dar.4,uc003dat.4,uc010hlo.4,uc062kft.1,uc062kfu.1,uc011bdr.5,uc062kfv.1,uc062kfw.1,uc062kfx.1,uc062kfy.1|C3orf18	0.000293482	down	2.09578	-2.09578	-1.06749	1.38129	0.313808	C3orf18	chromosome 3 open reading frame 18 (C3orf18), transcript variant 2, mRNA. (from RefSeq NM_001171740)///"chromosome 3 open reading frame 18 (C3orf18), transcript variant 1, mRNA. (from RefSeq NM_016210)"///"chromosome 3 open reading frame 18 (C3orf18), transcript variant 3, mRNA. (from RefSeq NM_001171741)"///"chromosome 3 open reading frame 18 (C3orf18), transcript variant 4, mRNA. (from RefSeq N…	C3orf18	C3orf18
uc004cki.3,uc064xgw.1,uc064xgx.1,uc064xgy.1,uc064xgz.1,uc064xha.1,uc064xhb.1,uc064xhc.1|C9orf142	0.000154717	down	2.37383	-2.37383	-1.24722	4.082	2.83478	C9orf142	chromosome 9 open reading frame 142 (C9orf142), mRNA. (from RefSeq NM_183241)///chromosome 9 open reading frame 142 (from HGNC C9orf142)	C9orf142	C9orf142
uc004bjd.5,uc064vgg.1,uc064vgh.1,uc064vgj.1|C9orf91	0.000202249	down	2.55359	-2.55359	-1.35253	2.42531	1.07279	C9orf91	chromosome 9 open reading frame 91 (C9orf91), mRNA. (from RefSeq NM_153045)///Membrane ; Multi-pass membrane protein (from UniProt Q5VZI3)///chromosome 9 open reading frame 91 (from HGNC C9orf91)	C9orf91	C9orf91
uc003ibj.4,uc003ibk.3,uc062zdy.1,uc003ibo.5,uc003ibi.4,uc062zdz.1,uc062zea.1,uc003ibm.3,uc062zeb.1,uc003ibl.3,uc003ibn.3,uc062zec.1,uc062zed.1,uc062zee.1|CAMK2D	0.000351814	down	2.5075	-2.5075	-1.32625	3.46717	2.14092	CAMK2D	calcium/calmodulin-dependent protein kinase II delta (CAMK2D), transcript variant 2, mRNA. (from RefSeq NM_172128)///"calcium/calmodulin-dependent protein kinase II delta (CAMK2D), transcript variant 1, mRNA. (from RefSeq NM_172127)"///The sequence shown here is derived from an Ensembl automatic analysis pipeline and should be considered as preliminary data. (from UniProt H0Y9J2)///Contains prote…	CAMK2D	CAMK2D
uc063fyd.1,uc032vgq.2,uc003kpf.4,uc063fye.1,uc063fyf.1,uc063fyg.1,uc063fyh.1,uc063fyi.1,uc063fyl.1,uc063fym.1,uc003kpg.4,uc063fyn.1,uc063fyo.1|CAMK4	0.000162956	down	3.56386	-3.56386	-1.83344	3.51679	1.68335	CAMK4	The sequence shown here is derived from an Ensembl automatic analysis pipeline and should be considered as preliminary data. (from UniProt D6RE65)///"Calcium/calmodulin-dependent protein kinase that operates in the calcium-triggered CaMKK-CaMK4 signaling cascade and regulates, mainly by phosphorylation, the activity of several transcription activators, such as CREB1, MEF2D, JUN and RORA, which pl…	CAMK4	CAMK4
uc003smv.5,uc064bbo.1,uc064bbp.1,uc064bbr.1|CARD11	0.000559252	down	2.82811	-2.82811	-1.49984	3.7557	2.25586	CARD11	caspase recruitment domain family member 11 (CARD11), mRNA. (from RefSeq NM_032415)///"caspase recruitment domain family, member 11 (from HGNC CARD11)"///The sequence shown here is derived from an Ensembl automatic analysis pipeline and should be considered as preliminary data. (from UniProt H7BY05)///The sequence shown here is derived from an Ensembl automatic analysis pipeline and should be con…	CARD11	CARD11
uc064flk.1,uc003uni.5,uc064fll.1,uc064flm.1,uc064fln.1,uc064flo.1|CASD1	0.000800955	down	2.17096	-2.17096	-1.11833	2.85503	1.7367	CASD1	The sequence shown here is derived from an Ensembl automatic analysis pipeline and should be considered as preliminary data. (from UniProt C9JDR3)///"CAS1 domain containing 1 (CASD1), mRNA. (from RefSeq NM_022900)"///The sequence shown here is derived from an Ensembl automatic analysis pipeline and should be considered as preliminary data. (from UniProt F8WDQ7)///The sequence shown here is derive…	CASD1	CASD1
uc002tqy.3,uc061ntm.1,uc061ntn.1,uc061nto.1|CCDC115	0.000464444	down	2.0438	-2.0438	-1.03125	3.73375	2.7025	CCDC115	coiled-coil domain containing 115 (CCDC115), transcript variant 1, mRNA. (from RefSeq NM_032357)///The sequence shown here is derived from an Ensembl automatic analysis pipeline and should be considered as preliminary data. (from UniProt F8WCZ3)///coiled-coil domain containing 115 (from HGNC CCDC115)	CCDC115	CCDC115
uc064eqp.1,uc003uga.3,uc064eqq.1,uc010ldp.4,uc003ugc.4,uc064eqs.1,uc064eqt.1,uc064equ.1,uc064eqv.1|CCDC146	0.00065381	down	2.0859	-2.0859	-1.06067	2.03061	0.969937	CCDC146	The sequence shown here is derived from an Ensembl automatic analysis pipeline and should be considered as preliminary data. (from UniProt C9JRR4)///"coiled-coil domain containing 146 (CCDC146), mRNA. (from RefSeq NM_020879)"///coiled-coil domain containing 146 (from HGNC CCDC146)	CCDC146	CCDC146
uc001txl.2,uc058tyk.1,uc058tyl.1,uc058tym.1,uc058tyo.1,uc058typ.1,uc058tyq.1,uc058tyr.1,uc058tys.1,uc058tyt.1,uc058tyu.1|CCDC64	6.83338e-05	down	2.57848	-2.57848	-1.36652	2.06898	0.702461	CCDC64	coiled-coil domain containing 64 (CCDC64), mRNA. (from RefSeq NM_207311)///The sequence shown here is derived from an Ensembl automatic analysis pipeline and should be considered as preliminary data. (from UniProt H0YIC1)///coiled-coil domain containing 64 (from HGNC CCDC64)///The sequence shown here is derived from an Ensembl automatic analysis pipeline and should be considered as preliminary da…	CCDC64	CCDC64
uc058nkj.1,uc058nkk.1,uc058nkl.1,uc001rso.4,uc058nkm.1|CCDC65	3.10482e-06	down	2.84418	-2.84418	-1.50801	2.07164	0.563628	CCDC65	May play a role in motile cilia function, possibly by acting on the assembly of the nexin-dynein regulatory complex. (from UniProt Q8IXS2)///The sequence shown here is derived from an Ensembl automatic analysis pipeline and should be considered as preliminary data. (from UniProt F8VR42)///The sequence shown here is derived from an Ensembl automatic analysis pipeline and should be considered as pr…	CCDC65	CCDC65
uc001vwx.4,uc001vwy.4,uc021rnp.2,uc058yrj.1,uc001vwz.5,uc001vwv.5,uc058yrk.1,uc058yrl.1,uc058yrm.1,uc058yrn.1,uc058yro.1,uc058yrp.1,uc058yrq.1,uc058yrr.1,uc058yru.1,uc058yrv.1|CCNB1IP1	0.000392157	down	2.01883	-2.01883	-1.01352	2.15902	1.1455	CCNB1IP1	Ubiquitin E3 ligase that acts as a limiting factor for crossing-over during meiosis: required during zygonema to limit the colocalization of RNF212 with MutS-gamma-associated recombination sites and thereby establish early differentiation of crossover and non-crossover sites. Later, it is directed by MutL- gamma to stably accumulate at designated crossover sites. Probably promotes the dissociatio…	CCNB1IP1	CCNB1IP1
uc010kkm.3,uc003qvn.5,uc003qvm.5|CCR6	0.000415389	down	3.10663	-3.10663	-1.63535	2.65311	1.01776	CCR6	chemokine (C-C motif) receptor 6 (CCR6), transcript variant 1, mRNA. (from RefSeq NM_004367)///"chemokine (C-C motif) receptor 6 (CCR6), transcript variant 2, mRNA. (from RefSeq NM_031409)"///Receptor for a C-C type chemokine. Binds to MIP-3- alpha/LARC and subsequently transduces a signal by increasing the intracellular calcium ions level. (from UniProt P51684)	CCR6	CCR6
uc010oyz.3,uc001eol.3,uc057kap.1,uc031ute.2,uc057kaq.1|CD160	3.17199e-06	down	4.88001	-4.88001	-2.28688	2.94897	0.662084	CD160	CD160 molecule (from HGNC CD160)///"CD160 molecule (CD160), transcript variant 1, mRNA. (from RefSeq NM_007053)"	CD160	CD160		Natural Killer Cell Receptor BY55
uc001fru.4,uc057mfh.1|CD1C	0.000146304	down	2.91159	-2.91159	-1.54181	2.31575	0.773945	CD1C	CD1c molecule (CD1C), mRNA. (from RefSeq NM_001765)///The sequence shown here is derived from an Ensembl automatic analysis pipeline and should be considered as preliminary data. (from UniProt H0Y6Y6)	CD1C	CD1C		T-Cell Surface Glycoprotein CD1c
uc057nbn.1,uc057nbo.1,uc001gei.5,uc001gej.4,uc057nbp.1,uc057nbq.1,uc057nbr.1|CD247	0.00011651	down	4.11914	-4.11914	-2.04234	5.96191	3.91956	CD247	CD247 molecule (from HGNC CD247)///"CD247 molecule (CD247), transcript variant 1, mRNA. (from RefSeq NM_198053)"///"CD247 molecule (CD247), transcript variant 2, mRNA. (from RefSeq NM_000734)"	CD247	CD247		T-Cell Receptor T3 Zeta Chain
uc010ftx.5,uc061rqx.1,uc002vah.6|CD28	0.000509553	down	3.40879	-3.40879	-1.76926	4.17608	2.40681	CD28	CD28 molecule (CD28), transcript variant 3, mRNA. (from RefSeq NM_001243078)///"Involved in T-cell activation, the induction of cell proliferation and cytokine production and promotion of T-cell survival. (from UniProt P10747)"///"CD28 molecule (CD28), transcript variant 1, mRNA. (from RefSeq NM_006139)"	CD28	CD28		T-Cell-Specific Surface Glycoprotein
uc001pss.2,uc058hxk.1,uc021qrf.2,uc001pst.2,uc058hxl.1|CD3D	0.000257613	down	3.9059	-3.9059	-1.96566	6.66395	4.6983	CD3D	CD3d molecule (CD3D), transcript variant 1, mRNA. (from RefSeq NM_000732)///The sequence shown here is derived from an Ensembl automatic analysis pipeline and should be considered as preliminary data. (from UniProt H0YE18)///"CD3d molecule, delta (CD3-TCR complex) (from HGNC CD3D)"///"CD3d molecule (CD3D), transcript variant 2, mRNA. (from RefSeq NM_001040651)"	CD3D	CD3D		T-Cell Receptor T3 Delta Chain
uc058kkv.1,uc001qqv.3,uc058kkw.1,uc058kkx.1,uc009zez.3,uc009zfb.3,uc058kky.1,uc058kkz.1,uc058kla.1,uc058klb.1,uc058klc.1,uc058kld.1|CD4	0.000509476	down	4.51848	-4.51848	-2.17584	5.04306	2.86722	CD4	CD4 molecule (from HGNC CD4)///"CD4 molecule (CD4), transcript variant 1, mRNA. (from RefSeq NM_000616)"///The sequence shown here is derived from an Ensembl automatic analysis pipeline and should be considered as preliminary data. (from UniProt F5H480)///The sequence shown here is derived from an Ensembl automatic analysis pipeline and should be considered as preliminary data. (from UniProt F5GY…	CD4	CD4		T cell
uc001fwn.4,uc001fwo.3,uc001fwp.5|CD48	0.000285346	down	2.20545	-2.20545	-1.14108	6.60714	5.46607	CD48	CD48 molecule (CD48), transcript variant 1, mRNA. (from RefSeq NM_001778)///"CD48 molecule (CD48), transcript variant 2, mRNA. (from RefSeq NM_001256030)"///Ligand for CD2. Might facilitate interaction between activated lymphocytes. Probably involved in regulating T-cell activation. (from UniProt P09326)	CD48	CD48		B-Lymphocyte Activation Marker BLAST-1
uc010din.4,uc002kel.2,uc060lyp.1,uc060lyq.1,uc060lyr.1,uc060lys.1,uc060lyt.1|CD7	0.000580594	down	3.66282	-3.66282	-1.87295	4.82219	2.94924	CD7	The sequence shown here is derived from an Ensembl automatic analysis pipeline and should be considered as preliminary data. (from UniProt J3QLM0)///"CD7 molecule (CD7), mRNA. (from RefSeq NM_006137)"///The sequence shown here is derived from an Ensembl automatic analysis pipeline and should be considered as preliminary data. (from UniProt J3QLC7)///The sequence shown here is derived from an Ense…	CD7	CD7		T-Cell Surface Antigen Leu-9
uc062mio.1,uc003dxx.4,uc003dxw.4,uc003dxv.4,uc062miq.1,uc010hpy.2,uc062mir.1|CD96	0.000407779	down	3.18278	-3.18278	-1.67029	4.50889	2.8386	CD96	The sequence shown here is derived from an Ensembl automatic analysis pipeline and should be considered as preliminary data. (from UniProt U3KPT0)///"CD96 molecule (CD96), transcript variant 2, mRNA. (from RefSeq NM_005816)"///"CD96 molecule (CD96), transcript variant 1, mRNA. (from RefSeq NM_198196)"///CD96 molecule (from HGNC CD96)///The sequence shown here is derived from an Ensembl automatic …	CD96	CD96		T Cell-Activated Increased Late Expression Protein
uc004akx.3,uc011lsp.2,uc064tvr.1,uc010mpp.4,uc004aky.5,uc064tvs.1,uc064tvt.1,uc064tvu.1,uc064tvv.1,uc064tvw.1,uc004akz.2|CEP78	0.000687943	down	2.53344	-2.53344	-1.34109	2.55887	1.21777	CEP78	Cytoplasm, cytoskeleton, microtubule organizing center, centrosome (from UniProt Q5JTW2)///centrosomal protein 78kDa (from HGNC CEP78)///"centrosomal protein 78kDa (CEP78), transcript variant 2, mRNA. (from RefSeq NM_032171)"///"centrosomal protein 78kDa (CEP78), transcript variant 1, mRNA. (from RefSeq NM_001098802)"///The sequence shown here is derived from an Ensembl automatic analysis pipelin…	CEP78	CEP78
uc002ryx.4,uc061jid.1,uc002ryy.4,uc061jie.1,uc061jif.1,uc061jig.1,uc061jih.1|CFAP36	2.3406e-05	down	2.40096	-2.40096	-1.26361	2.54055	1.27694	CFAP36	cilia and flagella associated protein 36 (CFAP36), transcript variant 1, mRNA. (from RefSeq NM_001282761)///The sequence shown here is derived from an Ensembl automatic analysis pipeline and should be considered as preliminary data. (from UniProt B5MC35)///"cilia and flagella associated protein 36 (CFAP36), transcript variant 2, mRNA. (from RefSeq NM_080667)"///The sequence shown here is derived …	CFAP36	CFAP36
uc004ebl.5,uc004ebk.5,uc064zye.1,uc064zyf.1|CHIC1	4.95292e-05	down	2.21105	-2.21105	-1.14473	1.57275	0.428021	CHIC1	cysteine rich hydrophobic domain 1 (CHIC1), transcript variant 2, mRNA. (from RefSeq NM_001300884)///"cysteine rich hydrophobic domain 1 (CHIC1), transcript variant 1, mRNA. (from RefSeq NM_001039840)"///cysteine-rich hydrophobic domain 1 (from HGNC CHIC1)///The sequence shown here is derived from an Ensembl automatic analysis pipeline and should be considered as preliminary data. (from UniProt R…	CHIC1	CHIC1
uc003xdc.3,uc064ldt.1,uc064ldu.1,uc064ldv.1,uc064ldw.1,uc064ldx.1,uc064ldy.1,uc003xde.3,uc064ldz.1,uc064lea.1|CHMP7	0.000354932	down	2.23285	-2.23285	-1.15888	4.63221	3.47333	CHMP7	charged multivesicular body protein 7 (CHMP7), transcript variant 1, mRNA. (from RefSeq NM_152272)///Plays a role in the endosomal sorting pathway. (from UniProt Q8WUX9)///The sequence shown here is derived from an Ensembl automatic analysis pipeline and should be considered as preliminary data. (from UniProt E5RJI3)///The sequence shown here is derived from an Ensembl automatic analysis pipeline…	CHMP7	CHMP7
uc064ckf.1,uc064ckg.1,uc064ckh.1,uc064cki.1,uc064ckj.1,uc064ckk.1,uc064ckl.1,uc064ckm.1,uc064ckn.1,uc064cko.1,uc003szz.4,uc064ckp.1,uc064ckq.1,uc064ckr.1,uc064cks.1,uc064ckt.1,uc064cku.1,uc064ckw.1,uc064ckx.1,uc064cky.1,uc064ckz.1,uc064cla.1,uc064clb.1,uc064clc.1,uc003taa.4,uc064cld.1,uc064cle.1,uc010kvf.4,uc010kve.4,uc010kvi.4,uc010kvh.4,uc064clf.1,uc064clg.1|CHN2	0.000526047	down	2.26736	-2.26736	-1.18101	1.82742	0.646407	CHN2	chimerin 2 (from HGNC CHN2)///"uncharacterized LOC101928168 (LOC101928168), long non-coding RNA. (from RefSeq NR_120523)"///The sequence shown here is derived from an Ensembl automatic analysis pipeline and should be considered as preliminary data. (from UniProt J3KSU2)///The sequence shown here is derived from an Ensembl automatic analysis pipeline and should be considered as preliminary data. (…	CHN2	CHN2
uc057qre.1,uc057qrf.1,uc057qrg.1,uc057qrh.1,uc057qri.1,uc031vta.2,uc057qrj.1,uc057qrk.1,uc057qrl.1|CHRM3-AS2	0.000715255	down	2.30267	-2.30267	-1.20331	1.94051	0.737198	CHRM3-AS2	CHRM3 antisense RNA 2 (from HGNC CHRM3-AS2)///"CHRM3 antisense RNA 2 (CHRM3-AS2), long non-coding RNA. (from RefSeq NR_103776)"	CHRM3-AS2	CHRM3-AS2
uc058lah.1,uc058lai.1,uc001qwf.4,uc058laj.1,uc001qwg.4,uc058lak.1,uc058lal.1,uc058lam.1,uc009zgu.4,uc021quv.3,uc021quw.3,uc058lan.1,uc058lao.1,uc058lap.1,uc058laq.1,uc058lar.1|CLEC2D	8.06433e-05	down	2.08353	-2.08353	-1.05903	5.47225	4.41323	CLEC2D	The sequence shown here is derived from an Ensembl automatic analysis pipeline and should be considered as preliminary data. (from UniProt F5H0P0)///"C-type lectin domain family 2, member D (from HGNC CLEC2D)"///"C-type lectin domain family 2 member D (CLEC2D), transcript variant 2, mRNA. (from RefSeq NM_001004419)"///The sequence shown here is derived from an Ensembl automatic analysis pipeline …	CLEC2D	CLEC2D
uc064xhd.1,uc004ckj.2,uc064xhe.1|CLIC3	1.04255e-05	down	3.01589	-3.01589	-1.59258	2.04072	0.448137	CLIC3	chloride intracellular channel 3 (from HGNC CLIC3)///"chloride intracellular channel 3 (CLIC3), mRNA. (from RefSeq NM_004669)"	CLIC3	CLIC3
uc062hre.1,uc003cea.4,uc062hrf.1,uc062hrg.1,uc062hrh.1,uc062hri.1,uc062hrj.1,uc062hrk.1,uc062hrl.1,uc062hrn.1,uc062hro.1|CMC1	0.000303719	down	2.43087	-2.43087	-1.28147	2.92027	1.63879	CMC1	C-x(9)-C motif containing 1 (from HGNC CMC1)///"C-x(9)-C motif containing 1 (CMC1), mRNA. (from RefSeq NM_182523)"///The sequence shown here is derived from an Ensembl automatic analysis pipeline and should be considered as preliminary data. (from UniProt F8WAC1)///The sequence shown here is derived from an Ensembl automatic analysis pipeline and should be considered as preliminary data. (from Un…	CMC1	CMC1
uc002ezz.5,uc002ezy.5,uc059wsy.1,uc059wsz.1,uc059wta.1,uc059wtb.1,uc059wtc.1,uc059wtd.1,uc059wte.1|CMTR2	0.000915061	down	2.29243	-2.29243	-1.19688	3.08127	1.88439	CMTR2	S-adenosyl-L-methionine-dependent methyltransferase that mediates mRNA cap2 2'-O-ribose methylation to the 5'-cap structure of mRNAs. Methylates the ribose of the second nucleotide of a m(7)GpppG-capped mRNA and small nuclear RNA (snRNA) (cap0) to produce m(7)GpppRmpNm (cap2). Recognizes a guanosine cap on RNA independently of its N(7) methylation status. Display cap2 methylation on both cap0 and…	CMTR2	CMTR2
uc002zia.2,uc002zhy.1,uc062axy.1,uc062axz.1,uc062aya.1,uc062ayb.1,uc062ayc.1,uc062ayd.1|COL6A2	6.88665e-06	down	2.95855	-2.95855	-1.56489	1.89916	0.334271	COL6A2	collagen type VI alpha 2 (COL6A2), transcript variant 2C2, mRNA. (from RefSeq NM_001849)///"collagen type VI alpha 2 (COL6A2), transcript variant 2C2a', mRNA. (from RefSeq NM_058175)"///The sequence shown here is derived from an Ensembl automatic analysis pipeline and should be considered as preliminary data. (from UniProt C9JH44)///Collagen VI acts as a cell-binding protein. (from UniProt P12110…	COL6A2	COL6A2
uc001vjo.3,uc058xmf.1,uc058xmg.1,uc058xmh.1,uc058xmi.1,uc001vjn.3,uc058xmj.1,uc058xmk.1,uc058xml.1,uc058xmm.1,uc058xmn.1,uc058xmo.1,uc058xmp.1|COMMD6	0.000410736	down	2.01389	-2.01389	-1.00998	5.21833	4.20835	COMMD6	COMM domain containing 6 (COMMD6), transcript variant 2, mRNA. (from RefSeq NM_203495)///Down-regulates activation of NF-kappa-B. Inhibits TNF- induced NFKB1 activation. (from UniProt Q7Z4G1)///COMM domain containing 6 (from HGNC COMMD6)///The sequence shown here is derived from an Ensembl automatic analysis pipeline and should be considered as preliminary data. (from UniProt B0QZ40)///"COMM doma…	COMMD6	COMMD6
uc003uiu.4,uc003uis.4,uc003uit.4,uc064far.1,uc064fas.1,uc064fat.1,uc064fau.1|CROT	2.56523e-05	down	2.08217	-2.08217	-1.05809	1.34356	0.285476	CROT	carnitine O-octanoyltransferase (CROT), transcript variant 1, mRNA. (from RefSeq NM_001143935)///"carnitine O-octanoyltransferase (CROT), transcript variant 3, mRNA. (from RefSeq NM_001243745)"///"carnitine O-octanoyltransferase (CROT), transcript variant 2, mRNA. (from RefSeq NM_021151)"///Belongs to the carnitine/choline acetyltransferase family. (from UniProt C9J3D7)///carnitine O-octanoyltran…	CROT	CROT
uc001pyj.4,uc001pyk.4,uc058iom.1|CRTAM	2.90227e-05	down	3.42836	-3.42836	-1.77752	2.31197	0.534451	CRTAM	cytotoxic and regulatory T-cell molecule (CRTAM), transcript variant 1, mRNA. (from RefSeq NM_019604)///"cytotoxic and regulatory T-cell molecule (CRTAM), transcript variant 2, mRNA. (from RefSeq NM_001304782)"///cytotoxic and regulatory T cell molecule (from HGNC CRTAM)	CRTAM	CRTAM		T cell
uc021xbn.3,uc062lum.1,uc062lun.1|CRYBG3	0.000900735	down	2.1945	-2.1945	-1.13389	2.20333	1.06944	CRYBG3	crystallin beta-gamma domain containing 3 (CRYBG3), mRNA. (from RefSeq NM_153605)///The sequence shown here is derived from an Ensembl automatic analysis pipeline and should be considered as preliminary data. (from UniProt C9J659)///beta-gamma crystallin domain containing 3 (from HGNC CRYBG3)	CRYBG3	CRYBG3
uc060vbe.1|CTC-429P9.5	7.40339e-05	down	2.13893	-2.13893	-1.09689	1.56794	0.471051	CTC-429P9.5	CTC-429P9.5 (from geneSymbol)	CTC-429P9.5	CTC-429P9.5
uc060weu.1|CTC-513N18.7	0.000399502	down	2.37542	-2.37542	-1.24818	2.64156	1.39338	CTC-513N18.7	zinc finger protein 626, mRNA (cDNA clone IMAGE:4656584), complete cds. (from mRNA BC107803)	CTC-513N18.7	CTC-513N18.7
uc060wxh.1,uc060wxi.1|CTC-523E23.11	3.90296e-05	down	2.47215	-2.47215	-1.30576	1.5494	0.243635	CTC-523E23.11	CTC-523E23.11 (from geneSymbol)	CTC-523E23.11	CTC-523E23.11
uc060wcz.1|CTC-559E9.5	0.00046535	down	2.29245	-2.29245	-1.19689	2.68779	1.49089	CTC-559E9.5	CTC-559E9.5 (from geneSymbol)	CTC-559E9.5	CTC-559E9.5
uc059luj.1|CTD-2026K11.4	0.000751061	down	2.3974	-2.3974	-1.26147	2.34506	1.08359	CTD-2026K11.4	cDNA, FLJ97107. (from mRNA AK307159)	CTD-2026K11.4	CTD-2026K11.4
uc063eyx.1|CTD-2193P3.2	0.000472951	down	2.16814	-2.16814	-1.11646	1.55337	0.436912	CTD-2193P3.2	CTD-2193P3.2 (from geneSymbol)	CTD-2193P3.2	CTD-2193P3.2
uc059chu.1|CTD-2302E22.2	0.000671132	down	2.63351	-2.63351	-1.39699	3.68184	2.28485	CTD-2302E22.2	CTD-2302E22.2 (from geneSymbol)	CTD-2302E22.2	CTD-2302E22.2
uc284pmx.1|CTD-2331H12.8	4.98854e-05	down	2.06686	-2.06686	-1.04744	1.59707	0.54963	CTD-2331H12.8	hypothetical protein LOC125893, mRNA (cDNA clone IMAGE:40026772). (from mRNA BC105738)	CTD-2331H12.8	CTD-2331H12.8
uc059tpd.1|CTD-2358C21.4	0.000110314	down	2.28524	-2.28524	-1.19234	1.53772	0.345374	CTD-2358C21.4	CTD-2358C21.4 (from geneSymbol)	CTD-2358C21.4	CTD-2358C21.4
uc060jns.1|CTD-2514K5.4	6.15444e-05	down	2.86325	-2.86325	-1.51765	2.20528	0.687629	CTD-2514K5.4	CTD-2514K5.4 (from geneSymbol)	CTD-2514K5.4	CTD-2514K5.4
uc060iyz.1|CTD-2535L24.2	5.6958e-05	down	2.42787	-2.42787	-1.27969	1.51945	0.239757	CTD-2535L24.2	The sequence shown here is derived from an Ensembl automatic analysis pipeline and should be considered as preliminary data. (from UniProt J3KSC3)	CTD-2535L24.2	CTD-2535L24.2
uc061cex.1|CTD-3099C6.9	3.36777e-05	down	2.03271	-2.03271	-1.0234	1.30422	0.280821	CTD-3099C6.9	Sequence 497171 from Patent EP1572962. (from mRNA JD516147)	CTD-3099C6.9	CTD-3099C6.9
uc061bds.1|CTD-3148I10.15	0.000398299	down	3.12271	-3.12271	-1.6428	3.49793	1.85514	CTD-3148I10.15	cDNA FLJ61175 complete cds, highly similar to SL cytokine precursor. (from mRNA AK301136)	CTD-3148I10.15	CTD-3148I10.15
uc001pue.5|CXCR5	0.000757237	down	2.65542	-2.65542	-1.40894	2.60936	1.20042	CXCR5	chemokine (C-X-C motif) receptor 5 (CXCR5), transcript variant 1, mRNA. (from RefSeq NM_001716)	CXCR5	CXCR5
uc062izf.1,uc003cpc.2,uc062izg.1,uc010hix.2|CXCR6	0.000300864	down	2.63557	-2.63557	-1.39812	2.08447	0.686357	CXCR6	Receptor for the C-X-C chemokine CXCL16. Used as a coreceptor by SIVs and by strains of HIV-2 and m-tropic HIV-1. (from UniProt O00574)///"chemokine (C-X-C motif) receptor 6 (CXCR6), mRNA. (from RefSeq NM_006564)"	CXCR6	CXCR6
uc002jar.4,uc002jat.4,uc010ddt.4,uc002jas.4,uc060ind.1,uc002jap.4,uc010wpf.3,uc060ine.1,uc010wpg.3,uc060inf.1,uc060ing.1,uc060inh.1,uc060ini.1,uc060inj.1,uc060ink.1,uc060inl.1,uc060inm.1,uc060inn.1,uc060ino.1,uc060inp.1,uc060inq.1|CYB561	3.01563e-05	down	2.64231	-2.64231	-1.4018	2.06062	0.658816	CYB561	cytochrome b561 (CYB561), transcript variant 3, mRNA. (from RefSeq NM_001017917)///"cytochrome b561 (CYB561), transcript variant 1, mRNA. (from RefSeq NM_001915)"///cytochrome b561 (from HGNC CYB561)///"cytochrome b561 (CYB561), transcript variant 2, mRNA. (from RefSeq NM_001017916)"///Contains cytochrome b561 domain. (from UniProt J3QS09)///Secretory vesicle-specific electron transport protein. …	CYB561	CYB561
uc003iyw.5,uc063bod.1,uc010ism.4,uc063boe.1|CYP4V2	0.000205542	down	2.49838	-2.49838	-1.32099	2.20029	0.879297	CYP4V2	cytochrome P450 family 4 subfamily V member 2 (CYP4V2), mRNA. (from RefSeq NM_207352)///"cytochrome P450, family 4, subfamily V, polypeptide 2 (from HGNC CYP4V2)"	CYP4V2	CYP4V2
uc002pjx.5,uc061ave.1,uc061avf.1,uc061avg.1,uc010elz.2|DBP	0.000623585	down	2.33099	-2.33099	-1.22094	2.42288	1.20193	DBP	D site of albumin promoter (albumin D-box) binding protein (DBP), mRNA. (from RefSeq NM_001352)///The sequence shown here is derived from an Ensembl automatic analysis pipeline and should be considered as preliminary data. (from UniProt M0QXW3)///D site of albumin promoter (albumin D-box) binding protein (from HGNC DBP)///The sequence shown here is derived from an Ensembl automatic analysis pipel…	DBP	DBP
uc001ujy.5,uc058vip.1,uc058viq.1,uc058vir.1,uc058vis.1,uc058vit.1|DDX51	0.000177514	down	2.17651	-2.17651	-1.12202	1.63119	0.509168	DDX51	DEAD-box helicase 51 (DDX51), mRNA. (from RefSeq NM_175066)///DEAD (Asp-Glu-Ala-Asp) box polypeptide 51 (from HGNC DDX51)	DDX51	DDX51
uc001ygx.3,uc059fca.1,uc059fcb.1|DEGS2	7.51642e-10	down	2.03503	-2.03503	-1.02505	1.06679	0.0417436	DEGS2	delta(4)-desaturase, sphingolipid 2 (DEGS2), mRNA. (from RefSeq NM_206918)///The sequence shown here is derived from an Ensembl automatic analysis pipeline and should be considered as preliminary data. (from UniProt G3V2F9)///"delta(4)-desaturase, sphingolipid 2 (from HGNC DEGS2)"	DEGS2	DEGS2
uc057jhi.1,uc001eak.3,uc001eal.3,uc057jhj.1,uc057jhk.1,uc057jhl.1,uc057jhm.1,uc057jhn.1|DENND2D	4.20669e-05	down	2.59147	-2.59147	-1.37377	5.46199	4.08821	DENND2D	DENN/MADD domain containing 2D (from HGNC DENND2D)///"DENN domain containing 2D (DENND2D), transcript variant 1, mRNA. (from RefSeq NM_024901)"///"DENN domain containing 2D (DENND2D), transcript variant 2, mRNA. (from RefSeq NM_001271833)"	DENND2D	DENND2D
uc002zrx.4,uc062brx.1,uc062bry.1|DGCR6L	0.000213823	down	2.44885	-2.44885	-1.2921	3.40613	2.11403	DGCR6L	DiGeorge syndrome critical region gene 6-like (DGCR6L), mRNA. (from RefSeq NM_033257)///The sequence shown here is derived from an Ensembl automatic analysis pipeline and should be considered as preliminary data. (from UniProt B5MCQ4)///The sequence shown here is derived from an Ensembl automatic analysis pipeline and should be considered as preliminary data. (from UniProt F8WCX1)	DGCR6L	DGCR6L
uc031tpa.2,uc057cjy.1,uc001aue.2,uc057cka.1|DHRS3	3.28854e-05	down	3.00531	-3.00531	-1.58752	2.30072	0.713204	DHRS3	dehydrogenase/reductase (SDR family) member 3 (DHRS3), transcript variant 1, mRNA. (from RefSeq NM_004753)///The sequence shown here is derived from an Ensembl automatic analysis pipeline and should be considered as preliminary data. (from UniProt A0A087WTY3)///Belongs to the short-chain dehydrogenases/reductases (SDR) family. (from UniProt Q5SUY4)///dehydrogenase/reductase (SDR family) member 3 …	DHRS3	DHRS3
uc001wky.4,uc001wkz.5,uc032avt.2,uc058ztt.1,uc058ztu.1,uc058ztv.1|DHRS4-AS1	0.0002605	down	2.46609	-2.46609	-1.30223	2.0345	0.73227	DHRS4-AS1	DHRS4 antisense RNA 1 (DHRS4-AS1), transcript variant 4, long non-coding RNA. (from RefSeq NR_023924)///DHRS4 antisense RNA 1 (from HGNC DHRS4-AS1)	DHRS4-AS1	DHRS4-AS1
uc058aan.1,uc058aao.1,uc001msx.4,uc058aap.1,uc058aaq.1,uc058aar.1,uc058aas.1,uc058aat.1,uc058aau.1,uc058aav.1,uc058aaw.1|DNAJC24	4.63735e-06	down	2.00352	-2.00352	-1.00253	1.61299	0.610451	DNAJC24	DnaJ (Hsp40) homolog, subfamily C, member 24 (from HGNC DNAJC24)///"DnaJ heat shock protein family (Hsp40) member C24 (DNAJC24), mRNA. (from RefSeq NM_181706)"///The sequence shown here is derived from an Ensembl automatic analysis pipeline and should be considered as preliminary data. (from UniProt E9PID3)///The sequence shown here is derived from an Ensembl automatic analysis pipeline and shoul…	DNAJC24	DNAJC24
uc058xyi.1,uc058xyj.1,uc058xyk.1,uc058xyl.1,uc010tir.2,uc058xym.1,uc058xyn.1,uc058xyo.1,uc058xyp.1,uc058xyq.1,uc058xyr.1,uc058xys.1,uc058xyt.1,uc010tis.2,uc010tit.2,uc058xyu.1,uc058xyv.1|DOCK9	0.000125613	down	2.78996	-2.78996	-1.48024	3.08869	1.60844	DOCK9	The sequence shown here is derived from an Ensembl automatic analysis pipeline and should be considered as preliminary data. (from UniProt H0Y3S1)///"dedicator of cytokinesis 9 (DOCK9), transcript variant 1, mRNA. (from RefSeq NM_015296)"///The sequence shown here is derived from an Ensembl automatic analysis pipeline and should be considered as preliminary data. (from UniProt A0A0A0MSY4)///The s…	DOCK9	DOCK9
uc002ubz.4,uc061ozt.1,uc061ozu.1,uc061ozv.1,uc061ozw.1,uc061ozx.1,uc061ozy.1,uc002uca.2,uc061ozz.1,uc061paa.1,uc061pab.1|DPP4	0.000362321	down	3.26592	-3.26592	-1.70749	2.92959	1.2221	DPP4	dipeptidyl peptidase 4 (DPP4), mRNA. (from RefSeq NM_001935)///The sequence shown here is derived from an Ensembl automatic analysis pipeline and should be considered as preliminary data. (from UniProt F8WE17)///dipeptidyl-peptidase 4 (from HGNC DPP4)///The sequence shown here is derived from an Ensembl automatic analysis pipeline and should be considered as preliminary data. (from UniProt H7C1N5…	DPP4	DPP4
uc001wrj.5,uc059aou.1,uc059aov.1|DTD2	0.000614356	down	2.00679	-2.00679	-1.00489	1.80499	0.8001	DTD2	D-tyrosyl-tRNA deacylase 2 (putative) (DTD2), mRNA. (from RefSeq NM_080664)///Hydrolyzes D-tyrosyl-tRNA(Tyr) into D-tyrosine and free tRNA(Tyr). Could be a defense mechanism against a harmful effect of D-tyrosine (Potential). (from UniProt Q96FN9)///The sequence shown here is derived from an Ensembl automatic analysis pipeline and should be considered as preliminary data. (from UniProt F8VVE1)	DTD2	DTD2
uc011bxy.4,uc062vwe.1,uc021xne.2,uc062vwg.1,uc003gsv.5|DTHD1	1.16094e-06	down	2.25325	-2.25325	-1.17201	1.33024	0.158237	DTHD1	death domain containing 1 (DTHD1), transcript variant 2, mRNA. (from RefSeq NM_001136536)///The sequence shown here is derived from an Ensembl automatic analysis pipeline and should be considered as preliminary data. (from UniProt D6RB49)///"death domain containing 1 (DTHD1), transcript variant 1, mRNA. (from RefSeq NM_001170700)"///death domain containing 1 (from HGNC DTHD1)	DTHD1	DTHD1
uc002svk.5,uc061lur.1|DUSP2	0.000333239	down	2.52909	-2.52909	-1.33862	2.29908	0.960459	DUSP2	dual specificity phosphatase 2 (DUSP2), mRNA. (from RefSeq NM_004418)///dual specificity phosphatase 2 (from HGNC DUSP2)	DUSP2	DUSP2
uc058qol.1,uc001str.5,uc001sts.5,uc058qom.1,uc058qon.1,uc058qoo.1|DYRK2	0.000143843	down	3.25227	-3.25227	-1.70145	4.06446	2.36301	DYRK2	The sequence shown here is derived from an Ensembl automatic analysis pipeline and should be considered as preliminary data. (from UniProt F5GXG1)///"dual specificity tyrosine phosphorylation regulated kinase 2 (DYRK2), transcript variant 2, mRNA. (from RefSeq NM_006482)"///"dual specificity tyrosine phosphorylation regulated kinase 2 (DYRK2), transcript variant 1, mRNA. (from RefSeq NM_003583)"/…	DYRK2	DYRK2
uc003dxd.4,uc062mgw.1,uc062mgx.1,uc003dxe.1,uc062mgy.1,uc003dxf.1|DZIP3	4.96554e-05	down	2.46188	-2.46188	-1.29976	2.07478	0.775024	DZIP3	DAZ interacting zinc finger protein 3 (DZIP3), mRNA. (from RefSeq NM_014648)///E3 Ubiquitin ligase proteins mediate ubiquitination and subsequent proteasomal degradation of target proteins. E3 ubiquitin ligases accept ubiquitin from an E2 ubiquitin- conjugating enzyme in the form of a thioester and then directly transfers the ubiquitin to targeted substrates. Able to specifically bind RNA. (from …	DZIP3	DZIP3
uc021onl.2,uc001cup.5,uc057gpj.1,uc057gpk.1,uc057gpl.1,uc057gpm.1,uc057gpn.1,uc057gpo.1,uc001cuo.5,uc057gpp.1,uc057gpq.1,uc057gpr.1,uc057gps.1,uc057gpt.1,uc057gpu.1,uc057gpv.1,uc057gpw.1,uc057gpx.1,uc057gpy.1,uc057gpz.1,uc057gqa.1,uc057gqb.1,uc057gqc.1,uc057gqd.1,uc057gqe.1,uc057gqf.1|ECHDC2	6.36968e-05	down	2.17674	-2.17674	-1.12217	1.78549	0.663319	ECHDC2	enoyl-CoA hydratase domain containing 2 (ECHDC2), transcript variant 3, mRNA. (from RefSeq NM_001198962)///"enoyl-CoA hydratase domain containing 2 (ECHDC2), transcript variant 1, mRNA. (from RefSeq NM_001198961)"///enoyl CoA hydratase domain containing 2 (from HGNC ECHDC2)///The sequence shown here is derived from an Ensembl automatic analysis pipeline and should be considered as preliminary dat…	ECHDC2	ECHDC2
uc003phi.3,uc021zbt.2,uc063pot.1,uc063pou.1,uc003phj.4,uc021zbu.2,uc063pov.1,uc063pow.1,uc063pox.1,uc063poy.1,uc063poz.1|EEF1A1	0.000475522	down	2.44361	-2.44361	-1.28902	11.0401	9.75111	EEF1A1	eukaryotic translation elongation factor 1 alpha 1 (EEF1A1), mRNA. (from RefSeq NM_001402)///The sequence shown here is derived from an Ensembl automatic analysis pipeline and should be considered as preliminary data. (from UniProt A0A087WVQ9)///This protein promotes the GTP-dependent binding of aminoacyl-tRNA to the A-site of ribosomes during protein biosynthesis. (from UniProt A0A087WV01)///euk…	EEF1A1	EEF1A1
uc002vbg.2,uc002vbf.2,uc002vbh.2,uc061rta.1,uc061rtb.1,uc061rtc.1,uc061rtd.1,uc061rte.1,uc061rtf.1,uc061rtg.1,uc061rtj.1|EEF1B2	0.000504691	down	2.41114	-2.41114	-1.26972	7.03345	5.76374	EEF1B2	eukaryotic translation elongation factor 1 beta 2 (EEF1B2), transcript variant 2, mRNA. (from RefSeq NM_021121)///"eukaryotic translation elongation factor 1 beta 2 (EEF1B2), transcript variant 3, mRNA. (from RefSeq NM_001037663)"///"eukaryotic translation elongation factor 1 beta 2 (EEF1B2), transcript variant 1, mRNA. (from RefSeq NM_001959)"///The sequence shown here is derived from an Ensembl…	EEF1B2	EEF1B2
uc004dxd.5|EFNB1	1.32486e-05	down	2.03165	-2.03165	-1.02265	1.2555	0.232847	EFNB1	ephrin-B1 (EFNB1), mRNA. (from RefSeq NM_004429)	EFNB1	EFNB1
uc060onh.1,uc002kzk.4,uc060oni.1,uc002kzm.4,uc060onj.1,uc060onk.1,uc010xcg.4,uc002kzo.4,uc060onl.1,uc060onm.1,uc060onn.1,uc060ono.1,uc010xch.4,uc002kzn.4,uc060onp.1,uc060onq.1,uc060onr.1,uc060ons.1,uc060ont.1,uc060onu.1,uc060onv.1,uc060onw.1,uc060onx.1,uc060ony.1,uc060onz.1,uc060ooa.1,uc060oob.1,uc060ooc.1|ELP2	0.000224533	down	2.36774	-2.36774	-1.24351	3.74048	2.49696	ELP2	Elongator Acetyltransferase Complex Subunit 2	ELP2	ELP2
uc060kyp.1,uc002jwv.5,uc060kyq.1,uc060kyr.1,uc060kys.1,uc060kyt.1,uc060kyu.1,uc060kyv.1,uc060kyw.1,uc060kyx.1|ENGASE	0.000238612	down	2.79261	-2.79261	-1.48162	2.29619	0.81458	ENGASE	Endo-Beta-N-Acetylglucosaminidase	ENGASE	ENGASE
uc003cdx.5,uc003cdy.5,uc011axc.3|EOMES	0.000313502	down	3.74346	-3.74346	-1.90437	3.13336	1.22899	EOMES	eomesodermin (EOMES), transcript variant 2, mRNA. (from RefSeq NM_005442)///"eomesodermin (EOMES), transcript variant 1, mRNA. (from RefSeq NM_001278182)"///"eomesodermin (EOMES), transcript variant 3, mRNA. (from RefSeq NM_001278183)"	EOMES	EOMES
uc003kpq.3,uc063fzr.1,uc063fzs.1,uc063fzt.1|EPB41L4A-AS1	0.000217999	down	2.12947	-2.12947	-1.09049	3.1987	2.10821	EPB41L4A-AS1	EPB41L4A antisense RNA 1 (from HGNC EPB41L4A-AS1)	EPB41L4A-AS1	EPB41L4A-AS1
uc061tat.1,uc002vmq.4,uc061tau.1,uc002vmr.3,uc032otk.2,uc061tav.1,uc061taw.1,uc061tax.1,uc061tay.1,uc061taz.1,uc061tbb.1,uc061tbc.1,uc061tbd.1,uc061tbe.1|EPHA4	0.00049391	down	2.14236	-2.14236	-1.0992	1.56884	0.469638	EPHA4	EPH receptor A4 (from HGNC EPHA4)///"EPH receptor A4 (EPHA4), transcript variant 2, mRNA. (from RefSeq NM_004438)"///ATP + a [protein]-L-tyrosine = ADP + a [protein]-L-tyrosine phosphate. (from UniProt E9PG71)///"Receptor tyrosine kinase which binds membrane-bound ephrin family ligands residing on adjacent cells, leading to contact-dependent bidirectional signaling into neighboring cells. The sig…	EPHA4	EPHA4
uc003xfu.5,uc064lli.1,uc064llj.1,uc064llk.1,uc010luw.5,uc003xfv.5,uc064lll.1,uc064llm.1,uc064lln.1,uc064llo.1,uc064llp.1,uc064llq.1|EPHX2	1.20007e-05	down	2.8111	-2.8111	-1.49114	1.84033	0.349193	EPHX2	epoxide hydrolase 2 (EPHX2), transcript variant 1, mRNA. (from RefSeq NM_001979)///The sequence shown here is derived from an Ensembl automatic analysis pipeline and should be considered as preliminary data. (from UniProt E5RI53)///"epoxide hydrolase 2, cytoplasmic (from HGNC EPHX2)"///The sequence shown here is derived from an Ensembl automatic analysis pipeline and should be considered as preli…	EPHX2	EPHX2
uc001ygt.4,uc001ygv.2,uc059fbe.1,uc001ygu.4,uc059fbg.1,uc059fbh.1,uc059fbi.1,uc059fbj.1,uc059fbk.1,uc059fbl.1,uc059fbm.1,uc059fbn.1,uc059fbo.1,uc059fbp.1,uc059fbq.1,uc059fbr.1,uc059fbs.1,uc059fbt.1,uc059fbu.1,uc059fbv.1,uc059fbw.1,uc059fbx.1,uc059fby.1,uc059fbz.1|EVL	8.31028e-05	down	3.57098	-3.57098	-1.83632	5.8684	4.03207	EVL	Ena/VASP proteins are actin-associated proteins involved in a range of processes dependent on cytoskeleton remodeling and cell polarity such as axon guidance and lamellipodial and filopodial dynamics in migrating cells. EVL enhances actin nucleation and polymerization. (from UniProt Q9UI08)///Enah/Vasp-like (from HGNC EVL)///"Enah/Vasp-like (EVL), mRNA. (from RefSeq NM_016337)"///The sequence sho…	EVL	EVL
uc002eym.2|EXOSC6	0.00063201	down	2.36533	-2.36533	-1.24204	2.35958	1.11754	EXOSC6	exosome component 6 (EXOSC6), mRNA. (from RefSeq NM_058219)	EXOSC6	EXOSC6
uc004bsx.3,uc064wad.1,uc004bsw.2,uc064wae.1,uc064waf.1,uc064wag.1,uc064wah.1|FAM102A	0.000388849	down	3.47269	-3.47269	-1.79605	3.83694	2.04088	FAM102A	family with sequence similarity 102 member A (FAM102A), transcript variant 1, mRNA. (from RefSeq NM_001035254)///"family with sequence similarity 102, member A (from HGNC FAM102A)"///"family with sequence similarity 102 member A (FAM102A), transcript variant 2, mRNA. (from RefSeq NM_203305)"	FAM102A	FAM102A
uc001cuf.4,uc001cug.2,uc001cuh.4,uc057gpb.1|FAM159A	6.64512e-06	down	2.36301	-2.36301	-1.24063	1.82522	0.584591	FAM159A	family with sequence similarity 159 member A (FAM159A), transcript variant 1, mRNA. (from RefSeq NM_001042693)///"family with sequence similarity 159, member A (from HGNC FAM159A)"	FAM159A	FAM159A
uc063eoz.1,uc003kdm.4,uc063epa.1,uc063epb.1,uc063epd.1,uc063epe.1,uc063epf.1|FAM169A	4.07925e-06	down	2.399	-2.399	-1.26243	1.5035	0.241072	FAM169A	Nucleus envelope Nucleus inner membrane ; Peripheral membrane protein ; Nucleoplasmic side Note=Enriched at the nuclear lamina. (from UniProt Q9Y6X4)///"family with sequence similarity 169 member A (FAM169A), transcript variant 1, mRNA. (from RefSeq NM_015566)"///The sequence shown here is derived from an Ensembl automatic analysis pipeline and should be considered as preliminary data. (from UniP…	FAM169A	FAM169A
uc003hou.3,uc062xwh.1,uc062xwj.1,uc062xwk.1,uc062xwl.1,uc062xwm.1,uc062xwn.1,uc062xwo.1,uc062xwp.1|FAM175A	0.000121952	down	2.09838	-2.09838	-1.06928	2.5295	1.46023	FAM175A	family with sequence similarity 175 member A (FAM175A), mRNA. (from RefSeq NM_139076)///The sequence shown here is derived from an Ensembl automatic analysis pipeline and should be considered as preliminary data. (from UniProt D6RHI5)///The sequence shown here is derived from an Ensembl automatic analysis pipeline and should be considered as preliminary data. (from UniProt D6REL5)///"family with …	FAM175A	FAM175A
uc003yrz.3,uc064qcu.1|FAM84B	2.62606e-06	down	2.91385	-2.91385	-1.54293	1.96174	0.418814	FAM84B	family with sequence similarity 84 member B (FAM84B), mRNA. (from RefSeq NM_174911)///"family with sequence similarity 84, member B (from HGNC FAM84B)"	FAM84B	FAM84B
uc001mql.2|FANCF	0.00044924	down	2.20017	-2.20017	-1.13762	2.09634	0.958721	FANCF	Fanconi anemia complementation group F (FANCF), mRNA. (from RefSeq NM_022725)	FANCF	FANCF
uc001gis.4,uc001git.4|FASLG	1.64123e-05	down	3.20741	-3.20741	-1.68141	2.20761	0.526202	FASLG	Fas ligand (FASLG), transcript variant 1, mRNA. (from RefSeq NM_000639)///"Fas ligand (FASLG), transcript variant 2, mRNA. (from RefSeq NM_001302746)"	FASLG	FASLG		T cell	Atlas
uc001twj.4,uc058tto.1,uc058ttp.1,uc001twk.4,uc058ttq.1,uc058ttr.1,uc058tts.1,uc058ttt.1|FBXO21	0.000488121	down	2.27654	-2.27654	-1.18684	2.68117	1.49433	FBXO21	F-box protein 21 (FBXO21), transcript variant 2, mRNA. (from RefSeq NM_015002)///F-box protein 21 (from HGNC FBXO21)///The sequence shown here is derived from an Ensembl automatic analysis pipeline and should be considered as preliminary data. (from UniProt H0YIE9)///"F-box protein 21 (FBXO21), transcript variant 1, mRNA. (from RefSeq NM_033624)"///The sequence shown here is derived from an Ensem…	FBXO21	FBXO21
uc063dgs.1,uc003jmp.4,uc003jmq.4,uc063dgt.1,uc063dgu.1,uc063dgv.1,uc063dgw.1|FBXO4	4.92774e-05	down	2.2467	-2.2467	-1.16781	1.69784	0.530033	FBXO4	The sequence shown here is derived from an Ensembl automatic analysis pipeline and should be considered as preliminary data. (from UniProt D6RAU6)///"F-box protein 4 (FBXO4), transcript variant 2, mRNA. (from RefSeq NM_033484)"///"F-box protein 4 (FBXO4), transcript variant 1, mRNA. (from RefSeq NM_012176)"///Contains 1 F-box domain. (from UniProt D6REP2)///"F-box protein 4 (FBXO4), transcript va…	FBXO4	FBXO4
uc001ftq.4,uc057mgy.1|FCER1A	0.000173245	down	6.88184	-6.88184	-2.7828	4.14789	1.3651	FCER1A	Fc fragment of IgE receptor Ia (FCER1A), mRNA. (from RefSeq NM_002001)///The sequence shown here is derived from an Ensembl automatic analysis pipeline and should be considered as preliminary data. (from UniProt E9PRN1)	FCER1A	FCER1A		Immunoglobulin E Receptor, High-Affinity, Of Mast Cells, Alpha Polypeptide 3
uc001hey.4,uc057oxz.1,uc010prz.3,uc057oya.1,uc057oyb.1,uc021pif.2,uc057oyc.1,uc057oyd.1,uc057oye.1,uc057oyf.1|FCMR	0.000537266	down	2.87031	-2.87031	-1.5212	4.8489	3.3277	FCMR	Fc fragment of IgM receptor (FCMR), transcript variant 1, mRNA. (from RefSeq NM_005449)///"clone 28H3A1R7 immunoglobulin mu Fc receptor mRNA, complete cds. (from mRNA GQ160900)"///"Fc fragment of IgM receptor (FCMR), transcript variant 3, mRNA. (from RefSeq NM_001142473)"///"cDNA, FLJ79235 complete cds, highly similar to Fas apoptotic inhibitory molecule 3 (FAIM3), mRNA. (from mRNA AK316336)"///T…	FCMR	FCMR	Fas Apoptotic Inhibitory Molecule 3
uc057mhg.1,uc057mhh.1,uc001fuc.4,uc057mhi.1,uc009wta.4,uc009wsz.3,uc001fud.5|FCRL6	0.000840059	down	4.25314	-4.25314	-2.08853	3.62677	1.53824	FCRL6	Fc receptor-like 6 (from HGNC FCRL6)///The sequence shown here is derived from an Ensembl automatic analysis pipeline and should be considered as preliminary data. (from UniProt F5GYB3)///"Fc receptor like 6 (FCRL6), transcript variant 2, mRNA. (from RefSeq NM_001284217)"///Interacts with PTPN11. (from UniProt Q6DN72)///"Fc receptor like 6 (FCRL6), transcript variant 1, mRNA. (from RefSeq NM_0010…	FCRL6	FCRL6
uc003gon.4,uc062vix.1|FGFBP2	0.000630909	down	4.93376	-4.93376	-2.30269	5.28709	2.9844	FGFBP2	fibroblast growth factor binding protein 2 (FGFBP2), mRNA. (from RefSeq NM_031950)///fibroblast growth factor binding protein 2 (from HGNC FGFBP2)	FGFBP2	FGFBP2
uc061bdo.1,uc061bdp.1,uc002pnu.4,uc002pnv.4,uc061bdq.1,uc010yau.3,uc002pnx.3,uc061bdr.1,uc061bdt.1,uc061bdu.1,uc061bdv.1,uc061bdw.1|FLT3LG	0.000841327	down	3.25667	-3.25667	-1.7034	4.31375	2.61035	FLT3LG	The sequence shown here is derived from an Ensembl automatic analysis pipeline and should be considered as preliminary data. (from UniProt M0R2K0)///The sequence shown here is derived from an Ensembl automatic analysis pipeline and should be considered as preliminary data. (from UniProt M0QYM9)///"fms related tyrosine kinase 3 ligand (FLT3LG), transcript variant 3, mRNA. (from RefSeq NM_001459)"/…	FLT3LG	FLT3LG
uc001lmt.3,uc001lms.3,uc057wze.1,uc057wzf.1,uc057wzg.1,uc057wzh.1|FUOM	7.03693e-05	down	2.71164	-2.71164	-1.43917	2.12667	0.6875	FUOM	fucose mutarotase (FUOM), transcript variant 1, mRNA. (from RefSeq NM_001098483)///"fucose mutarotase (FUOM), transcript variant 2, mRNA. (from RefSeq NM_198472)"///"fucose mutarotase (FUOM), transcript variant 3, mRNA. (from RefSeq NM_001301827)"///fucose mutarotase (from HGNC FUOM)///"fucose mutarotase (FUOM), transcript variant 4, mRNA. (from RefSeq NM_001301828)"	FUOM	FUOM
uc011bal.2,uc062izd.1,uc003cpb.6,uc062ize.1,uc062izh.1|FYCO1	0.000318791	down	2.10792	-2.10792	-1.07582	2.10117	1.02535	FYCO1	May mediate microtubule plus end-directed vesicle transport. (from UniProt Q9BQS8)///The sequence shown here is derived from an Ensembl automatic analysis pipeline and should be considered as preliminary data. (from UniProt H7BZ74)///"FYVE and coiled-coil domain containing 1 (FYCO1), mRNA. (from RefSeq NM_024513)"///The sequence shown here is derived from an Ensembl automatic analysis pipeline an…	FYCO1	FYCO1
uc057njw.1,uc057njx.1,uc057njy.1,uc057njz.1,uc009wwi.2,uc057nka.1,uc001gjl.3,uc001gjj.3,uc001gjk.4,uc009wwk.2,uc057nkb.1,uc057nkc.1,uc057nkd.1,uc009wwj.2,uc057nke.1,uc057nkf.1,uc057nkg.1,uc009wwn.2,uc057nkh.1,uc057nki.1,uc057nkj.1,uc057nkk.1,uc057nkl.1,uc057nkm.1,uc001gjn.2,uc057nkn.1,uc009wwm.2,uc057nko.1,uc057nkp.1|GAS5	3.2499e-05	down	2.27485	-2.27485	-1.18577	4.96177	3.776	GAS5	growth arrest-specific 5 (non-protein coding) (from HGNC GAS5)///"growth arrest specific 5 (non-protein coding) (GAS5), long non-coding RNA. (from RefSeq NR_002578)"	GAS5	GAS5
uc057rpk.1,uc001ijz.4,uc001ika.4,uc057rpl.1|GATA3	0.000235935	down	2.78169	-2.78169	-1.47596	1.97067	0.494704	GATA3	GATA binding protein 3 (from HGNC GATA3)///"GATA binding protein 3 (GATA3), transcript variant 1, mRNA. (from RefSeq NM_001002295)"///"GATA binding protein 3 (GATA3), transcript variant 2, mRNA. (from RefSeq NM_002051)"	GATA3	GATA3		Trans-Acting T-Cell-Specific Transcription Factor GATA-3
uc003kdn.4|GCNT4	3.76984e-06	down	3.03044	-3.03044	-1.59953	1.97878	0.379259	GCNT4	glucosaminyl (N-acetyl) transferase 4, core 2 (GCNT4), mRNA. (from RefSeq NM_016591)	GCNT4	GCNT4
uc003whq.4,uc064jdx.1|GIMAP1	0.000251768	down	3.13782	-3.13782	-1.64976	3.95428	2.30452	GIMAP1	GTPase, IMAP family member 1 (GIMAP1), mRNA. (from RefSeq NM_130759)///"GTPase, IMAP family member 1 (from HGNC GIMAP1)"	GIMAP1	GIMAP1
uc022apw.2|GIMAP1-GIMAP5	0.000932014	down	3.46134	-3.46134	-1.79133	6.30187	4.51054	GIMAP1-GIMAP5	GIMAP1-GIMAP5 readthrough (GIMAP1-GIMAP5), transcript variant 1, mRNA. (from RefSeq NM_001199577)	GIMAP1-GIMAP5	GIMAP1-GIMAP5
uc064jdv.1,uc003who.4,uc064jdw.1|GIMAP2	0.000349101	down	2.64483	-2.64483	-1.40318	5.0089	3.60573	GIMAP2	GTPase, IMAP family member 2 (from HGNC GIMAP2)///"GTPase, IMAP family member 2 (GIMAP2), mRNA. (from RefSeq NM_015660)"	GIMAP2	GIMAP2
uc003whl.4,uc011kuv.3,uc064jds.1,uc064jdt.1,uc064jdu.1|GIMAP4	0.000120403	down	2.53851	-2.53851	-1.34398	7.61135	6.26737	GIMAP4	GTPase, IMAP family member 4 (GIMAP4), mRNA. (from RefSeq NM_018326)///"GTPase, IMAP family member 4 (from HGNC GIMAP4)"///The sequence shown here is derived from an Ensembl automatic analysis pipeline and should be considered as preliminary data. (from UniProt C9IZQ3)	GIMAP4	GIMAP4
uc064jdz.2,uc003whr.3,uc064jea.1,uc064jeb.1,uc064jec.1,uc064jed.1,uc064jee.1|GIMAP5	0.000656296	down	3.46013	-3.46013	-1.79083	5.86494	4.07412	GIMAP5	The sequence shown here is derived from an EMBL/GenBank/DDBJ whole genome shotgun (WGS) entry which is preliminary data. (from UniProt A0A090N8P9)///"GTPase, IMAP family member 5 (GIMAP5), mRNA. (from RefSeq NM_018384)"///"GTPase, IMAP family member 5 (from HGNC GIMAP5)"	GIMAP5	GIMAP5
uc002phm.3,uc061ann.1,uc061ano.1,uc061anp.1,uc061anq.1,uc061anr.1,uc061ans.1,uc061ant.1,uc061anu.1,uc061anv.1,uc061anw.1,uc061anx.1|GLTSCR2	0.000110376	down	2.91395	-2.91395	-1.54298	6.26463	4.72165	GLTSCR2	glioma tumor suppressor candidate region gene 2 (GLTSCR2), mRNA. (from RefSeq NM_015710)///glioma tumor suppressor candidate region gene 2 (from HGNC GLTSCR2)///The sequence shown here is derived from an Ensembl automatic analysis pipeline and should be considered as preliminary data. (from UniProt M0QX73)///The sequence shown here is derived from an Ensembl automatic analysis pipeline and should…	GLTSCR2	GLTSCR2
uc060gzx.1,uc021tzo.2,uc002ioo.3,uc060gzy.1,uc021tzq.2,uc021tzp.2|GNGT2	0.000266302	down	2.56142	-2.56142	-1.35694	2.2302	0.873262	GNGT2	Guanine nucleotide-binding proteins (G proteins) are involved as a modulator or transducer in various transmembrane signaling systems. The beta and gamma chains are required for the GTPase activity, for replacement of GDP by GTP, and for G protein- effector interaction. (from UniProt D6RDH5)///"guanine nucleotide binding protein (G protein), gamma transducing activity polypeptide 2 (GNGT2), trans…	GNGT2	GNGT2
uc062whz.1,uc062wia.1,uc010iga.5,uc003gwy.5,uc011bzb.4,uc003gwz.3,uc062wie.1|GNPDA2	0.000274664	down	2.06908	-2.06908	-1.04899	1.95419	0.905201	GNPDA2	The sequence shown here is derived from an Ensembl automatic analysis pipeline and should be considered as preliminary data. (from UniProt V9GYW0)///The sequence shown here is derived from an Ensembl automatic analysis pipeline and should be considered as preliminary data. (from UniProt V9GYK3)///"glucosamine-6-phosphate deaminase 2 (GNPDA2), transcript variant 2, mRNA. (from RefSeq NM_001270880)…	GNPDA2	GNPDA2
uc001ziq.4,uc059hif.1,uc059hig.1,uc059hih.1,uc059hii.1,uc059hij.1,uc059hik.1,uc059hil.1,uc059him.1,uc059hin.1,uc059hio.1|GOLGA8B	0.000233948	down	2.04489	-2.04489	-1.03202	1.32534	0.293316	GOLGA8B	golgin A8 family member B (GOLGA8B), transcript variant 1, mRNA. (from RefSeq NM_001023567)///The sequence shown here is derived from an Ensembl automatic analysis pipeline and should be considered as preliminary data. (from UniProt C9J1B5)///"golgin A8 family member B (GOLGA8B), transcript variant 2, non-coding RNA. (from RefSeq NR_027410)"///"golgin A8 family, member B (from HGNC GOLGA8B)"	GOLGA8B	GOLGA8B
uc004edg.1|GPR174	0.000796321	down	3.30357	-3.30357	-1.72403	4.07041	2.34638	GPR174	G protein-coupled receptor 174 (GPR174), mRNA. (from RefSeq NM_032553)	GPR174	GPR174
uc010afv.4,uc001voe.5,uc058xzd.1,uc058xze.1|GPR18	0.000196009	down	2.47617	-2.47617	-1.30811	3.35444	2.04633	GPR18	G protein-coupled receptor 18 (GPR18), transcript variant 2, mRNA. (from RefSeq NM_001098200)///"G protein-coupled receptor 18 (GPR18), transcript variant 1, mRNA. (from RefSeq NM_005292)"///Receptor for N-arachidonyl glycine. The activity of this receptor is mediated by G proteins which inhibit adenylyl cyclase. May contribute to regulation of the immune system. (from UniProt Q14330)///The seque…	GPR18	GPR18
uc004eji.5,uc010nod.4,uc004ejj.5,uc022cbc.2,uc065ajz.1|GPRASP1	1.88078e-05	down	2.24637	-2.24637	-1.1676	1.45	0.282407	GPRASP1	G protein-coupled receptor associated sorting protein 1 (GPRASP1), transcript variant 2, mRNA. (from RefSeq NM_001099410)///"G protein-coupled receptor associated sorting protein 1 (GPRASP1), transcript variant 3, mRNA. (from RefSeq NM_001099411)"///"G protein-coupled receptor associated sorting protein 1 (GPRASP1), transcript variant 1, mRNA. (from RefSeq NM_014710)"///"G protein-coupled recepto…	GPRASP1	GPRASP1
uc002guy.4,uc060chw.1,uc060chx.1,uc060chy.1,uc060cia.1|GRAP	0.000482824	down	2.74464	-2.74464	-1.45662	2.4888	1.03218	GRAP	GRB2-related adaptor protein (GRAP), mRNA. (from RefSeq NM_006613)///Contains 1 SH3 domain. (from UniProt I3L2P9)///Contains SH2 domain. (from UniProt A8MW78)///Contains 1 SH3 domain. (from UniProt J3QRP9)///GRB2-related adaptor protein (from HGNC GRAP)	GRAP	GRAP
uc003jpl.2,uc063dpi.1|GZMK	0.000913449	down	4.36111	-4.36111	-2.1247	4.71989	2.59519	GZMK	granzyme K (GZMK), mRNA. (from RefSeq NM_002104)///granzyme K (granzyme 3; tryptase II) (from HGNC GZMK)	GZMK	GZMK		Cytolytic T lymphocytes (CTL) and natural killer (NK) cells
uc031rit.2,uc002low.4|GZMM	0.000172652	down	4.01303	-4.01303	-2.00469	4.31572	2.31103	GZMM	granzyme M (GZMM), transcript variant 2, mRNA. (from RefSeq NM_001258351)///"granzyme M (GZMM), transcript variant 1, mRNA. (from RefSeq NM_005317)"	GZMM	GZMM
uc010msh.5,uc010msg.5,uc064uol.1|HABP4	0.000263321	down	2.0504	-2.0504	-1.0359	1.37183	0.33593	HABP4	May be involved in nuclear functions such as the remodeling of chromatin and the regulation of transcription. (from UniProt Q5JVS0)///"hyaluronan binding protein 4 (HABP4), mRNA. (from RefSeq NM_014282)"///hyaluronan binding protein 4 (from HGNC HABP4)	HABP4	HABP4
uc002bnc.4,uc059myf.1,uc002bnd.4,uc059myg.1,uc059myh.1|HAPLN3	3.13342e-05	down	3.16345	-3.16345	-1.6615	2.38921	0.727706	HAPLN3	hyaluronan and proteoglycan link protein 3 (HAPLN3), transcript variant 2, mRNA. (from RefSeq NM_178232)///hyaluronan and proteoglycan link protein 3 (from HGNC HAPLN3)///The sequence shown here is derived from an Ensembl automatic analysis pipeline and should be considered as preliminary data. (from UniProt H3BTH8)///The sequence shown here is derived from an Ensembl automatic analysis pipeline …	HAPLN3	HAPLN3
uc060xtl.1,uc060xtm.1,uc060xto.1,uc060xtp.1,uc060xtq.1,uc060xtr.1,uc060xts.1,uc060xtt.1,uc060xtu.1,uc060xtv.1,uc060xtw.1,uc060xtx.1,uc060xty.1,uc060xtz.1,uc002ogc.5,uc060xua.1,uc060xub.1,uc010xto.3,uc002ogb.5,uc002ofz.4,uc060xuc.1,uc002ogd.5,uc060xue.1,uc060xuf.1,uc060xug.1,uc060xuh.1,uc060xui.1|HKR1	1.37386e-05	down	2.06379	-2.06379	-1.0453	1.35986	0.31456	HKR1	The sequence shown here is derived from an Ensembl automatic analysis pipeline and should be considered as preliminary data. (from UniProt F5H6A5)///"HKR1, GLI-Kruppel zinc finger family member (from HGNC HKR1)"///The sequence shown here is derived from an Ensembl automatic analysis pipeline and should be considered as preliminary data. (from UniProt K7EJS1)///The sequence shown here is derived f…	HKR1	HKR1
uc002vam.4,uc010fua.4|ICOS	0.000373559	down	2.73186	-2.73186	-1.44989	2.73922	1.28933	ICOS	inducible T-cell co-stimulator (ICOS), mRNA. (from RefSeq NM_012092)///"Enhances all basic T-cell responses to a foreign antigen, namely proliferation, secretion of lymphokines, up- regulation of molecules that mediate cell-cell interaction, and effective help for antibody secretion by B-cells. Essential both for efficient interaction between T and B-cells and for normal antibody responses to T-c…	ICOS	ICOS		Inducible T Cell Costimulator, mostly memory and effector T cells
uc001bhh.5,uc057dgd.1,uc057dge.1|ID3	5.47492e-05	down	3.44939	-3.44939	-1.78634	2.39852	0.612182	ID3	inhibitor of DNA binding 3, dominant negative helix-loop-helix protein (ID3), mRNA. (from RefSeq NM_002167)///"inhibitor of DNA binding 3, dominant negative helix-loop-helix protein (from HGNC ID3)"	ID3	ID3
uc001bbd.3,uc057cvd.1,uc057cve.1|IFFO2	0.000903156	down	2.48177	-2.48177	-1.31137	3.22837	1.917	IFFO2	intermediate filament family orphan 2 (IFFO2), mRNA. (from RefSeq NM_001136265)///The sequence shown here is derived from an Ensembl automatic analysis pipeline and should be considered as preliminary data. (from UniProt J3KNZ4)///The sequence shown here is derived from an Ensembl automatic analysis pipeline and should be considered as preliminary data. (from UniProt H0Y4W3)	IFFO2	IFFO2
uc061saf.1,uc061sag.1,uc061sah.1,uc061sai.1,uc061saj.1,uc002ven.5,uc061sak.1,uc061sal.1,uc061sam.1,uc061san.1,uc061sao.1,uc061sap.1,uc061saq.1,uc061sar.1|IKZF2	0.000487072	down	3.42891	-3.42891	-1.77775	2.90327	1.12552	IKZF2	The sequence shown here is derived from an Ensembl automatic analysis pipeline and should be considered as preliminary data. (from UniProt A0A0A0MSL2)///The sequence shown here is derived from an Ensembl automatic analysis pipeline and should be considered as preliminary data. (from UniProt A0A0A0MT14)///IKAROS family zinc finger 2 (Helios) (from HGNC IKZF2)///"IKAROS family zinc finger 2 (IKZF2)…	IKZF2	IKZF2		Helios, lymphocyte development
uc003zvi.5,uc064suc.1,uc011loq.4,uc064sud.1,uc064sue.1,uc003zvk.5,uc064suf.1,uc064sug.1,uc064suh.1,uc064sui.1,uc064suj.1,uc064suk.1,uc031tdp.2,uc064sul.1,uc064sum.1|IL11RA	0.000247977	down	2.58008	-2.58008	-1.36742	2.57454	1.20713	IL11RA	interleukin 11 receptor, alpha (from HGNC IL11RA)///The sequence shown here is derived from an Ensembl automatic analysis pipeline and should be considered as preliminary data. (from UniProt G3V2J5)///"interleukin 11 receptor subunit alpha (IL11RA), transcript variant 3, mRNA. (from RefSeq NM_001142784)"///The sequence shown here is derived from an Ensembl automatic analysis pipeline and should b…	IL11RA	IL11RA
uc002nhw.2,uc002nhx.2,uc002nhy.3,uc060vod.1,uc060voe.1,uc060vof.1,uc060vog.1|IL12RB1	0.000731118	down	2.08393	-2.08393	-1.05931	3.16513	2.10582	IL12RB1	interleukin 12 receptor subunit beta 1 (IL12RB1), transcript variant 1, mRNA. (from RefSeq NM_005535)///"interleukin 12 receptor subunit beta 1 (IL12RB1), transcript variant 4, mRNA. (from RefSeq NM_001290024)"///"interleukin 12 receptor subunit beta 1 (IL12RB1), transcript variant 2, mRNA. (from RefSeq NM_153701)"///The sequence shown here is derived from an Ensembl automatic analysis pipeline a…	IL12RB1	IL12RB1
uc001orf.2,uc001orh.3,uc001ore.2,uc058ewy.1,uc058ewz.1,uc058exa.1,uc058exb.1,uc021qmv.1,uc058exc.1,uc058exd.1,uc001org.2,uc058exe.1,uc001ori.3,uc009ysv.2|IL18BP	0.000880577	down	2.03557	-2.03557	-1.02544	1.75953	0.734091	IL18BP	interleukin 18 binding protein (IL18BP), transcript variant F, mRNA. (from RefSeq NM_001039660)///"interleukin 18 binding protein (IL18BP), transcript variant C, mRNA. (from RefSeq NM_005699)"///"interleukin 18 binding protein (IL18BP), transcript variant E, mRNA. (from RefSeq NM_001039659)"///interleukin 18 binding protein (from HGNC IL18BP)///Isoform A binds to IL-18 and inhibits its activity. …	IL18BP	IL18BP
uc002doq.2,uc059skc.1,uc002dos.3,uc059skd.1,uc059ske.1|IL21R	0.000158598	down	3.14217	-3.14217	-1.65176	2.88622	1.23446	IL21R	interleukin 21 receptor (IL21R), transcript variant 2, mRNA. (from RefSeq NM_181078)///"interleukin 21 receptor (IL21R), transcript variant 3, mRNA. (from RefSeq NM_181079)"///"interleukin 21 receptor (IL21R), transcript variant 1, mRNA. (from RefSeq NM_021798)"///interleukin 21 receptor (from HGNC IL21R)	IL21R	IL21R
uc002dot.4|IL21R-AS1	0.000111063	down	2.84308	-2.84308	-1.50746	2.06091	0.553456	IL21R-AS1	IL21R antisense RNA 1 (IL21R-AS1), long non-coding RNA. (from RefSeq NR_037158)	IL21R-AS1	IL21R-AS1
uc058pnp.1,uc058pnq.1,uc001sla.4|IL23A	2.51252e-05	down	2.67914	-2.67914	-1.42177	1.85059	0.42882	IL23A	interleukin 23, alpha subunit p19 (from HGNC IL23A)///"interleukin 23, alpha subunit p19 (IL23A), mRNA. (from RefSeq NM_016584)"	IL23A	IL23A
uc001heu.3,uc001hex.2,uc001hes.3,uc001hew.3,uc057oxw.1,uc057oxx.1,uc057oxy.1|IL24	0.000320037	down	2.41098	-2.41098	-1.26962	2.05352	0.783899	IL24	interleukin 24 (IL24), transcript variant 3, mRNA. (from RefSeq NM_001185156)///"interleukin 24 (IL24), transcript variant 5, mRNA. (from RefSeq NM_001185158)"///"interleukin 24 (IL24), transcript variant 1, mRNA. (from RefSeq NM_006850)"///"interleukin 24 (IL24), transcript variant 4, mRNA. (from RefSeq NM_001185157)"///The sequence shown here is derived from an Ensembl automatic analysis pipeli…	IL24	IL24
uc003aqv.2,uc062dwg.1,uc062dwh.1,uc062dwi.1,uc062dwk.1,uc062dwl.1,uc062dwm.1|IL2RB	6.72026e-05	down	4.68483	-4.68483	-2.228	4.56024	2.33225	IL2RB	interleukin 2 receptor subunit beta (IL2RB), mRNA. (from RefSeq NM_000878)///"interleukin 2 receptor, beta (from HGNC IL2RB)"///The sequence shown here is derived from an Ensembl automatic analysis pipeline and should be considered as preliminary data. (from UniProt B0QYC0)///The sequence shown here is derived from an Ensembl automatic analysis pipeline and should be considered as preliminary dat…	IL2RB	IL2RB
uc284mpp.1,uc009waf.3,uc001daa.3,uc001dad.4,uc001dab.4,uc057hcm.1,uc284mpq.1,uc057hcn.1,uc057hcp.1,uc057hcq.1,uc284mpr.1,uc284mps.1,uc284mpt.1,uc284mpu.1,uc284mpv.1,uc057hcw.2|INADL	0.000364357	down	2.45916	-2.45916	-1.29817	2.10933	0.811167	INADL	Scaffolding protein that may bring different proteins into adjacent positions at the cell membrane. May regulate protein targeting, cell polarity and integrity of tight junctions. May regulate the surface expression and/or function of ASIC3 in sensory neurons. (from UniProt Q8NI35)///InaD-like (Drosophila) (from HGNC INADL)///"PATJ, crumbs cell polarity complex component (PATJ), mRNA. (from RefSe…	INADL	INADL
uc003iix.5,uc062zvi.1,uc062zvj.1,uc062zvk.1,uc062zvl.1,uc062zvm.1,uc062zvn.1,uc011chp.2,uc062zvo.1,uc062zvp.1,uc062zvq.1,uc062zvr.1,uc062zvs.1,uc062zvt.1,uc062zvu.1,uc062zvv.1,uc003iiz.4,uc062zvw.1,uc062zvx.1,uc062zwa.1,uc062zwb.1,uc062zwc.1,uc062zwd.1|INPP4B	0.000290031	down	3.07612	-3.07612	-1.62111	3.43191	1.8108	INPP4B	inositol polyphosphate-4-phosphatase type II B (INPP4B), transcript variant 1, mRNA. (from RefSeq NM_003866)///"inositol polyphosphate-4-phosphatase type II B (INPP4B), transcript variant 2, mRNA. (from RefSeq NM_001101669)"///"Catalyzes the hydrolysis of the 4-position phosphate of phosphatidylinositol 3,4-bisphosphate, inositol 1,3,4- trisphosphate and inositol 1,4-bisphosphate. (from UniProt O…	INPP4B	INPP4B
uc001qlb.3,uc058jvm.1,uc058jvn.1,uc058jvo.1,uc058jvp.1,uc058jvq.1,uc058jvr.1,uc058jvs.1,uc058jvt.1,uc058jvu.1,uc058jvx.1,uc021qtc.2,uc058jvy.1,uc058jvz.1|ITFG2	0.00056921	down	2.12677	-2.12677	-1.08867	2.52395	1.43528	ITFG2	integrin alpha FG-GAP repeat containing 2 (ITFG2), transcript variant 1, mRNA. (from RefSeq NM_018463)///integrin alpha FG-GAP repeat containing 2 (from HGNC ITFG2)///The sequence shown here is derived from an Ensembl automatic analysis pipeline and should be considered as preliminary data. (from UniProt F5H1D0)///" Event=Alternative splicing; Named isoforms=2; Name=1; IsoId=Q969R8-1; Sequence=Di…	ITFG2	ITFG2
uc063nyh.1,uc063nyi.1|ITPR3	0.000931132	down	2.10638	-2.10638	-1.07476	2.4399	1.36513	ITPR3	Receptor for inositol 1,4,5-trisphosphate, a second messenger that mediates the release of intracellular calcium. (from UniProt Q14573)///"inositol 1,4,5-trisphosphate receptor type 3 (ITPR3), mRNA. (from RefSeq NM_002224)"	ITPR3	ITPR3
uc064owh.1|KB-1208A12.3	6.17806e-05	down	2.31038	-2.31038	-1.20813	6.739	5.53086	KB-1208A12.3	KB-1208A12.3 (from geneSymbol)	KB-1208A12.3	KB-1208A12.3
uc032qnn.2,uc011amv.4,uc010gxb.5,uc062dvv.1,uc062dvw.1,uc062dvx.1,uc062dvy.1,uc062dvz.1,uc062dwb.1|KCTD17	0.000327378	down	2.20306	-2.20306	-1.13951	1.60776	0.468247	KCTD17	potassium channel tetramerization domain containing 17 (KCTD17), transcript variant 4, mRNA. (from RefSeq NM_001282686)///"potassium channel tetramerization domain containing 17 (KCTD17), transcript variant 2, mRNA. (from RefSeq NM_024681)"///"potassium channel tetramerization domain containing 17 (KCTD17), transcript variant 1, mRNA. (from RefSeq NM_001282684)"///The sequence shown here is deriv…	KCTD17	KCTD17
uc058uhm.1,uc058uhn.1,uc058uho.1,uc058uhp.1,uc058uhq.1,uc058uhr.1,uc058uhs.1,uc058uht.1,uc058uhu.1,uc058uhv.1,uc058uhw.1,uc058uhx.1,uc058uhy.1,uc058uhz.1,uc058uia.1,uc058uib.1,uc058uic.1,uc058uid.1,uc058uie.1|KDM2B	0.00085123	down	2.27898	-2.27898	-1.18839	2.49081	1.30242	KDM2B	lysine demethylase 2B (KDM2B), transcript variant 2, mRNA. (from RefSeq NM_001005366)///"Histone demethylase that demethylates 'Lys-4' and 'Lys- 36' of histone H3, thereby playing a central role in histone code. Preferentially demethylates trimethylated H3 'Lys-4' and dimethylated H3 'Lys-36' residue while it has weak or no activity for mono- and tri-methylated H3 'Lys-36'. Preferentially binds t…	KDM2B	KDM2B
uc003kxo.4,uc003kxp.4,uc063gwg.1,uc063gwh.1,uc063gwi.1,uc011cxf.3,uc063gwj.1,uc063gwk.1|KIF3A	1.85498e-05	down	2.02622	-2.02622	-1.01879	1.40986	0.391073	KIF3A	kinesin family member 3A (KIF3A), transcript variant 3, mRNA. (from RefSeq NM_007054)///"kinesin family member 3A (KIF3A), transcript variant 2, mRNA. (from RefSeq NM_001300792)"///Belongs to the TRAFAC class myosin-kinesin ATPase superfamily. Kinesin family. (from UniProt A0A087X011)///The sequence shown here is derived from an Ensembl automatic analysis pipeline and should be considered as prel…	KIF3A	KIF3A	primary cilia formation
uc058xlm.1,uc058xln.1,uc058xlp.1|KLF12	0.000712211	down	2.94673	-2.94673	-1.55912	3.63539	2.07628	KLF12	Kruppel-like factor 12 (KLF12), mRNA. (from RefSeq NM_007249)///The sequence shown here is derived from an Ensembl automatic analysis pipeline and should be considered as preliminary data. (from UniProt A0A0A0MRU8)///Kruppel-like factor 12 (from HGNC KLF12)	KLF12	KLF12
uc010sgt.3|KLRB1	7.51136e-06	down	5.37337	-5.37337	-2.42583	4.85329	2.42747	KLRB1	killer cell lectin like receptor B1 (KLRB1), mRNA. (from RefSeq NM_002258)	KLRB1	KLRB1
uc009zhm.3,uc001qyl.5,uc001qyo.5,uc001qym.5,uc001qyn.5,uc058lei.1,uc058lej.1|KLRC1	1.39265e-10	down	4.19125	-4.19125	-2.06738	2.35173	0.284351	KLRC1	killer cell lectin like receptor C1 (KLRC1), transcript variant 5, mRNA. (from RefSeq NM_001304448)///"killer cell lectin like receptor C1 (KLRC1), transcript variant 1, mRNA. (from RefSeq NM_002259)"///"killer cell lectin like receptor C1 (KLRC1), transcript variant 4, mRNA. (from RefSeq NM_213657)"///"killer cell lectin like receptor C1 (KLRC1), transcript variant 2, mRNA. (from RefSeq NM_00732…	KLRC1	KLRC1
uc001qye.4|KLRC4	1.57802e-05	down	5.20436	-5.20436	-2.37972	3.30851	0.928794	KLRC4	killer cell lectin like receptor C4 (KLRC4), mRNA. (from RefSeq NM_013431)	KLRC4	KLRC4
uc058ldm.1,uc058ldp.1,uc058ldr.1,uc058lds.1,uc058ldt.1,uc058ldu.1,uc058ldv.1,uc058ldx.1,uc058ldy.1,uc058ldz.1,uc058lea.1,uc058leb.1,uc058lec.1|KLRC4-KLRK1	2.33947e-05	down	4.93488	-4.93488	-2.30301	5.31166	3.00864	KLRC4-KLRK1	The sequence shown here is derived from an Ensembl automatic analysis pipeline and should be considered as preliminary data. (from UniProt H3BRK7)///The sequence shown here is derived from an Ensembl automatic analysis pipeline and should be considered as preliminary data. (from UniProt H3BQV0)///The sequence shown here is derived from an Ensembl automatic analysis pipeline and should be consider…	KLRC4-KLRK1	KLRC4-KLRK1
uc058ldd.1,uc058lde.1,uc001qxw.5,uc001qxx.4,uc001qxy.4,uc058ldf.1,uc058ldg.1,uc058ldh.1,uc009zhh.4,uc058ldi.1,uc058ldj.1|KLRD1	0.000282162	down	4.40678	-4.40678	-2.13973	5.13099	2.99127	KLRD1	The sequence shown here is derived from an Ensembl automatic analysis pipeline and should be considered as preliminary data. (from UniProt F5H2B7)///"killer cell lectin-like receptor subfamily D, member 1 (from HGNC KLRD1)"///"killer cell lectin like receptor D1 (KLRD1), transcript variant 3, mRNA. (from RefSeq NM_001114396)"///"killer cell lectin like receptor D1 (KLRD1), transcript variant 1, m…	KLRD1	KLRD1
uc058lax.1,uc031yub.2,uc009zha.4,uc009zgy.4,uc031yua.2,uc009zgz.4,uc058lay.1,uc058laz.1|KLRF1	9.06814e-06	down	5.29933	-5.29933	-2.40581	4.09676	1.69095	KLRF1	killer cell lectin-like receptor subfamily F, member 1 (from HGNC KLRF1)///"killer cell lectin like receptor F1 (KLRF1), transcript variant KLRF1-s, mRNA. (from RefSeq NM_001291822)"///"killer cell lectin like receptor F1 (KLRF1), transcript variant KLRF1-s3, mRNA. (from RefSeq NM_001291823)"///Involved in the natural killer (NK)-mediated cytolysis of PHA-induced lymphoblasts. (from UniProt Q9NZS…	KLRF1	KLRF1
uc058kzg.1,uc058kzh.1,uc058kzi.1,uc058kzj.1,uc001qvg.4,uc001qvh.4,uc058kzl.1|KLRG1	0.00065137	down	4.66568	-4.66568	-2.22209	4.12103	1.89894	KLRG1	The sequence shown here is derived from an Ensembl automatic analysis pipeline and should be considered as preliminary data. (from UniProt F5H207)///"killer cell lectin-like receptor subfamily G, member 1 (from HGNC KLRG1)"///"killer cell lectin like receptor G1 (KLRG1), mRNA. (from RefSeq NM_005810)"///"Plays an inhibitory role on natural killer (NK) cells and T-cell functions upon binding to th…	KLRG1	KLRG1
uc009zhj.4,uc058ldn.1,uc058ldo.1,uc058ldq.1,uc058ldw.1|KLRK1	3.2358e-05	down	4.75475	-4.75475	-2.24937	5.5654	3.31604	KLRK1	killer cell lectin like receptor K1 (KLRK1), mRNA. (from RefSeq NM_007360)///"killer cell lectin-like receptor subfamily K, member 1 (from HGNC KLRK1)"///"Function as an activating and costimulatory receptor involved in immunosurveillance upon binding to various cellular stress-inducible ligands displayed at the surface of autologous tumor cells and virus-infected cells. Provides both stimulatory…	KLRK1	KLRK1
uc063qyg.1,uc063qyh.1,uc003pxh.4,uc063qyi.1|KPNA5	4.59828e-05	down	2.55386	-2.55386	-1.35268	2.87268	1.52	KPNA5	Karyopherin Subunit Alpha 5	KPNA5	KPNA5		Mediates nuclear import of STAT1 homodimers and STAT1/STAT2 heterodimers by recognizing non-classical NLSs of STAT1 and STAT2 through ARM repeats 8-9. Recognizes influenza A virus nucleoprotein through ARM repeat 7-9 In vitro
uc004dgn.5,uc004dgm.5,uc064ysv.1,uc064ysw.1,uc064ysx.1,uc064ysy.1,uc064ysz.1|KRBOX4	1.55305e-05	down	2.10105	-2.10105	-1.07111	1.60282	0.53171	KRBOX4	KRAB box domain containing 4 (KRBOX4), transcript variant 1, mRNA. (from RefSeq NM_001129898)///"KRAB box domain containing 4 (KRBOX4), transcript variant 2, mRNA. (from RefSeq NM_017776)"///" Event=Alternative splicing; Named isoforms=3; Name=1; IsoId=Q5JUW0-1; Sequence=Displayed; Note=Gene prediction based on EST data.; Name=2; IsoId=Q5JUW0-2; Sequence=VSP_018163; Name=3; IsoId=Q5JUW0-3; Sequen…	KRBOX4	KRBOX4
uc061rzc.1,uc061rzd.1,uc002ved.3,uc010zjh.3,uc010fuq.4,uc061rze.1,uc061rzf.1,uc061rzg.1|LANCL1	0.000346238	down	2.07262	-2.07262	-1.05145	2.60493	1.55347	LANCL1	LanC lantibiotic synthetase component C-like 1 (bacterial) (from HGNC LANCL1)///"LanC like 1 (LANCL1), transcript variant 3, mRNA. (from RefSeq NM_001136575)"///"LanC like 1 (LANCL1), transcript variant 1, mRNA. (from RefSeq NM_006055)"///The sequence shown here is derived from an Ensembl automatic analysis pipeline and should be considered as preliminary data. (from UniProt H7C2E3)///The sequenc…	LANCL1	LANCL1
uc002rne.3,uc061hva.1,uc061hvb.1,uc061hvc.1,uc061hvd.1,uc061hve.1,uc031rnx.2,uc061hvf.1,uc061hvg.1|LBH	6.23462e-06	down	3.58031	-3.58031	-1.84008	5.72455	3.88447	LBH	limb bud and heart development (LBH), mRNA. (from RefSeq NM_030915)///The sequence shown here is derived from an Ensembl automatic analysis pipeline and should be considered as preliminary data. (from UniProt F8WC18)///limb bud and heart development (from HGNC LBH)///The sequence shown here is derived from an Ensembl automatic analysis pipeline and should be considered as preliminary data. (from …	LBH	LBH
uc003beu.2|LDOC1L	0.000206187	down	2.39797	-2.39797	-1.26182	2.04513	0.783311	LDOC1L	leucine zipper, down-regulated in cancer 1-like (LDOC1L), mRNA. (from RefSeq NM_032287)	LDOC1L	LDOC1L
uc003xhw.5,uc064lru.1,uc064lrv.1,uc064lrw.1,uc003xhx.3,uc064lrx.1,uc064lry.1,uc064lrz.1|LEPROTL1	0.000288303	down	2.03759	-2.03759	-1.02686	5.03731	4.01045	LEPROTL1	leptin receptor overlapping transcript-like 1 (LEPROTL1), transcript variant 1, mRNA. (from RefSeq NM_015344)///The sequence shown here is derived from an Ensembl automatic analysis pipeline and should be considered as preliminary data. (from UniProt E5RIQ0)///The sequence shown here is derived from an Ensembl automatic analysis pipeline and should be considered as preliminary data. (from UniProt…	LEPROTL1	LEPROTL1
uc058nzv.1,uc058nzw.1,uc058nzx.1,uc058nzy.1,uc058nzz.1,uc058oaa.1,uc001rxl.4,uc001rxm.4,uc058oab.1,uc058oac.1,uc058oad.1,uc058oae.1,uc058oaf.1,uc058oag.1,uc058oah.1,uc058oai.1,uc058oaj.1,uc058oak.1,uc058oal.1,uc058oam.1,uc058oan.1,uc058oao.1,uc009zlw.4,uc058oap.1,uc058oaq.1,uc058oar.1,uc058oas.1,uc058oat.1,uc058oau.1,uc058oav.1,uc058oaw.1,uc058oay.1,uc058oaz.1,uc058oba.1,uc058obb.1,uc058obc.1,uc0…	0.000253963	down	2.06	-2.06	-1.04264	3.63087	2.58823	LETMD1	The sequence shown here is derived from an Ensembl automatic analysis pipeline and should be considered as preliminary data. (from UniProt F8VZA2)///The sequence shown here is derived from an Ensembl automatic analysis pipeline and should be considered as preliminary data. (from UniProt F8WCD9)///LETM1 domain containing 1 (from HGNC LETMD1)///The sequence shown here is derived from an Ensembl aut…	LETMD1	LETMD1
uc001vji.2|LINC00402	2.63846e-06	down	2.65327	-2.65327	-1.40777	1.59612	0.188346	LINC00402	long intergenic non-protein coding RNA 402 (from HGNC LINC00402)	LINC00402	LINC00402
uc009zgh.3|LINC00612	8.58891e-05	down	2.35187	-2.35187	-1.23381	1.50653	0.272717	LINC00612	long intergenic non-protein coding RNA 612 (LINC00612), long non-coding RNA. (from RefSeq NR_034140)	LINC00612	LINC00612
uc061zug.1,uc061zuh.1,uc061zui.1,uc061zuj.1,uc061zul.1,uc002ytn.4,uc061zum.1,uc061zun.1,uc061zuo.1,uc061zup.1,uc061zuq.1,uc061zur.1,uc061zus.1,uc061zut.1,uc061zuu.1,uc061zuv.1,uc061zuw.1,uc061zux.1,uc061zuy.1,uc061zva.1|LINC00649	0.000261815	down	2.28425	-2.28425	-1.19172	1.78366	0.591939	LINC00649	long intergenic non-protein coding RNA 649 (from HGNC LINC00649)	LINC00649	LINC00649
uc064qcm.1,uc064qcn.1,uc022bbb.2,uc003yry.5|LINC00861	0.00055543	down	3.44324	-3.44324	-1.78377	4.09499	2.31122	LINC00861	long intergenic non-protein coding RNA 861 (from HGNC LINC00861)///"long intergenic non-protein coding RNA 861 (LINC00861), transcript variant 2, long non-coding RNA. (from RefSeq NR_038447)"///"long intergenic non-protein coding RNA 861 (LINC00861), transcript variant 1, long non-coding RNA. (from RefSeq NR_038446)"	LINC00861	LINC00861
uc063epj.1,uc063epk.1|LINC01336	9.22204e-11	down	2.35493	-2.35493	-1.23568	1.27992	0.0442398	LINC01336	long intergenic non-protein coding RNA 1336 (LINC01336), long non-coding RNA. (from RefSeq NR_126375)///long intergenic non-protein coding RNA 1336 (from HGNC LINC01336)	LINC01336	LINC01336
uc001yfw.2,uc001yfx.3,uc001yfy.3,uc010avq.3,uc059eyt.1,uc059eyu.1|LINC01550	0.00052168	down	2.03833	-2.03833	-1.02739	1.36165	0.334264	LINC01550	long intergenic non-protein coding RNA 1550 (LINC01550), long non-coding RNA. (from RefSeq NR_015430)///long intergenic non-protein coding RNA 1550 (from HGNC LINC01550)	LINC01550	LINC01550
uc002szq.5,uc002szo.5,uc061mfs.1,uc061mft.1,uc061mfu.1,uc061mfv.1,uc061mfw.1|LIPT1	8.98318e-06	down	2.02434	-2.02434	-1.01745	1.49027	0.472817	LIPT1	lipoyltransferase 1 (LIPT1), transcript variant 5, mRNA. (from RefSeq NM_145199)///"lipoyltransferase 1 (LIPT1), transcript variant 4, mRNA. (from RefSeq NM_145198)"///The sequence shown here is derived from an Ensembl automatic analysis pipeline and should be considered as preliminary data. (from UniProt C9JW10)///The sequence shown here is derived from an Ensembl automatic analysis pipeline and…	LIPT1	LIPT1
uc002gsp.4,uc060cbr.1,uc060cbs.1|LLGL1	0.000267361	down	2.07461	-2.07461	-1.05284	2.03238	0.979546	LLGL1	lethal giant larvae homolog 1, scribble cell polarity complex component (LLGL1), mRNA. (from RefSeq NM_004140)///The sequence shown here is derived from an Ensembl automatic analysis pipeline and should be considered as preliminary data. (from UniProt A0A087WW77)///lethal giant larvae homolog 1 (Drosophila) (from HGNC LLGL1)	LLGL1	LLGL1
uc060jzb.1,uc002joi.4,uc002jog.2,uc002joh.4,uc010dgf.2,uc060jzc.1,uc010dgg.3,uc060jzd.1,uc060jze.1,uc060jzf.1,uc060jzg.1,uc060jzh.1,uc060jzi.1,uc060jzj.1,uc060jzk.1,uc060jzl.1,uc060jzm.1,uc060jzn.1,uc060jzo.1,uc060jzp.1,uc060jzq.1,uc060jzr.1|LLGL2	0.000139185	down	2.44881	-2.44881	-1.29208	1.96226	0.670176	LLGL2	The sequence shown here is derived from an Ensembl automatic analysis pipeline and should be considered as preliminary data. (from UniProt J3QSA6)///"lethal giant larvae homolog 2, scribble cell polarity complex component (LLGL2), transcript variant 1, mRNA. (from RefSeq NM_004524)"///"lethal giant larvae homolog 2, scribble cell polarity complex component (LLGL2), transcript variant 2, mRNA. (fr…	LLGL2	LLGL2
uc010yjm.4,uc061gtb.1,uc010yjn.4,uc061gtc.1,uc061gtd.1,uc061gte.1,uc002rbs.5,uc061gtf.1,uc002rbt.5,uc061gth.1,uc061gti.1,uc061gtj.1,uc061gtk.1,uc061gtl.1,uc061gtm.1,uc061gtn.1,uc061gto.1,uc061gtp.1,uc061gtq.1|LPIN1	0.000700694	down	2.12282	-2.12282	-1.08598	2.63793	1.55194	LPIN1	lipin 1 (LPIN1), transcript variant 3, mRNA. (from RefSeq NM_001261428)///"Plays important roles in controlling the metabolism of fatty acids at differents levels. Acts as a magnesium-dependent phosphatidate phosphatase enzyme which catalyzes the conversion of phosphatidic acid to diacylglycerol during triglyceride, phosphatidylcholine and phosphatidylethanolamine biosynthesis in the reticulum en…	LPIN1	LPIN1
uc064rou.1,uc003zdl.4,uc003zdk.4,uc022bcp.2,uc064rov.1,uc064row.1,uc064roy.1,uc064roz.1,uc064rpa.1|LRRC14	0.000736229	down	2.07821	-2.07821	-1.05534	2.23555	1.18021	LRRC14	The sequence shown here is derived from an Ensembl automatic analysis pipeline and should be considered as preliminary data. (from UniProt E9PP40)///"leucine rich repeat containing 14 (LRRC14), transcript variant 1, mRNA. (from RefSeq NM_001272036)"///"leucine rich repeat containing 14 (LRRC14), transcript variant 2, mRNA. (from RefSeq NM_014665)"///The sequence shown here is derived from an Ense…	LRRC14	LRRC14
uc003vfu.5,uc003vft.5,uc003vfs.5,uc064hck.1,uc064hcl.1|LRRN3	2.54406e-05	down	2.47539	-2.47539	-1.30766	1.51943	0.211771	LRRN3	leucine rich repeat neuronal 3 (LRRN3), transcript variant 2, mRNA. (from RefSeq NM_001099658)///"leucine rich repeat neuronal 3 (LRRN3), transcript variant 1, mRNA. (from RefSeq NM_001099660)"///"leucine rich repeat neuronal 3 (LRRN3), transcript variant 3, mRNA. (from RefSeq NM_018334)"///The sequence shown here is derived from an Ensembl automatic analysis pipeline and should be considered as …	LRRN3	LRRN3
uc058dlc.1,uc001oei.4,uc058dld.1,uc001oej.4,uc001oef.4,uc001oeg.4,uc001oeh.4,uc058dle.1,uc058dlf.1,uc058dlg.1,uc058dlh.1,uc058dli.1,uc058dlj.1,uc058dlk.1,uc058dll.1,uc058dlm.1,uc058dln.1,uc058dlo.1,uc058dlp.1,uc058dlq.1,uc058dlr.1,uc058dls.1|LTBP3	6.13219e-05	down	2.38437	-2.38437	-1.25361	1.75085	0.497247	LTBP3	latent transforming growth factor beta binding protein 3 (LTBP3), transcript variant 2, mRNA. (from RefSeq NM_021070)	LTBP3	LTBP3
uc060yty.1,uc032hxo.2,uc060ytz.1,uc032hxp.2,uc060yua.1,uc060yub.1,uc060yuc.1,uc032hxq.2,uc060yud.1,uc060yue.1,uc010xvo.2,uc060yuf.1,uc060yug.1,uc060yuh.1,uc032hxs.2,uc060yui.1,uc060yuj.1,uc060yuk.1,uc060yul.1,uc060yum.1,uc060yun.1,uc060yuo.1,uc060yup.1,uc060yuq.1,uc060yur.1,uc060yus.1,uc060yut.1,uc060yuu.1,uc060yuv.1,uc060yuw.1,uc060yux.1,uc060yuy.1,uc060yuz.1,uc060yva.1,uc060yvb.1,uc060yvc.1,uc0…	0.000583916	down	2.08351	-2.08351	-1.05902	1.52739	0.468377	LTBP4	latent transforming growth factor beta binding protein 4 (LTBP4), transcript variant 2,	LTBP4	LTBP4
uc001fwv.5,uc057mlp.1,uc001fww.5,uc001fwu.5,uc001fwt.5,uc057mlq.1,uc057mlr.1,uc057mls.1,uc057mlt.1,uc057mlu.1,uc057mlv.1|LY9	0.00017757	down	3.06913	-3.06913	-1.61783	3.41368	1.79585	LY9	lymphocyte antigen 9 (LY9), transcript variant 3, mRNA. (from RefSeq NM_001261456)///The sequence shown here is derived from an Ensembl automatic analysis pipeline and should be considered as preliminary data. (from UniProt V9GY30)///"lymphocyte antigen 9 (LY9), transcript variant 4, mRNA. (from RefSeq NM_001261457)"///"lymphocyte antigen 9 (LY9), transcript variant 1, mRNA. (from RefSeq NM_00234…	LY9	LY9		T-Lymphocyte Surface Antigen Ly-9
uc003kvg.2,uc063gro.1,uc063grp.1,uc063grq.1|LYRM7	0.000213257	down	2.24279	-2.24279	-1.16529	2.35152	1.18623	LYRM7	LYR motif containing 7 (LYRM7), transcript variant 1, mRNA. (from RefSeq NM_181705)///The sequence shown here is derived from an Ensembl automatic analysis pipeline and should be considered as preliminary data. (from UniProt D6R994)///"LYR motif containing 7 (LYRM7), transcript variant 2, mRNA. (from RefSeq NM_001293735)"///LYR motif containing 7 (from HGNC LYRM7)	LYRM7	LYRM7
uc002abi.4,uc002abj.4,uc059jgr.1,uc059jgs.1|LYSMD2	0.000421855	down	2.12731	-2.12731	-1.08903	4.51295	3.42393	LYSMD2	LysM domain containing 2 (LYSMD2), transcript variant 1, mRNA. (from RefSeq NM_153374)///"LysM domain containing 2 (LYSMD2), transcript variant 2, mRNA. (from RefSeq NM_001143917)"///Event=Alternative splicing; Named isoforms=2; Name=1; IsoId=Q8IV50-1; Sequence=Displayed; Name=2; IsoId=Q8IV50-2; Sequence=VSP_020123; Note=No experimental confirmation available.; (from UniProt Q8IV50)///The sequenc…	LYSMD2	LYSMD2
uc059xlc.1,uc002ffm.4,uc002ffn.4|MAF	0.000807065	down	2.54382	-2.54382	-1.347	2.60975	1.26275	MAF	The sequence shown here is derived from an Ensembl automatic analysis pipeline and should be considered as preliminary data. (from UniProt H3BP11)///"v-maf avian musculoaponeurotic fibrosarcoma oncogene homolog (MAF), transcript variant 1, mRNA. (from RefSeq NM_005360)"///"v-maf avian musculoaponeurotic fibrosarcoma oncogene homolog (MAF), transcript variant 2, mRNA. (from RefSeq NM_001031804)"	MAF	MAF
uc057dmr.1,uc001bkm.3,uc009vry.3,uc057dmt.1,uc057dmu.1,uc057dmv.1,uc057dmw.1,uc057dmx.1|MAN1C1	3.77486e-05	down	2.72535	-2.72535	-1.44644	1.92881	0.482362	MAN1C1	Belongs to the glycosyl hydrolase 47 family. (from UniProt A0A087WZ31)///"mannosidase alpha class 1C member 1 (MAN1C1), transcript variant 1, mRNA. (from RefSeq NM_020379)"///Belongs to the glycosyl hydrolase 47 family. (from UniProt B1AJZ5)///"mannosidase, alpha, class 1C, member 1 (from HGNC MAN1C1)"///Belongs to the glycosyl hydrolase 47 family. (from UniProt A6NGN6)	MAN1C1	MAN1C1
uc284nrk.1,uc059lro.2,uc059lrp.1,uc059lrq.1,uc002bag.5,uc002bah.5,uc010bkk.5,uc002baf.5,uc059lrr.1,uc059lrs.1,uc059lrt.1,uc059lru.1,uc059lrv.1,uc059lrw.1,uc059lrx.1,uc059lry.1,uc059lrz.1,uc059lsa.1,uc059lsb.1,uc059lsc.1,uc059lsd.1,uc059lse.1,uc059lsf.1,uc059lsg.1,uc059lsh.1,uc059lsi.1,uc059lsj.1,uc059lsk.1,uc059lsl.1,uc059lsm.1,uc059lsn.1,uc059lso.1,uc059lsp.1,uc059lsq.1,uc059lsr.1,uc059lss.1,uc0…	5.60736e-05	down	2.19194	-2.19194	-1.13221	3.81849	2.68628	MAN2C1	mannosidase, alpha, class 2C, member 1 (from HGNC MAN2C1)///"mannosidase alpha class 2C member 1 (MAN2C1), transcript variant 3, mRNA. (from RefSeq NM_001256495)"///"mannosidase alpha class 2C member 1 (MAN2C1), transcript variant 2, mRNA. (from RefSeq NM_001256494)"///"mannosidase alpha class 2C member 1 (MAN2C1), transcript variant 4, mRNA. (from RefSeq NM_001256496)"///"mannosidase alpha class…	MAN2C1	MAN2C1
uc001tsy.3,uc001tsv.3,uc001tsw.3,uc001tsu.1,uc058tja.1,uc058tjb.1,uc058tjc.1|MAPKAPK5-AS1	0.000493312	down	2.2474	-2.2474	-1.16826	3.44657	2.27831	MAPKAPK5-AS1	MAPKAPK5 antisense RNA 1 (MAPKAPK5-AS1), long non-coding RNA. (from RefSeq NR_015404)///MAPKAPK5 antisense RNA 1 (from HGNC MAPKAPK5-AS1)	MAPKAPK5-AS1	MAPKAPK5-AS1
uc060rsg.1,uc002lyu.4,uc002lyt.4,uc010dtq.4,uc060rsh.1,uc002lyv.4,uc060rsi.1,uc060rsj.1,uc060rsk.1,uc060rsl.1,uc060rsm.1,uc060rsn.1,uc060rso.1,uc060rsp.1,uc060rsq.1,uc060rsr.1|MATK	0.000147686	down	3.60036	-3.60036	-1.84814	2.92552	1.07738	MATK	Could play a significant role in the signal transduction of hematopoietic cells. May regulate tyrosine kinase activity of SRC-family members in brain by specifically phosphorylating their C-terminal regulatory tyrosine residue which acts as a negative regulatory site. It may play an inhibitory role in the control of T-cell proliferation. (from UniProt P42679)///"megakaryocyte-associated tyrosine …	MATK	MATK
uc001dkm.4,uc057hzm.1,uc057hzn.1,uc057hzo.1,uc057hzp.1,uc057hzq.1|MCOLN2	5.45028e-05	down	2.22959	-2.22959	-1.15678	1.51568	0.358902	MCOLN2	mucolipin 2 (MCOLN2), mRNA. (from RefSeq NM_153259)///mucolipin 2 (from HGNC MCOLN2)///Membrane ; Multi-pass membrane protein (from UniProt Q8IZK6)	MCOLN2	MCOLN2
uc002fus.4,uc059znh.1,uc059zni.1,uc059znj.1,uc002fut.4,uc059znk.1,uc059znl.1,uc059znm.1,uc059zno.1,uc059znp.1|METTL16	0.000791748	down	2.00648	-2.00648	-1.00467	2.18368	1.17901	METTL16	methyltransferase like 16 (from HGNC METTL16)///"methyltransferase like 16 (METTL16), mRNA. (from RefSeq NM_024086)"///The sequence shown here is derived from an Ensembl automatic analysis pipeline and should be considered as preliminary data. (from UniProt I3L3W3)///The sequence shown here is derived from an Ensembl automatic analysis pipeline and should be considered as preliminary data. (from …	METTL16	METTL16
uc057net.1,uc001ggn.6,uc057neu.1|METTL18	1.61359e-05	down	2.45239	-2.45239	-1.29419	2.57489	1.2807	METTL18	Probable histidine methyltransferase. (from UniProt O95568)///"methyltransferase like 18 (METTL18), transcript variant 1, mRNA. (from RefSeq NM_033418)"///The sequence shown here is derived from an Ensembl automatic analysis pipeline and should be considered as preliminary data. (from UniProt Q5TI78)	METTL18	METTL18
uc003drz.3,uc003dsb.2,uc062luo.1,uc003dsa.3,uc062lup.1,uc062luq.1,uc062lur.1,uc062lus.1,uc062lut.1|MINA	0.000917926	down	2.17586	-2.17586	-1.12159	2.61258	1.491	MINA	MYC induced nuclear antigen (MINA), transcript variant 1, mRNA. (from RefSeq NM_001042533)///"MYC induced nuclear antigen (MINA), transcript variant 2, mRNA. (from RefSeq NM_153182)"///MYC induced nuclear antigen (from HGNC MINA)///"MYC induced nuclear antigen (MINA), transcript variant 3, mRNA. (from RefSeq NM_032778)"///The sequence shown here is derived from an Ensembl automatic analysis pipel…	MINA	MINA
uc021pye.2|MIR4680	0.000742697	down	2.26874	-2.26874	-1.18189	5.10063	3.91874	MIR4680	microRNA 4680 (MIR4680), microRNA. (from RefSeq NR_039828)	MIR4680	MIR4680
uc003ikh.5,uc063aaa.1,uc063aab.1,uc063aac.1,uc063aae.1|MMAA	1.69448e-05	down	2.02756	-2.02756	-1.01974	1.37113	0.351384	MMAA	methylmalonic aciduria (cobalamin deficiency) cblA type (MMAA), mRNA. (from RefSeq NM_172250)///methylmalonic aciduria (cobalamin deficiency) cblA type (from HGNC MMAA)///The sequence shown here is derived from an Ensembl automatic analysis pipeline and should be considered as preliminary data. (from UniProt D6RIS5)	MMAA	MMAA
uc064xpc.1|MT-TD	0.000235268	down	2.90581	-2.90581	-1.53894	2.29289	0.753956	MT-TD	mitochondrially encoded tRNA aspartic acid (from HGNC MT-TD)	MT-TD	MT-TD
uc061ukq.1,uc061ukr.1,uc061uks.1,uc061ukt.1,uc061uku.1,uc061ukv.1,uc061ukw.1,uc061ukx.1,uc061uky.1,uc061ukz.1,uc061ula.1,uc061ulb.1,uc061ulc.1,uc061uld.1,uc061ule.1,uc010zoj.2,uc061ulf.1,uc061ulg.1,uc061ulh.1,uc010zok.2,uc061uli.1,uc061ulj.1|MTERF4	0.000164761	down	2.03095	-2.03095	-1.02215	2.75225	1.7301	MTERF4	mitochondrial transcription termination factor 4 (from HGNC MTERF4)///"Regulator of mitochondrial ribosome biogenesis and translation. Binds to mitochondrial ribosomal RNAs 16S, 12S and 7S and targets NSUN4 RNA methyltransferase to the mitochondrial large ribosomal subunit (39S). (from UniProt Q7Z6M4)"///"mitochondrial transcription termination factor 4 (MTERF4), transcript variant 3, non-coding …	MTERF4	MTERF4
uc003xwj.4,uc064njw.1,uc003xwl.4,uc064njx.1,uc064njy.1,uc003xwm.3|MYBL1	5.61796e-05	down	4.00924	-4.00924	-2.00333	3.01391	1.01058	MYBL1	MYB proto-oncogene like 1 (MYBL1), transcript variant 1, mRNA. (from RefSeq NM_001080416)///The sequence shown here is derived from an Ensembl automatic analysis pipeline and should be considered as preliminary data. (from UniProt E7EWZ1)///"MYB proto-oncogene like 1 (MYBL1), transcript variant 3, mRNA. (from RefSeq NM_001294282)"///v-myb avian myeloblastosis viral oncogene homolog-like 1 (from H…	MYBL1	MYBL1
uc001cer.3,uc001ces.3,uc001cet.3,uc057fdj.1|MYCL	0.000164817	down	3.05231	-3.05231	-1.6099	2.1512	0.541303	MYCL	v-myc avian myelocytomatosis viral oncogene lung carcinoma derived homolog (MYCL), transcript variant 2, mRNA. (from RefSeq NM_001033082)///"v-myc avian myelocytomatosis viral oncogene lung carcinoma derived homolog (MYCL), transcript variant 1, mRNA. (from RefSeq NM_001033081)"///"v-myc avian myelocytomatosis viral oncogene lung carcinoma derived homolog (MYCL), transcript variant 3, mRNA. (from…	MYCL	MYCL
uc031ure.1,uc057jyw.1,uc010pay.3,uc057jyx.1,uc057jyy.1,uc057jyz.1,uc057jza.1,uc057jzb.1|NBPF15	0.000279872	down	2.49386	-2.49386	-1.31838	1.93173	0.613347	NBPF15	neuroblastoma breakpoint family member 15 (NBPF15), transcript variant 2, mRNA. (from RefSeq NM_173638)///"neuroblastoma breakpoint family member 15 (NBPF15), transcript variant 1, mRNA. (from RefSeq NM_001170755)"///Cytoplasm (from UniProt Q8N660)///"neuroblastoma breakpoint family, member 15 (from HGNC NBPF15)"	NBPF15	NBPF15
uc003yki.4,uc003ykl.4,uc003yke.4,uc003ykj.4,uc064pei.1,uc064pej.1,uc064pek.1,uc064pel.1,uc064pem.1,uc064pen.1,uc064peo.1,uc064pep.1,uc064peq.1,uc064per.1,uc064pes.1,uc064pet.1,uc064peu.1,uc064pev.1,uc064pew.1,uc064pex.1,uc064pey.1,uc064pez.1,uc064pfa.1,uc064pfb.1,uc064pfc.1,uc064pfd.1,uc064pfe.1,uc064pff.1,uc064pfg.1,uc064pfi.1|NCALD	9.33676e-05	down	2.76038	-2.76038	-1.46487	1.93303	0.468162	NCALD	neurocalcin delta (NCALD), transcript variant 6, mRNA. (from RefSeq NM_001040629)///"neurocalcin delta (NCALD), transcript variant 7, mRNA. (from RefSeq NM_001040630)"///"neurocalcin delta (NCALD), transcript variant 8, mRNA. (from RefSeq NM_032041)"///"neurocalcin delta (NCALD), transcript variant 5, mRNA. (from RefSeq NM_001040628)"///May be involved in the calcium-dependent regulation of rhodo…	NCALD	NCALD
uc001rof.4,uc001rog.3,uc009zkd.3,uc001roh.3,uc058mwx.1,uc010sla.2,uc010skz.2,uc058mwy.1,uc058mwz.1,uc058mxa.1,uc058mxb.1,uc058mxc.1,uc058mxd.1,uc058mxe.1,uc058mxf.1,uc058mxg.1,uc058mxh.1,uc058mxi.1,uc058mxj.1,uc058mxk.1|NELL2	0.000187679	down	4.33006	-4.33006	-2.11439	3.66598	1.5516	NELL2	neural EGFL like 2 (NELL2), transcript variant 4, mRNA. (from RefSeq NM_001145109)///"neural EGFL like 2 (NELL2), transcript variant 3, mRNA. (from RefSeq NM_001145108)"///The sequence shown here is derived from an Ensembl automatic analysis pipeline and should be considered as preliminary data. (from UniProt F8VVB6)///"neural EGFL like 2 (NELL2), transcript variant 2, mRNA. (from RefSeq NM_00615…	NELL2	NELL2
uc002xwc.4,uc002xwd.4,uc002xwe.5,uc010zyv.4,uc010zyx.4,uc010zyy.4,uc061xti.1|NFATC2	0.000399013	down	2.75792	-2.75792	-1.46358	2.87936	1.41578	NFATC2	nuclear factor of activated T-cells, cytoplasmic, calcineurin-dependent 2 (NFATC2), transcript variant 1, mRNA. (from RefSeq NM_012340)///"nuclear factor of activated T-cells, cytoplasmic, calcineurin-dependent 2 (NFATC2), transcript variant 2, mRNA. (from RefSeq NM_173091)"///"nuclear factor of activated T-cells, cytoplasmic, calcineurin-dependent 2 (NFATC2), transcript variant 6, mRNA. (from Re…	NFATC2	NFATC2
uc032dpc.2,uc059qaf.1,uc059qag.1,uc059qah.1,uc032dpd.2,uc059qak.1|NLRC3	0.000311601	down	3.18272	-3.18272	-1.67026	3.90729	2.23703	NLRC3	NLR family, CARD domain containing 3 (NLRC3), transcript variant 1, mRNA. (from RefSeq NM_178844)///May modulate T-cell activation. Decreases the transcription of genes that are normally up-regulated after T-cell stimulation. Delays degradation of NFKBIA/IKBA. (from UniProt Q7RTR2)///"NLR family, CARD domain containing 3 (from HGNC NLRC3)"///The sequence shown here is derived from an Ensembl auto…	NLRC3	NLRC3
uc002cmm.4,uc059paj.1,uc059pak.1,uc059pal.1,uc059pam.1,uc059pan.1,uc059pao.1,uc059pap.1,uc059paq.1,uc059par.1,uc059pas.1|NME3	0.000471687	down	2.27562	-2.27562	-1.18626	2.96607	1.77982	NME3	NME/NM23 nucleoside diphosphate kinase 3 (NME3), mRNA. (from RefSeq NM_002513)///The sequence shown here is derived from an Ensembl automatic analysis pipeline and should be considered as preliminary data. (from UniProt H3BRA8)///NME/NM23 nucleoside diphosphate kinase 3 (from HGNC NME3)///The sequence shown here is derived from an Ensembl automatic analysis pipeline and should be considered as pr…	NME3	NME3
uc057rzn.1,uc057rzo.1,uc001inz.2,uc001ioa.2,uc057rzp.1|NMT2	4.17527e-05	down	2.93913	-2.93913	-1.55539	2.60396	1.04857	NMT2	N-myristoyltransferase 2 (from HGNC NMT2)///"N-myristoyltransferase 2 (NMT2), transcript variant 1, mRNA. (from RefSeq NM_004808)"///Adds a myristoyl group to the N-terminal glycine residue of certain cellular proteins. (from UniProt Q5VUC6)	NMT2	NMT2
uc002vry.5|NMUR1	1.74075e-08	down	2.47997	-2.47997	-1.31032	1.39011	0.0797843	NMUR1	neuromedin U receptor 1 (NMUR1), mRNA. (from RefSeq NM_006056)	NMUR1	NMUR1
uc001ans.4,uc057bvh.1,uc057bvi.1,uc057bvk.1,uc057bvl.1|NOL9	0.000467433	down	2.39013	-2.39013	-1.25709	2.74129	1.4842	NOL9	nucleolar protein 9 (NOL9), mRNA. (from RefSeq NM_024654)///nucleolar protein 9 (from HGNC NOL9)	NOL9	NOL9
uc063acs.1,uc063act.1,uc003ilj.5,uc003ilk.5,uc063acu.1,uc063acv.1,uc063acx.1,uc063acy.1,uc063acz.1|NR3C2	0.000150378	down	2.42028	-2.42028	-1.27517	1.89504	0.619863	NR3C2	nuclear receptor subfamily 3, group C, member 2	NR3C2	NR3C2
uc003ghz.4,uc011bvz.3,uc062uvz.1,uc062uwa.1,uc062uwb.1,uc062uwc.1,uc032tbe.2,uc003gia.4,uc062uwd.1,uc062uwe.1,uc011bwa.2|NSG1	0.0005126	down	2.05651	-2.05651	-1.04019	1.29654	0.256346	NSG1	Golgi apparatus membrane ; Single-pass type II membrane protein (from UniProt P42857)///"cDNA FLJ37254 fis, clone BRAMY2008583, highly similar to Neuron-specific protein family member 1. (from mRNA AK094573)"///"neuron specific gene family member 1 (NSG1), transcript variant 3, mRNA. (from RefSeq NM_001287763)"///"neuron specific gene family member 1 (NSG1), transcript variant 4, mRNA. (from RefS…	NSG1	NSG1
uc064xlm.1,uc004cmz.4,uc004cnb.4,uc004cnc.4,uc004cna.4,uc064xln.1,uc064xlo.1,uc064xlp.1,uc064xlq.1,uc064xlr.1,uc064xls.1|NSMF	0.00029993	down	2.55929	-2.55929	-1.35575	2.05797	0.702222	NSMF	NMDA receptor synaptonuclear signaling and neuronal migration factor (from HGNC NSMF)///"NMDA receptor synaptonuclear signaling and neuronal migration factor (NSMF), transcript variant 2, mRNA. (from RefSeq NM_015537)"///"NMDA receptor synaptonuclear signaling and neuronal migration factor (NSMF), transcript variant 5, mRNA. (from RefSeq NM_001178064)"///"NMDA receptor synaptonuclear signaling an…	NSMF	NSMF
uc003bfq.4,uc062faz.1,uc003bfp.3|NUP50-AS1	0.000951334	down	2.22152	-2.22152	-1.15155	2.43775	1.2862	NUP50-AS1	NUP50 antisense RNA 1 (head to head) (from HGNC NUP50-AS1)	NUP50-AS1	NUP50-AS1
uc003gyt.5,uc062wmp.1,uc062wmq.1,uc003gyu.5,uc032tiv.2,uc032tix.2,uc062wmr.1,uc062wms.1,uc062wmt.1,uc062wmu.1|OCIAD2	0.000205635	down	3.02393	-3.02393	-1.59642	3.21403	1.6176	OCIAD2	OCIA domain containing 2 (OCIAD2), transcript variant 1, mRNA. (from RefSeq NM_001014446)///OCIA domain containing 2 (from HGNC OCIAD2)///Endosome (from UniProt Q56VL3)///"OCIA domain containing 2 (OCIAD2), transcript variant 2, mRNA. (from RefSeq NM_152398)"///The sequence shown here is derived from an Ensembl automatic analysis pipeline and should be considered as preliminary data. (from UniPro…	OCIAD2	OCIAD2
uc002ilx.2,uc060gpv.1,uc060gpw.1,uc060gpx.1,uc060gpy.1,uc060gpz.1,uc060gqa.1,uc060gqb.1,uc060gqc.1,uc060gqd.1,uc060gqe.1|OSBPL7	5.78708e-05	down	2.23477	-2.23477	-1.16013	1.76368	0.603546	OSBPL7	oxysterol binding protein like 7 (OSBPL7), mRNA. (from RefSeq NM_145798)///oxysterol binding protein-like 7 (from HGNC OSBPL7)///" Event=Alternative splicing; Named isoforms=2; Name=1; IsoId=Q9BZF2-1; Sequence=Displayed; Name=2; IsoId=Q9BZF2-2; Sequence=VSP_057227, VSP_057228; (from UniProt Q9BZF2)"///The sequence shown here is derived from an Ensembl automatic analysis pipeline and should be con…	OSBPL7	OSBPL7
uc002mnc.4,uc060tdx.1|P2RY11	0.000214609	down	2.44433	-2.44433	-1.28944	2.14086	0.851416	P2RY11	purinergic receptor P2Y11 (P2RY11), mRNA. (from RefSeq NM_002566)///"purinergic receptor P2Y, G-protein coupled, 11 (from HGNC P2RY11)"	P2RY11	P2RY11
uc063pae.1,uc003pao.4,uc063paf.1|PAQR8	0.000772511	down	2.49052	-2.49052	-1.31645	2.57107	1.25462	PAQR8	progestin and adipoQ receptor family member VIII (PAQR8), mRNA.	PAQR8	PAQR8
uc062kib.1,uc003dby.3,uc003dbz.4,uc062kic.1,uc062kid.1,uc062kie.1,uc062kif.1,uc062kig.1,uc062kih.1|PARP3	0.000469292	down	2.04799	-2.04799	-1.03421	1.48627	0.452065	PARP3	Contains PARP catalytic domain. (from UniProt A0A024R2X5)///"poly(ADP-ribose) polymerase family member 3 (PARP3), transcript variant 2, mRNA. (from RefSeq NM_005485)"///"poly(ADP-ribose) polymerase family member 3 (PARP3), transcript variant 1, mRNA. (from RefSeq NM_001003931)"///The sequence shown here is derived from an Ensembl automatic analysis pipeline and should be considered as preliminary…	PARP3	PARP3
uc002wao.2,uc021vzf.2,uc061ulk.1,uc061ull.1,uc010fzl.3,uc061ulm.1,uc061uln.1,uc002waq.4,uc002wap.4,uc061ulo.1,uc061ulp.1,uc061ulq.1,uc061ulr.1,uc061uls.1,uc061ult.1,uc061ulu.1|PASK	6.42095e-05	down	2.51671	-2.51671	-1.33154	1.713	0.38146	PASK	PAS domain containing serine/threonine kinase (PASK), transcript variant 2, mRNA. (from RefSeq NM_015148)///"PAS domain containing serine/threonine kinase (PASK), transcript variant 3, mRNA. (from RefSeq NM_001252120)"///PAS domain containing serine/threonine kinase (from HGNC PASK)///"Serine/threonine-protein kinase involved in energy homeostasis and protein translation. Phosphorylates EEF1A1, G…	PASK	PASK
uc003akq.4,uc003akr.4,uc003akp.4,uc062dir.1,uc062dis.1,uc003aks.4|PATZ1	0.00032786	down	2.29234	-2.29234	-1.19682	2.46874	1.27192	PATZ1	POZ/BTB and AT hook containing zinc finger 1 (PATZ1), transcript variant 1, mRNA. (from RefSeq NM_014323)///"POZ/BTB and AT hook containing zinc finger 1 (PATZ1), transcript variant 2, mRNA. (from RefSeq NM_032050)"///"POZ/BTB and AT hook containing zinc finger 1 (PATZ1), transcript variant 3, mRNA. (from RefSeq NM_032052)"///POZ (BTB) and AT hook containing zinc finger 1 (from HGNC PATZ1)///"POZ…	PATZ1	PATZ1
uc011kvr.3,uc064jnw.1,uc003wlo.4|PAXIP1-AS2	0.000331035	down	2.09906	-2.09906	-1.06975	2.35213	1.28238	PAXIP1-AS2	PAXIP1 antisense RNA 2 (PAXIP1-AS2), transcript variant 2, long non-coding RNA. (from RefSeq NR_024477)///PAXIP1 antisense RNA 2 (from HGNC PAXIP1-AS2)	PAXIP1-AS2	PAXIP1-AS2
uc001hvl.3,uc057qkp.1,uc001hvk.1,uc057qkq.1,uc057qkr.1,uc057qks.1,uc057qkt.1,uc057qku.1,uc057qkv.1,uc057qkw.1,uc057qkx.1,uc057qky.1,uc057qkz.1,uc057qla.1,uc057qlb.1,uc057qlc.1,uc057qld.1,uc057qle.1,uc057qlf.1,uc057qlg.1,uc057qlh.1,uc001hvq.2,uc057qli.1|PCNXL2	5.19465e-05	down	2.17926	-2.17926	-1.12384	1.58245	0.458611	PCNXL2	pecanex homolog 2 (Drosophila) (PCNX2), mRNA. (from RefSeq NM_014801)///pecanex-like 2 (Drosophila) (from HGNC PCNXL2)///May play a role in tumorigenesis of colorectal carcinomas with high microsatellite instability (MSI-H). (from UniProt A6NKB5)///The sequence shown here is derived from an Ensembl automatic analysis pipeline and should be considered as preliminary data. (from UniProt H0YB15)///T…	PCNXL2	PCNXL2
uc002aol.3,uc059kin.1,uc059kio.1|PDCD7	0.000622707	down	2.23879	-2.23879	-1.16272	2.92812	1.7654	PDCD7	programmed cell death 7 (PDCD7), mRNA. (from RefSeq NM_005707)///The sequence shown here is derived from an Ensembl automatic analysis pipeline and should be considered as preliminary data. (from UniProt H3BT73)///programmed cell death 7 (from HGNC PDCD7)	PDCD7	PDCD7
uc004fiz.2,uc004fja.1,uc011mze.1,uc065bxj.1,uc065bxk.1,uc065bxl.1,uc065bxm.1,uc065bxn.1,uc065bxo.1|PDZD4	0.000349656	down	2.39208	-2.39208	-1.25826	1.8654	0.607136	PDZD4	PDZ domain containing 4 (PDZD4), transcript variant 2, mRNA. (from RefSeq NM_032512)///"PDZ domain containing 4 (PDZD4), transcript variant 5, mRNA. (from RefSeq NM_001303515)"///"PDZ domain containing 4 (PDZD4), transcript variant 4, mRNA. (from RefSeq NM_001303514)"///PDZ domain containing 4 (from HGNC PDZD4)///The sequence shown here is derived from an Ensembl automatic analysis pipeline and s…	PDZD4	PDZD4
uc010cvz.3,uc002hsj.4,uc060esn.1,uc060eso.1,uc002hsk.4,uc060esp.1,uc010wej.3,uc060esq.1,uc060esr.1,uc060ess.1,uc060est.1,uc060esu.1|PGAP3	0.000179047	down	2.55018	-2.55018	-1.3506	2.13947	0.788871	PGAP3	post-GPI attachment to proteins 3 (PGAP3), transcript variant 6, mRNA. (from RefSeq NM_001291733)///"post-GPI attachment to proteins 3 (PGAP3), transcript variant 1, mRNA. (from RefSeq NM_033419)"///The sequence shown here is derived from an Ensembl automatic analysis pipeline and should be considered as preliminary data. (from UniProt A0A087WTP0)///post-GPI attachment to proteins 3 (from HGNC PG…	PGAP3	PGAP3
uc061tgw.1,uc002vps.5,uc002vpu.5,uc002vpt.5,uc002vpr.5,uc061tgx.1|PID1	2.0566e-05	down	3.24937	-3.24937	-1.70016	2.11757	0.41741	PID1	phosphotyrosine interaction domain containing 1 (from HGNC PID1)///"phosphotyrosine interaction domain containing 1 (PID1), transcript variant 1, mRNA. (from RefSeq NM_017933)"///Increases proliferation of preadipocytes without affecting adipocytic differentiation. (from UniProt Q7Z2X4)///"phosphotyrosine interaction domain containing 1 (PID1), transcript variant 2, mRNA. (from RefSeq NM_00110081…	PID1	PID1
uc002cos.1,uc002cot.1,uc059pgl.1,uc059pgm.1,uc059pgn.1,uc059pgo.1,uc059pgp.1,uc059pgs.1,uc059pgt.1,uc059pgu.1,uc059pgv.1,uc059pgx.1,uc059pgy.1,uc059pgz.1,uc059pha.1,uc059phb.1,uc059phc.1,uc059phd.1,uc059phe.1,uc059phf.1,uc059phg.1,uc059phh.1,uc059phi.1,uc059phj.1,uc059phk.1,uc059phl.1,uc059phn.1,uc059pho.1,uc059php.1,uc059phq.1,uc059phr.1,uc059phs.1,uc059pht.1,uc059phu.1,uc059phv.1,uc059phw.1,uc0…	0.000225604	down	2.19413	-2.19413	-1.13365	1.50537	0.371723	PKD1	polycystin 1, transient receptor potential channel interacting (PKD1), transcript variant 1, mRNA. (from RefSeq NM_001009944)///"polycystin 1, transient receptor potential channel interacting (PKD1), transcript variant 2, mRNA. (from RefSeq NM_000296)"///polycystic kidney disease 1 (autosomal dominant) (from HGNC PKD1)///The sequence shown here is derived from an Ensembl automatic analysis pipeli…	PKD1	PKD1
uc010jzf.4,uc021zae.2|PLA2G7	0.000475626	down	2.90673	-2.90673	-1.5394	1.91737	0.377969	PLA2G7	phospholipase A2 group VII (PLA2G7), transcript variant 1, mRNA. (from RefSeq NM_005084)///"phospholipase A2 group VII (PLA2G7), transcript variant 2, mRNA. (from RefSeq NM_001168357)"	PLA2G7	PLA2G7
uc002xjo.2,uc002xjp.2,uc061wzz.1,uc061xaa.1,uc061xab.1,uc061xac.1,uc061xad.1,uc061xae.1,uc061xaf.1,uc061xag.1,uc061xah.1,uc061xai.1,uc061xaj.1,uc061xak.1,uc061xal.1,uc061xam.1,uc061xan.1,uc061xao.1,uc061xap.1,uc061xaq.1,uc061xat.1,uc061xau.1|PLCG1	0.000379038	down	3.03227	-3.03227	-1.6004	3.8205	2.2201	PLCG1	phospholipase C gamma 1 (PLCG1), transcript variant 1, mRNA. (from RefSeq NM_002660)///"phospholipase C gamma 1 (PLCG1), transcript variant 2, mRNA. (from RefSeq NM_182811)"///"phospholipase C, gamma 1 (from HGNC PLCG1)"///The sequence shown here is derived from an Ensembl automatic analysis pipeline and should be considered as preliminary data. (from UniProt M0QX77)///"1-phosphatidyl-1D-myo-inos…	PLCG1	PLCG1
uc010tyl.2,uc001ypu.2,uc059fxz.1,uc059fya.1,uc059fyb.1,uc059fyc.1|PLD4	0.000722451	down	3.14267	-3.14267	-1.65199	2.20721	0.555216	PLD4	The sequence shown here is derived from an Ensembl automatic analysis pipeline and should be considered as preliminary data. (from UniProt F5H2B5)///"phospholipase D family member 4 (PLD4), transcript variant 2, mRNA. (from RefSeq NM_138790)"///The sequence shown here is derived from an Ensembl automatic analysis pipeline and should be considered as preliminary data. (from UniProt G3V3J8)///"phos…	PLD4	PLD4
uc057wnh.1,uc001lge.3,uc057wni.1,uc057wnj.1,uc057wnk.1,uc021qae.2,uc057wnl.1,uc057wnm.1|PLEKHA1	0.000150032	down	2.9564	-2.9564	-1.56384	2.96275	1.3989	PLEKHA1	pleckstrin homology domain containing, family A (phosphoinositide binding specific) member 1 (from HGNC PLEKHA1)///"Binds specifically to phosphatidylinositol 3,4- diphosphate (PtdIns3,4P2), but not to other phosphoinositides. May recruit other proteins to the plasma membrane. (from UniProt Q9HB21)"///The sequence shown here is derived from an Ensembl automatic analysis pipeline and should be con…	PLEKHA1	PLEKHA1
uc002nsh.5,uc060wop.1,uc060woq.1,uc060wor.1|PLEKHF1	2.32942e-05	down	3.15718	-3.15718	-1.65864	2.29104	0.632405	PLEKHF1	pleckstrin homology and FYVE domain containing 1 (PLEKHF1), mRNA. (from RefSeq NM_024310)///May induce apoptosis through the lysosomal-mitochondrial pathway. Translocates to the lysosome initiating the permeabilization of lysosomal membrane (LMP) and resulting in the release of CTSD and CTSL to the cytoplasm. Triggers the caspase- independent apoptosis by altering mitochondrial membrane permeabil…	PLEKHF1	PLEKHF1
uc002sqs.4,uc061lkk.1,uc061lkl.1,uc061lkm.1,uc061lkn.1,uc061lko.1,uc061lkp.1,uc061lkq.1,uc061lkr.1,uc061lks.1|POLR1A	0.000925404	down	2.02706	-2.02706	-1.01939	1.85223	0.832839	POLR1A	polymerase (RNA) I subunit A (POLR1A), mRNA. (from RefSeq NM_015425)///Nucleoside triphosphate + RNA(n) = diphosphate + RNA(n+1). (from UniProt B9ZVN9)///"polymerase (RNA) I polypeptide A, 194kDa (from HGNC POLR1A)"///The sequence shown here is derived from an Ensembl automatic analysis pipeline and should be considered as preliminary data. (from UniProt F2Z3I7)	POLR1A	POLR1A
uc003zzy.2,uc064tco.1,uc003zzz.2|POLR1E	0.0005791	down	2.47792	-2.47792	-1.30913	2.9031	1.59398	POLR1E	polymerase (RNA) I subunit E (POLR1E), transcript variant 1, mRNA. (from RefSeq NM_022490)///The sequence shown here is derived from an Ensembl automatic analysis pipeline and should be considered as preliminary data. (from UniProt E7EX70)///DNA-dependent RNA polymerase catalyzes the transcription of DNA into RNA using the four ribonucleoside triphosphates as substrates. Component of RNA polymera…	POLR1E	POLR1E
uc057gcz.1,uc001cpe.4,uc001cpg.4,uc057gda.1,uc057gdb.1,uc057gdc.1,uc057gdd.1,uc057gde.1,uc057gdf.1,uc057gdg.1|POMGNT1	0.000768335	down	2.09866	-2.09866	-1.06947	2.09122	1.02175	POMGNT1	protein O-linked mannose N-acetylglucosaminyltransferase 1 (beta 1,2-) (from HGNC POMGNT1)///"protein O-linked mannose N-acetylglucosaminyltransferase 1 (beta 1,2-) (POMGNT1), transcript variant 1, mRNA. (from RefSeq NM_017739)"///"protein O-linked mannose N-acetylglucosaminyltransferase 1 (beta 1,2-) (POMGNT1), transcript variant 2, mRNA. (from RefSeq NM_001243766)"	POMGNT1	POMGNT1
uc003loe.6,uc063iiv.1,uc063iiw.1,uc003loh.7,uc063iix.1,uc010jgm.6,uc003loi.7,uc011dbu.5,uc011dbv.5,uc063iiy.1,uc063iiz.1,uc063ija.1,uc063ijc.1,uc063ijd.1,uc063ije.1,uc063ijf.1,uc063ijg.1,uc063ijh.1,uc063iji.1,uc063ijj.1,uc063ijl.1|PPP2R2B	0.000216866	down	2.03521	-2.03521	-1.02518	1.24126	0.216081	PPP2R2B	The B regulatory subunit might modulate substrate selectivity and catalytic activity, and also might direct the localization of the catalytic enzyme to a particular subcellular compartment. Within the PP2A holoenzyme complex, isoform 2 is required to promote proapoptotic activity (By similarity). Isoform 2 regulates neuronal survival through the mitochondrial fission and fusion balance (By simila…	PPP2R2B	PPP2R2B
uc001juj.4,uc057ube.1,uc057ubf.1,uc057ubg.1,uc057ubh.1,uc057ubi.1,uc057ubj.1,uc057ubk.1,uc057ubl.1,uc057ubm.1,uc057ubn.1,uc057ubo.1,uc057ubp.1,uc057ubq.1,uc057ubv.1|PPP3CB-AS1	0.000427491	down	2.07407	-2.07407	-1.05246	1.84659	0.794125	PPP3CB-AS1	PPP3CB antisense RNA 1 (head to head) (from HGNC PPP3CB-AS1)///"PPP3CB antisense RNA 1 (head to head) (PPP3CB-AS1), transcript variant 1, long non-coding RNA. (from RefSeq NR_132103)"	PPP3CB-AS1	PPP3CB-AS1
uc001jrf.5,uc009xqg.4|PRF1	0.000555885	down	4.32124	-4.32124	-2.11145	7.09331	4.98186	PRF1	Plays a key role in secretory granule-dependent cell death, and in defense against virus-infected or neoplastic cells. Plays an important role in killing other cells that are recognized as non-self by the immune system, e.g. in transplant rejection or some forms of autoimmune disease. Can insert into the membrane of target cells in its calcium-bound form, oligomerize and form large pores. Promote…	PRF1	PRF1
uc059wfg.1,uc059wfh.1,uc059wfi.1,uc059wfj.1,uc059wfk.1,uc059wfl.1,uc059wfm.1,uc010vlg.3,uc059wfn.1,uc059wfo.1,uc059wfp.1,uc059wfq.1,uc059wfr.1,uc059wfs.1,uc059wft.1,uc059wfu.1,uc059wfv.1,uc059wfw.1,uc059wfx.1,uc059wfy.1,uc059wga.1,uc002evz.3,uc059wgb.1,uc059wgc.1,uc059wgd.1,uc059wge.1,uc059wgf.1|PRMT7	0.000398706	down	2.09827	-2.09827	-1.0692	2.27517	1.20598	PRMT7	The sequence shown here is derived from an Ensembl automatic analysis pipeline and should be considered as preliminary data. (from UniProt H3BNS2)///The sequence shown here is derived from an Ensembl automatic analysis pipeline and should be considered as preliminary data. (from UniProt H3BRQ9)///The sequence shown here is derived from an Ensembl automatic analysis pipeline and should be consider…	PRMT7	PRMT7
uc002tmf.3,uc061nje.1,uc061njf.1,uc061njg.1,uc061njh.1,uc061nji.1,uc061njj.1,uc061njk.1,uc061njl.1,uc061njm.1,uc061njn.1,uc061njo.1|PTPN4	0.000100075	down	2.17671	-2.17671	-1.12215	4.4694	3.34726	PTPN4	protein tyrosine phosphatase, non-receptor type 4 (PTPN4), mRNA. (from RefSeq NM_002830)///"protein tyrosine phosphatase, non-receptor type 4 (megakaryocyte) (from HGNC PTPN4)"///The sequence shown here is derived from an Ensembl automatic analysis pipeline and should be considered as preliminary data. (from UniProt J3KQP5)///The sequence shown here is derived from an Ensembl automatic analysis p…	PTPN4	PTPN4
uc059guh.1|PWAR5	5.97995e-05	down	2.89888	-2.89888	-1.5355	2.66412	1.12862	PWAR5	Prader Willi/Angelman region RNA 5 (PWAR5), long non-coding RNA. (from RefSeq NR_022008)	PWAR5	PWAR5
uc057mga.1,uc001ftb.4,uc001ftc.4,uc001fte.4,uc001ftd.4,uc001fta.5,uc057mgb.1|PYHIN1	0.000180207	down	4.3465	-4.3465	-2.11986	4.38212	2.26227	PYHIN1	Contains DAPIN domain. (from UniProt X6RHR0)///"pyrin and HIN domain family member 1 (PYHIN1), transcript variant 1, mRNA. (from RefSeq NM_152501)"///"pyrin and HIN domain family member 1 (PYHIN1), transcript variant 2, mRNA. (from RefSeq NM_198928)"///"pyrin and HIN domain family member 1 (PYHIN1), transcript variant 4, mRNA. (from RefSeq NM_198930)"///"pyrin and HIN domain family member 1 (PYHI…	PYHIN1	PYHIN1
uc060tlm.1,uc002mpr.4,uc060tln.1,uc060tlo.1,uc060tlp.1,uc060tlq.1,uc060tlr.1,uc060tls.1,uc060tlt.1,uc060tlu.1,uc060tlv.1,uc060tlw.1|QTRT1	0.000423302	down	2.11108	-2.11108	-1.07798	2.15488	1.0769	QTRT1	queuine tRNA-ribosyltransferase 1 (from HGNC QTRT1)///"queuine tRNA-ribosyltransferase catalytic subunit 1 (QTRT1), mRNA. (from RefSeq NM_031209)"///"Interacts with QTRTD1 to form an active queuine tRNA- ribosyltransferase. This enzyme exchanges queuine for the guanine at the wobble position of tRNAs with GU(N) anticodons (tRNA-Asp, -Asn, -His and -Tyr), thereby forming the hypermodified nucleosi…	QTRT1	QTRT1
uc001scg.4,uc001scf.4,uc001scd.4,uc010sob.3,uc058omu.1,uc058omv.1,uc058omw.1,uc058omx.1,uc058omy.1,uc058omz.1,uc058ona.1,uc058onb.1,uc058onc.1,uc058ond.1,uc058one.1,uc058onf.1,uc058ong.1,uc058onh.1|RARG	0.000154548	down	2.01369	-2.01369	-1.00984	1.57295	0.563113	RARG	retinoic acid receptor gamma (RARG), transcript variant 5, mRNA. (from RefSeq NM_001243731)///"retinoic acid receptor gamma (RARG), transcript variant 1, mRNA. (from RefSeq NM_000966)"///"retinoic acid receptor gamma (RARG), transcript variant 2, mRNA. (from RefSeq NM_001042728)"///"retinoic acid receptor gamma (RARG), transcript variant 3, mRNA. (from RefSeq NM_001243732)"///"retinoic acid recep…	RARG	RARG
uc058cqz.1,uc058cra.1,uc001nxf.5,uc058crb.1,uc058crc.1|RARRES3	0.000358609	down	3.42759	-3.42759	-1.77719	5.74396	3.96676	RARRES3	retinoic acid receptor responder (tazarotene induced) 3 (from HGNC RARRES3)///"Exhibits PLA1/2 activity, catalyzing the calcium- independent hydrolysis of acyl groups in various phosphotidylcholines (PC) and phosphatidylethanolamine (PE). For most substrates, PLA1 activity is much higher than PLA2 activity. N- and O-acylation activity is hardly detectable. (from UniProt Q9UL19)"///"retinoic acid …	RARRES3	RARRES3
uc003kha.3,uc063eyu.1,uc063eyv.1,uc003khb.2,uc063eyw.1|RASGRF2	8.3433e-05	down	2.20999	-2.20999	-1.14404	1.51727	0.373227	RASGRF2	Ras protein specific guanine nucleotide releasing factor 2 (RASGRF2), mRNA. (from RefSeq NM_006909)///Contains 2 PH domains. (from UniProt D6RAS9)///Ras protein-specific guanine nucleotide-releasing factor 2 (from HGNC RASGRF2)	RASGRF2	RASGRF2
uc001zke.5,uc059hmd.1,uc059hme.1,uc059hmf.1,uc059hmg.1,uc001zkd.5,uc059hmh.1,uc059hmi.1,uc059hmj.1,uc059hmk.1,uc059hmm.1,uc059hmo.1,uc059hmp.1|RASGRP1	0.00058878	down	2.98109	-2.98109	-1.57584	4.67987	3.10403	RASGRP1	RAS guanyl releasing protein 1 (RASGRP1), transcript variant 1, mRNA. (from RefSeq NM_005739)///Contains N-terminal Ras-GEF domain. (from UniProt F5H514)///Contains Ras-GEF domain. (from UniProt H0YMF3)///Contains N-terminal Ras-GEF domain. (from UniProt H0YKM0)///"Functions as a diacylglycerol (DAG)-regulated nucleotide exchange factor specifically activating Ras through the exchange of bound GD…	RASGRP1	RASGRP1
uc021ojc.2,uc021ojd.2,uc009vre.4,uc021ojf.2,uc001bjj.4,uc057djm.1,uc021ojg.2,uc009vrf.4,uc057djn.1,uc009vrg.4,uc057djo.1|RCAN3	0.000722423	down	3.0723	-3.0723	-1.61932	4.63209	3.01276	RCAN3	RCAN family member 3 (RCAN3), transcript variant 4, mRNA. (from RefSeq NM_001251979)///"RCAN family member 3 (RCAN3), transcript variant 9, mRNA. (from RefSeq NM_001251984)"///"RCAN family member 3 (RCAN3), transcript variant 6, mRNA. (from RefSeq NM_001251981)"///"RCAN family member 3 (RCAN3), transcript variant 8, mRNA. (from RefSeq NM_001251983)"///"RCAN family member 3 (RCAN3), transcript var…	RCAN3	RCAN3
uc002etn.4,uc059vwc.1,uc059vwd.1,uc010vjr.3,uc059vwe.1,uc059vwf.1,uc059vwg.1,uc059vwh.1,uc059vwi.1,uc010vjs.2,uc059vwj.1,uc059vwk.1|RLTPR	0.000283533	down	2.36069	-2.36069	-1.23921	2.32178	1.08257	RLTPR	RGD motif, leucine rich repeats, tropomodulin domain and proline-rich containing (RLTPR), transcript variant 1, mRNA. (from RefSeq NM_001013838)///The sequence shown here is derived from an Ensembl automatic analysis pipeline and should be considered as preliminary data. (from UniProt R4GNC4)///"RGD motif, leucine rich repeats, tropomodulin domain and proline-rich containing (from HGNC RLTPR)"///…	RLTPR	RLTPR
uc058rth.1|RN7SL737P	4.14897e-05	down	2.29256	-2.29256	-1.19696	1.57172	0.374766	RN7SL737P	RNA, 7SL, cytoplasmic 737, pseudogene (from HGNC RN7SL737P)	RN7SL737P	RN7SL737P
uc002agx.4,uc002agw.4,uc002agv.4,uc002agt.5,uc059jyh.1,uc059jyj.1,uc059jyk.1,uc059jyl.1,uc059jyn.1,uc059jyp.1,uc059jyr.1,uc059jyt.1,uc059jza.1,uc059jzb.1|RORA	6.63994e-05	down	2.97312	-2.97312	-1.57198	3.45063	1.87865	RORA	RAR related orphan receptor A (RORA), transcript variant 1, mRNA. (from RefSeq NM_134261)///"RAR related orphan receptor A (RORA), transcript variant 3, mRNA. (from RefSeq NM_002943)"///"RAR related orphan receptor A (RORA), transcript variant 2, mRNA. (from RefSeq NM_134260)"///"RAR related orphan receptor A (RORA), transcript variant 4, mRNA. (from RefSeq NM_134262)"///RAR-related orphan recept…	RORA	RORA
uc057fdi.1|RP1-118J21.5	0.000294277	down	2.3535	-2.3535	-1.23481	1.59465	0.359841	RP1-118J21.5	RP1-118J21.5 (from geneSymbol)	RP1-118J21.5	RP1-118J21.5
uc062das.1,uc062dat.1,uc062dau.1,uc062dav.1,uc062daw.1|RP1-130H16.18	0.000203065	down	2.00573	-2.00573	-1.00413	2.92208	1.91795	RP1-130H16.18	The sequence shown here is derived from an Ensembl automatic analysis pipeline and should be considered as preliminary data. (from UniProt H0Y2U5)///The sequence shown here is derived from an Ensembl automatic analysis pipeline and should be considered as preliminary data. (from UniProt H7C471)///The sequence shown here is derived from an Ensembl automatic analysis pipeline and should be consider…	RP1-130H16.18	RP1-130H16.18
uc059hml.1|RP11-102L12.2	3.47589e-05	down	2.66645	-2.66645	-1.41492	2.05982	0.644903	RP11-102L12.2	Sequence 312304 from Patent EP1572962. (from mRNA JD331280)	RP11-102L12.2	RP11-102L12.2
uc057nbt.1|RP11-104L21.3	1.46974e-05	down	2.88972	-2.88972	-1.53093	2.0002	0.469268	RP11-104L21.3	RP11-104L21.3 (from geneSymbol)	RP11-104L21.3	RP11-104L21.3
uc060ecc.1|RP11-1094M14.5	0.000124827	down	2.76819	-2.76819	-1.46894	2.62383	1.15489	RP11-1094M14.5	RP11-1094M14.5 (from geneSymbol)	RP11-1094M14.5	RP11-1094M14.5
uc058icg.1|RP11-110I1.11	0.000593368	down	2.08345	-2.08345	-1.05898	1.762	0.703019	RP11-110I1.11	RP11-110I1.11 (from geneSymbol)	RP11-110I1.11	RP11-110I1.11
uc064cxw.1|RP11-121A8.1	0.000351054	down	2.23457	-2.23457	-1.16	1.48005	0.320054	RP11-121A8.1	RP11-121A8.1 (from geneSymbol)	RP11-121A8.1	RP11-121A8.1
uc010vym.2|RP11-160E2.6	0.00066354	down	9.64402	-9.64402	-3.26963	8.16434	4.8947	RP11-160E2.6	Novel nucleic acids. (from mRNA DL492380)	RP11-160E2.6	RP11-160E2.6
uc063agf.1,uc063agg.1,uc003imp.2|RP11-18H21.1	4.35643e-05	down	2.58337	-2.58337	-1.36925	1.8228	0.453552	RP11-18H21.1	Homo sapiens, clone IMAGE:5745627, mRNA. (from mRNA BC040914)///"uncharacterized LOC100996286 (LOC100996286), transcript variant 1, long non-coding RNA. (from RefSeq NR_121627)"	RP11-18H21.1	RP11-18H21.1
uc064stg.1|RP11-195F19.29	0.000718548	down	2.27743	-2.27743	-1.18741	3.46927	2.28186	RP11-195F19.29	The sequence shown here is derived from an Ensembl automatic analysis pipeline and should be considered as preliminary data. (from UniProt G3V4G9)	RP11-195F19.29	RP11-195F19.29
uc062ujd.1|RP11-20I20.4	8.83192e-07	down	4.01065	-4.01065	-2.00383	2.50111	0.497276	RP11-20I20.4	cDNA FLJ42615 fis, clone BRACE3014231. (from mRNA AK124606)	RP11-20I20.4	RP11-20I20.4
uc004bsl.1,uc064vye.1|RP11-228B15.4	0.00048366	down	2.01872	-2.01872	-1.01344	1.44186	0.428419	RP11-228B15.4	cDNA FLJ33157 fis, clone UTERU2000393. (from mRNA AK057719)	RP11-228B15.4	RP11-228B15.4
uc032hsi.1|RP11-255H23.4	1.00365e-06	down	2.05022	-2.05022	-1.03578	1.04761	0.0118323	RP11-255H23.4	cDNA FLJ42284 fis, clone TLIVE2005180. (from mRNA AK124278)	RP11-255H23.4	RP11-255H23.4
uc059sre.1,uc059srf.1|RP11-264B17.2	0.000581599	down	2.21311	-2.21311	-1.14607	1.9236	0.777531	RP11-264B17.2	RP11-264B17.2 (from geneSymbol)	RP11-264B17.2	RP11-264B17.2
uc059ssc.1|RP11-264B17.5	0.000391152	down	2.84777	-2.84777	-1.50983	4.02902	2.51919	RP11-264B17.5	RP11-264B17.5 (from geneSymbol)	RP11-264B17.5	RP11-264B17.5
uc057fvv.1,uc057fvw.1|RP11-269F19.2	0.000711725	down	2.33847	-2.33847	-1.22557	4.54464	3.31907	RP11-269F19.2	RP11-269F19.2 (from geneSymbol)	RP11-269F19.2	RP11-269F19.2
uc001qya.1|RP11-277P12.20	2.6836e-07	down	3.65314	-3.65314	-1.86914	2.30225	0.433118	RP11-277P12.20	uncharacterized LOC101928100 (LOC101928100), long non-coding RNA. (from RefSeq NR_120430)	RP11-277P12.20	RP11-277P12.20
uc059tdx.1|RP11-297C4.6	0.000629433	down	2.77647	-2.77647	-1.47325	4.41447	2.94122	RP11-297C4.6	Sequence 24181 from Patent EP1572962. (from mRNA JD043157)	RP11-297C4.6	RP11-297C4.6
uc059pia.1|RP11-304L19.4	0.000392436	down	2.33974	-2.33974	-1.22635	1.65329	0.426939	RP11-304L19.4	RP11-304L19.4 (from geneSymbol)	RP11-304L19.4	RP11-304L19.4
uc058qop.1|RP11-335O4.3	8.64461e-05	down	3.51534	-3.51534	-1.81366	4.08637	2.27271	RP11-335O4.3	RP11-335O4.3 (from geneSymbol)	RP11-335O4.3	RP11-335O4.3
uc062lul.1|RP11-389G6.4	0.000477297	down	2.08237	-2.08237	-1.05823	1.66655	0.608324	RP11-389G6.4	RP11-389G6.4 (from geneSymbol)	RP11-389G6.4	RP11-389G6.4
uc031sce.1|RP11-3P17.4	0.000594254	down	2.43715	-2.43715	-1.28519	2.67161	1.38641	RP11-3P17.4	uncharacterized LOC101243545 (LOC101243545), long non-coding RNA. (from RefSeq NR_102265)	RP11-3P17.4	RP11-3P17.4
uc062pqh.1|RP11-3P17.5	0.00070579	down	2.38702	-2.38702	-1.25521	6.66309	5.40788	RP11-3P17.5	RP11-3P17.5 (from geneSymbol)	RP11-3P17.5	RP11-3P17.5
uc057mlc.1,uc057mld.1,uc057mle.1,uc057mlf.1,uc057mlg.1,uc057mlh.1,uc057mli.1,uc057mlj.1,uc057mlk.1,uc057mll.1|RP11-404F10.2	0.000190061	down	2.16048	-2.16048	-1.11135	5.83212	4.72076	RP11-404F10.2	RP11-404F10.2 (from geneSymbol)	RP11-404F10.2	RP11-404F10.2
uc060qdw.1|RP11-405M12.4	0.000144319	down	2.30007	-2.30007	-1.20168	2.14203	0.940355	RP11-405M12.4	RP11-405M12.4 (from geneSymbol)	RP11-405M12.4	RP11-405M12.4
uc062hey.1|RP11-415F23.2	1.92198e-05	down	2.97995	-2.97995	-1.57529	2.35578	0.780494	RP11-415F23.2	RP11-415F23.2 (from geneSymbol)	RP11-415F23.2	RP11-415F23.2
uc059lzr.1|RP11-500C12.1	0.000732216	down	2.1828	-2.1828	-1.12618	2.82036	1.69418	RP11-500C12.1	EST from clone 140081, 3' end. (from mRNA AL355738)	RP11-500C12.1	RP11-500C12.1
uc003whg.3,uc064jdm.1,uc064jdn.1,uc011kus.4,uc064jdo.2,uc064jdp.2,uc064jdq.1|RP11-511P7.5	0.000145688	down	2.30683	-2.30683	-1.20591	1.74268	0.536766	RP11-511P7.5	cDNA FLJ12702 fis, clone NT2RP1000767. (from mRNA AK022764)///"cDNA FLJ12789 fis, clone NT2RP2001947. (from mRNA AK022851)"///"cDNA clone MGC:177298 IMAGE:9052281, complete cds. (from mRNA BC143767)"	RP11-511P7.5	RP11-511P7.5
uc064shx.1|RP11-513M16.8	0.000715075	down	2.09625	-2.09625	-1.06781	1.9931	0.925282	RP11-513M16.8	RP11-513M16.8 (from geneSymbol)	RP11-513M16.8	RP11-513M16.8
uc062uyp.1|RP11-539L10.2	9.07549e-07	down	2.15038	-2.15038	-1.10459	1.312	0.20741	RP11-539L10.2	cDNA clone IMAGE:5217034. (from mRNA BC041468)	RP11-539L10.2	RP11-539L10.2
uc057rob.1|RP11-554I8.1	1.95476e-06	down	2.92045	-2.92045	-1.54619	2.12612	0.57993	RP11-554I8.1	mRNA; cDNA DKFZp434O1735 (from clone DKFZp434O1735). (from mRNA CR749724)	RP11-554I8.1	RP11-554I8.1
uc064job.1|RP11-5C23.1	4.52747e-05	down	2.33551	-2.33551	-1.22374	1.92411	0.700371	RP11-5C23.1	RP11-5C23.1 (from geneSymbol)	RP11-5C23.1	RP11-5C23.1
uc064tcp.1|RP11-613M10.6	0.000656594	down	2.18136	-2.18136	-1.12523	1.69214	0.56691	RP11-613M10.6	RP11-613M10.6 (from geneSymbol)	RP11-613M10.6	RP11-613M10.6
uc058jyb.1,uc058jyc.1,uc058jyd.1|RP11-664D1.1	0.000406503	down	2.52046	-2.52046	-1.33368	1.66796	0.334275	RP11-664D1.1	RP11-664D1.1 (from geneSymbol)	RP11-664D1.1	RP11-664D1.1
uc058gzm.1,uc058gzo.1|RP11-677I18.3	0.000106212	down	2.09182	-2.09182	-1.06476	2.10088	1.03611	RP11-677I18.3	RP11-677I18.3 (from geneSymbol)	RP11-677I18.3	RP11-677I18.3
uc060ecb.1|RP11-686D22.9	0.000199833	down	2.96582	-2.96582	-1.56843	2.85857	1.29013	RP11-686D22.9	RP11-686D22.9 (from geneSymbol)	RP11-686D22.9	RP11-686D22.9
uc001yxd.5|RP11-701H24.5	0.000740763	down	2.63589	-2.63589	-1.39829	1.98194	0.583649	RP11-701H24.5	RP11-701H24.5 (from geneSymbol)	RP11-701H24.5	RP11-701H24.5
uc063rhq.1,uc063rhr.1,uc063rhs.1,uc063rht.1,uc063rhu.1,uc063rhv.1|RP11-73O6.3	0.000124562	down	2.76741	-2.76741	-1.46854	2.60812	1.13958	RP11-73O6.3	RP11-73O6.3 (from geneSymbol)///"cDNA FLJ59783 complete cds, highly similar to sterile alpha motif domain containing 3 (SAMD3), transcript variant 1, mRNA. (from mRNA AK302228)"	RP11-73O6.3	RP11-73O6.3
uc058xhd.1,uc058xhe.1,uc058xhf.1|RP11-78J21.7	8.06819e-05	down	2.21914	-2.21914	-1.15	1.91931	0.769307	RP11-78J21.7	cDNA FLJ41164 fis, clone BRACE2039893, highly similar to HETEROGENEOUS NUCLEAR RIBONUCLEOPROTEIN A1. (from mRNA AK123159)///"heterogeneous nuclear ribonucleoprotein A1-like 2, mRNA (cDNA clone IMAGE:4811065). (from mRNA BC082242)"	RP11-78J21.7	RP11-78J21.7
uc002kmn.1,uc060mzs.1|RP11-835E18.5	0.000665494	down	2.07577	-2.07577	-1.05365	1.76358	0.70993	RP11-835E18.5	RP11-835E18.5 (from geneSymbol)	RP11-835E18.5	RP11-835E18.5
uc060bbc.1|RP11-849F2.7	0.000708187	down	2.12072	-2.12072	-1.08455	5.61864	4.53409	RP11-849F2.7	The sequence shown here is derived from an Ensembl automatic analysis pipeline and should be considered as preliminary data. (from UniProt J3QQQ9)	RP11-849F2.7	RP11-849F2.7
uc057irw.1|RP4-575N6.4	7.11141e-05	down	2.06489	-2.06489	-1.04607	1.24731	0.201245	RP4-575N6.4	RP4-575N6.4 (from geneSymbol)	RP4-575N6.4	RP4-575N6.4
uc031ttu.2|RP4-594I10.3	0.00073056	down	3.46945	-3.46945	-1.79471	4.07311	2.2784	RP4-594I10.3	RP4-594I10.3 (from geneSymbol)	RP4-594I10.3	RP4-594I10.3
uc065ajx.1|RP4-769N13.7	1.89146e-05	down	2.63088	-2.63088	-1.39555	2.26467	0.86912	RP4-769N13.7	RP4-769N13.7 (from geneSymbol)	RP4-769N13.7	RP4-769N13.7
uc022cif.2,uc065ccy.1,uc065ccz.1,uc033fbd.1,uc033fbf.1,uc065cda.1,uc033fbg.2,uc065cdb.1,uc065cdc.1,uc065cdd.1,uc065cde.1,uc065cdf.1,uc065cdg.1,uc065cdh.1,uc065cdi.1,uc065cdj.1,uc065cdk.1,uc065cdl.1|RPL10	0.000812005	down	2.52178	-2.52178	-1.33444	8.64518	7.31074	RPL10	ribosomal protein L10 (from HGNC RPL10)///"ribosomal protein L10 (RPL10), transcript variant 1, mRNA. (from RefSeq NM_006013)"///"ribosomal protein L10 (RPL10), transcript variant 3, mRNA. (from RefSeq NM_001256580)"///The sequence shown here is derived from an Ensembl automatic analysis pipeline and should be considered as preliminary data. (from UniProt X1WI28)///"ribosomal protein L10 (RPL10),…	RPL10	RPL10
uc001bhk.5,uc057dgh.1,uc057dgi.1,uc057dgj.1,uc057dgk.1|RPL11	0.000393589	down	2.32138	-2.32138	-1.21498	9.04051	7.82553	RPL11	ribosomal protein L11 (RPL11), transcript variant 2, mRNA. (from RefSeq NM_001199802)///ribosomal protein L11 (from HGNC RPL11)///Belongs to the ribosomal protein L5P family. (from UniProt Q5VVC9)///Belongs to the ribosomal protein L5P family. (from UniProt Q5VVC8)	RPL11	RPL11
uc004bqy.3,uc064vvj.1,uc004bqz.3,uc064vvk.1,uc064vvl.1|RPL12	0.000224971	down	2.14199	-2.14199	-1.09895	8.76933	7.67038	RPL12	ribosomal protein L12 (RPL12), mRNA. (from RefSeq NM_000976)///ribosomal protein L12 (from HGNC RPL12)///Binds directly to 26S ribosomal RNA. (from UniProt P30050)	RPL12	RPL12
uc002fnm.3,uc059yor.1,uc010cim.2,uc059yos.1,uc059yot.1,uc059you.1,uc059yov.1,uc059yow.1,uc059yox.1,uc010vpj.3,uc059yoy.1,uc002fnn.3,uc059yoz.1,uc059ypb.1,uc059ypc.1|RPL13	0.000237612	down	2.52184	-2.52184	-1.33448	8.88496	7.55048	RPL13	ribosomal protein L13 (RPL13), transcript variant 3, mRNA. (from RefSeq NM_001243130)///ribosomal protein L13 (from HGNC RPL13)///The sequence shown here is derived from an Ensembl automatic analysis pipeline and should be considered as preliminary data. (from UniProt H3BUK8)///" Q5S007:LRRK2; NbExp=2; IntAct=EBI-356849, EBI-5323863; P16333:NCK1; NbExp=2; IntAct=EBI-356849, EBI-389883; P27986:PIK…	RPL13	RPL13
uc031rlt.2,uc002pny.5,uc061bdx.1,uc010ena.2,uc010emy.2,uc010emz.2,uc061bdy.1,uc061bdz.1,uc061bea.1,uc061beb.1,uc061bec.1,uc061bee.1,uc061beg.1,uc061beh.1|RPL13A	0.000521397	down	2.33729	-2.33729	-1.22483	9.53442	8.30959	RPL13A	ribosomal protein L13a (RPL13A), transcript variant 2, mRNA. (from RefSeq NM_001270491)///"ribosomal protein L13a (RPL13A), transcript variant 1, mRNA. (from RefSeq NM_012423)"///The sequence shown here is derived from an Ensembl automatic analysis pipeline and should be considered as preliminary data. (from UniProt A0A096LPE0)///ribosomal protein L13a (from HGNC RPL13A)///The sequence shown here…	RPL13A	RPL13A
uc003ccn.4,uc062hne.1,uc003ccr.3,uc003cco.4,uc062hnf.1,uc003ccp.4,uc062hng.1,uc062hnh.1,uc062hni.1,uc062hnj.1,uc003ccq.4,uc021wub.2,uc062hnk.1|RPL15	0.000345495	down	2.19744	-2.19744	-1.13582	7.60259	6.46677	RPL15	Interacts with IFIT1 (via TPR repeats 1-4). (from UniProt P61313)///Belongs to the ribosomal protein L15e family. (from UniProt E7EX53)///"ribosomal protein L15 (RPL15), transcript variant 1, mRNA. (from RefSeq NM_002948)"///"ribosomal protein L15 (RPL15), transcript variant 6, mRNA. (from RefSeq NM_001253384)"///Belongs to the ribosomal protein L15e family. (from UniProt E7EQV9)///"ribosomal pro…	RPL15	RPL15
uc002nhp.4,uc060vnh.1,uc060vni.1,uc060vnj.1,uc060vnk.1,uc060vnl.1,uc060vnm.1|RPL18A	0.000397661	down	2.3934	-2.3934	-1.25906	8.19206	6.933	RPL18A	ribosomal protein L18a (RPL18A), mRNA. (from RefSeq NM_000980)///Belongs to the ribosomal protein L18Ae family. (from UniProt M0R117)///The sequence shown here is derived from an Ensembl automatic analysis pipeline and should be considered as preliminary data. (from UniProt M0R0P7)///ribosomal protein L18a (from HGNC RPL18A)///The sequence shown here is derived from an Ensembl automatic analysis …	RPL18A	RPL18A
uc001mgs.5,uc057ysj.1,uc057ysk.1,uc057ysl.1,uc057ysm.1,uc057ysn.1,uc057yso.1,uc057ysp.1,uc057ysq.1,uc057ysr.1,uc057yst.1,uc057ysv.1|RPL27A	0.0004136	down	2.16639	-2.16639	-1.1153	8.3893	7.274	RPL27A	ribosomal protein L27a (RPL27A), mRNA. (from RefSeq NM_000990)///ribosomal protein L27a (from HGNC RPL27A)///Belongs to the ribosomal protein L15P family. (from UniProt E9PLL6)///Belongs to the ribosomal protein L15P family. (from UniProt E9PJD9)///The sequence shown here is derived from an Ensembl automatic analysis pipeline and should be considered as preliminary data. (from UniProt E9PKT2)///B…	RPL27A	RPL27A
uc064ovz.1,uc064owd.1,uc064owe.1,uc064owf.1,uc064owg.1,uc003yif.4,uc064owi.1,uc064owj.1,uc064owk.1,uc064owl.1,uc064owm.1,uc064own.1,uc064owo.1|RPL30	0.000130811	down	2.1933	-2.1933	-1.1331	9.12998	7.99688	RPL30	ribosomal protein L30 (from HGNC RPL30)///Belongs to the ribosomal protein L30e family. (from UniProt P62888)///The sequence shown here is derived from an Ensembl automatic analysis pipeline and should be considered as preliminary data. (from UniProt E5RJH3)///"ribosomal protein L30 (RPL30), mRNA. (from RefSeq NM_000989)"///The sequence shown here is derived from an Ensembl automatic analysis pip…	RPL30	RPL30
uc002taq.5,uc061mjj.1,uc010fiu.2,uc002tar.5,uc061mjk.1,uc010yvv.2,uc010yvu.2,uc061mjl.1,uc061mjm.1,uc061mjn.1,uc061mjo.1|RPL31	2.32087e-05	down	2.41344	-2.41344	-1.27109	8.46375	7.19266	RPL31	Q9NVP2:ASF1B; NbExp=1; IntAct=EBI-1053664, EBI-1055650; P62633:CNBP; NbExp=1; IntAct=EBI-1053664, EBI-1047529; Q9NY93:DDX56; NbExp=1; IntAct=EBI-1053664, EBI-372376; Q9NX58:LYAR; NbExp=1; IntAct=EBI-1053664, EBI-713507; O15479:MAGEB2; NbExp=1; IntAct=EBI-1053664, EBI-1057615; Q96BK5:PINX1; NbExp=1; IntAct=EBI-1053664, EBI-721782; O43586:PSTPIP1; NbExp=1; IntAct=EBI-1053664, EBI-1050964; Q9UHQ7:WB…	RPL31	RPL31
uc003bxm.4,uc003bxn.4,uc062gwo.1,uc062gwp.1,uc003bxl.4,uc062gwq.1,uc062gwr.1,uc062gws.1|RPL32	0.000402698	down	2.24753	-2.24753	-1.16834	8.77644	7.6081	RPL32	ribosomal protein L32 (RPL32), transcript variant 1, mRNA. (from RefSeq NM_000994)///"ribosomal protein L32 (RPL32), transcript variant 3, mRNA. (from RefSeq NM_001007074)"///The sequence shown here is derived from an Ensembl automatic analysis pipeline and should be considered as preliminary data. (from UniProt F8W727)///Belongs to the ribosomal protein L32e family. (from UniProt P62910)///The s…	RPL32	RPL32
uc062yxl.1,uc062yxm.1,uc062yxn.1,uc062yxo.1,uc062yxp.1,uc003hza.4,uc062yxq.1|RPL34	0.00012424	down	2.47205	-2.47205	-1.30571	8.06019	6.75448	RPL34	ribosomal protein L34 (RPL34), transcript variant 1, mRNA. (from RefSeq NM_000995)///" P62633:CNBP; NbExp=1; IntAct=EBI-1051893, EBI-1047529; Q9NY93:DDX56; NbExp=1; IntAct=EBI-1051893, EBI-372376; P56537:EIF6; NbExp=1; IntAct=EBI-1051893, EBI-372243; O15479:MAGEB2; NbExp=1; IntAct=EBI-1051893, EBI-1057615; O43586:PSTPIP1; NbExp=1; IntAct=EBI-1051893, EBI-1050964; (from UniProt P49207)"///ribosoma…	RPL34	RPL34
uc003fyr.4,uc062sgp.1,uc062sgq.1,uc062sgr.1,uc003fys.6,uc062sgs.1,uc062sgt.1,uc062sgu.1,uc062sgv.1|RPL35A	0.000126257	down	2.05909	-2.05909	-1.04201	8.36403	7.32202	RPL35A	Required for the proliferation and viability of hematopoietic cells. Plays a role in 60S ribosomal subunit formation. The protein was found to bind to both initiator and elongator tRNAs and consequently was assigned to the P site or P and A site. (from UniProt P18077)///ribosomal protein L35a (from HGNC RPL35A)///"ribosomal protein L35a (RPL35A), transcript variant 2, mRNA. (from RefSeq NM_000996…	RPL35A	RPL35A
uc002vgf.4,uc061sfp.1,uc061sfq.1,uc061sfr.1,uc061sfs.1,uc061sft.1,uc061sfu.1,uc061sfv.1,uc061sfw.1,uc061sfx.1,uc061sfy.1,uc061sfz.1,uc061sga.1|RPL37A	0.000824502	down	2.16912	-2.16912	-1.11711	8.47516	7.35805	RPL37A	ribosomal protein L37a (RPL37A), mRNA. (from RefSeq NM_000998)///ribosomal protein L37a (from HGNC RPL37A)///The sequence shown here is derived from an Ensembl automatic analysis pipeline and should be considered as preliminary data. (from UniProt E9PEL3)///The sequence shown here is derived from an Ensembl automatic analysis pipeline and should be considered as preliminary data. (from UniProt M0…	RPL37A	RPL37A
uc065awy.1,uc065awz.1,uc004erx.3|RPL39	0.000348907	down	2.07755	-2.07755	-1.05489	7.55872	6.50384	RPL39	ribosomal protein L39 (from HGNC RPL39)///"ribosomal protein L39 (RPL39), mRNA. (from RefSeq NM_001000)"	RPL39	RPL39
uc001sjo.4,uc001sjn.3,uc058pho.1,uc058php.1,uc058phq.1,uc058phr.1|RPL41	2.29766e-05	down	2.10256	-2.10256	-1.07215	6.19139	5.11925	RPL41	ribosomal protein L41 (RPL41), transcript variant 2, mRNA. (from RefSeq NM_001035267)///"ribosomal protein L41 (RPL41), transcript variant 1, mRNA. (from RefSeq NM_021104)"///ribosomal protein L41 (from HGNC RPL41)	RPL41	RPL41
uc003guc.4,uc062wan.1,uc003gub.4,uc062wao.1,uc062wap.1,uc062waq.1,uc062war.1,uc062was.1,uc062wat.1,uc062wau.1,uc062wav.1|RPL9	5.73148e-05	down	2.83546	-2.83546	-1.50358	7.41014	5.90656	RPL9	ribosomal protein L9 (RPL9), transcript variant 1, mRNA. (from RefSeq NM_000661)///ribosomal protein L9 (from HGNC RPL9)///"ribosomal protein L9 (RPL9), transcript variant 2, mRNA. (from RefSeq NM_001024921)"///The sequence shown here is derived from an Ensembl automatic analysis pipeline and should be considered as preliminary data. (from UniProt H0Y9V9)///The sequence shown here is derived from…	RPL9	RPL9
uc001lrq.2,uc057xnm.1,uc057xnn.1,uc057xno.1,uc057xnp.1,uc057xnq.1,uc057xnr.1,uc057xns.1|RPLP2	0.000385753	down	2.17582	-2.17582	-1.12156	9.31274	8.19118	RPLP2	ribosomal protein, large, P2 (RPLP2), mRNA. (from RefSeq NM_001004)///"ribosomal protein, large, P2 (from HGNC RPLP2)"///Plays an important role in the elongation step of protein synthesis. (from UniProt P05387)///The sequence shown here is derived from an Ensembl automatic analysis pipeline and should be considered as preliminary data. (from UniProt H0YDD8)	RPLP2	RPLP2
uc063nzq.1,uc063nzr.1,uc063nzs.1,uc063nzt.1,uc003ojn.3,uc003ojm.4,uc063nzu.1|RPS10	7.0416e-05	down	2.32196	-2.32196	-1.21534	8.00751	6.79217	RPS10	The sequence shown here is derived from an Ensembl automatic analysis pipeline and should be considered as preliminary data. (from UniProt F6U211)///ribosomal protein S10 (from HGNC RPS10)///"ribosomal protein S10 (RPS10), transcript variant 3, mRNA. (from RefSeq NM_001204091)"///"ribosomal protein S10 (RPS10), transcript variant 1, mRNA. (from RefSeq NM_001203245)"	RPS10	RPS10
uc063nzp.1|RPS10-NUDT3	0.000111148	down	2.18736	-2.18736	-1.12919	7.69293	6.56374	RPS10-NUDT3	RPS10-NUDT3 readthrough (RPS10-NUDT3), mRNA. (from RefSeq NM_001202470)	RPS10-NUDT3	RPS10-NUDT3
uc003qdx.4,uc063rma.1|RPS12	0.000131424	down	2.05341	-2.05341	-1.03802	9.39581	8.35779	RPS12	ribosomal protein S12 (RPS12), mRNA. (from RefSeq NM_001016)///ribosomal protein S12 (from HGNC RPS12)	RPS12	RPS12
uc003lsi.4,uc003lsh.4,uc063irn.1,uc063iro.1,uc003lsj.4,uc063irp.1,uc063irq.1|RPS14	0.000133887	down	2.33287	-2.33287	-1.22211	8.36877	7.14666	RPS14	Belongs to the ribosomal protein S11P family. (from UniProt P62263)///"ribosomal protein S14 (RPS14), transcript variant 3, mRNA. (from RefSeq NM_005617)"///The sequence shown here is derived from an Ensembl automatic analysis pipeline and should be considered as preliminary data. (from UniProt E5RH77)///ribosomal protein S14 (from HGNC RPS14)///The sequence shown here is derived from an Ensembl …	RPS14	RPS14
uc003xsm.3,uc064mye.1,uc003xsn.3,uc064myf.1,uc064myg.1,uc064myh.1,uc064myi.1,uc064myj.1,uc064myk.1,uc011lea.2,uc064myl.1,uc003xso.2|RPS20	0.000339038	down	2.24373	-2.24373	-1.1659	8.46843	7.30253	RPS20	ribosomal protein S20 (RPS20), transcript variant 1, mRNA. (from RefSeq NM_001146227)///Component of the 40S small ribosomal subunit. (from UniProt P60866)///"ribosomal protein S20 (RPS20), transcript variant 2, mRNA. (from RefSeq NM_001023)"///ribosomal protein S20 (from HGNC RPS20)///The sequence shown here is derived from an Ensembl automatic analysis pipeline and should be considered as preli…	RPS20	RPS20
uc003khu.4,uc063fau.1,uc063fav.1,uc063faw.1,uc063fax.1,uc063fay.1,uc063faz.1,uc063fba.1|RPS23	0.000740444	down	2.29023	-2.29023	-1.19549	8.49804	7.30255	RPS23	ribosomal protein S23 (RPS23), mRNA. (from RefSeq NM_001025)///Belongs to the ribosomal protein S12P family. (from UniProt D6RD47)///Belongs to the ribosomal protein S12P family. (from UniProt D6RIX0)///Belongs to the ribosomal protein S12P family. (from UniProt D6R9I7)///ribosomal protein S23 (from HGNC RPS23)///Belongs to the ribosomal protein S12P family. (from UniProt D6RDJ2)	RPS23	RPS23
uc058icl.1,uc058icm.1,uc001pun.4,uc058icn.1,uc058ico.1,uc058icp.1|RPS25	0.000298586	down	2.16022	-2.16022	-1.11118	8.3261	7.21493	RPS25	The sequence shown here is derived from an Ensembl automatic analysis pipeline and should be considered as preliminary data. (from UniProt E9PK60)///The sequence shown here is derived from an Ensembl automatic analysis pipeline and should be considered as preliminary data. (from UniProt E9PQK3)///"ribosomal protein S25 (RPS25), mRNA. (from RefSeq NM_001028)"///ribosomal protein S25 (from HGNC RPS…	RPS25	RPS25
uc001fdv.4,uc057lfs.1,uc057lft.1,uc057lfu.1|RPS27	0.000128115	down	2.64683	-2.64683	-1.40427	10.1345	8.73022	RPS27	ribosomal protein S27 (RPS27), mRNA. (from RefSeq NM_001030)///The sequence shown here is derived from an Ensembl automatic analysis pipeline and should be considered as preliminary data. (from UniProt Q5T4L4)///ribosomal protein S27 (from HGNC RPS27)	RPS27	RPS27
uc060sud.1,uc060sue.1,uc002mjn.4,uc060suf.1|RPS28	0.000450307	down	2.47377	-2.47377	-1.30671	6.86192	5.5552	RPS28	ribosomal protein S28 (from HGNC RPS28)///"ribosomal protein S28 (RPS28), mRNA. (from RefSeq NM_001031)"	RPS28	RPS28
uc001wwl.5,uc001wwm.5,uc059bfe.1,uc059bff.1,uc059bfg.1,uc059bfh.1,uc059bfi.1,uc059bfj.1,uc059bfn.1|RPS29	0.000644598	down	2.19967	-2.19967	-1.13729	7.49031	6.35302	RPS29	ribosomal protein S29 (RPS29), transcript variant 2, mRNA. (from RefSeq NM_001030001)///"ribosomal protein S29 (RPS29), transcript variant 1, mRNA. (from RefSeq NM_001032)"///ribosomal protein S29 (from HGNC RPS29)///The sequence shown here is derived from an Ensembl automatic analysis pipeline and should be considered as preliminary data. (from UniProt A0A087WTT6)///Name=Zn(2+); Xref=ChEBI:CHEBI…	RPS29	RPS29
uc003ilz.4,uc063aed.1,uc063aee.1,uc063aef.1,uc063aeg.1,uc063aeh.1,uc063aei.1,uc063aej.1,uc063aek.1,uc063ael.1,uc063aem.1,uc063aen.1,uc063aeo.1,uc063aep.1|RPS3A	1.42631e-05	down	2.76412	-2.76412	-1.46682	8.07212	6.6053	RPS3A	ribosomal protein S3A (RPS3A), transcript variant 1, mRNA. (from RefSeq NM_001006)///ribosomal protein S3A (from HGNC RPS3A)///Belongs to the ribosomal protein S3Ae family. (from UniProt D6RED7)///Belongs to the ribosomal protein S3Ae family. (from UniProt D6RI02)///May play a role during erythropoiesis through regulation of transcription factor DDIT3. (from UniProt D6RAT0)///Belongs to the ribos…	RPS3A	RPS3A
uc003znv.2,uc064shy.1,uc064shz.1,uc064sia.1,uc064sib.1|RPS6	0.000148773	down	2.50477	-2.50477	-1.32468	8.38033	7.05565	RPS6	ribosomal protein S6 (RPS6), mRNA. (from RefSeq NM_001010)///ribosomal protein S6 (from HGNC RPS6)///Belongs to the ribosomal protein S6e family. (from UniProt A2A3R5)///The sequence shown here is derived from an Ensembl automatic analysis pipeline and should be considered as preliminary data. (from UniProt A2A3R7)	RPS6	RPS6
uc002qxw.4,uc061gfd.1,uc061gfe.1,uc061gff.1,uc061gfg.1,uc061gfh.1,uc061gfi.1,uc061gfj.1,uc002qxy.4|RPS7	0.000168876	down	2.13854	-2.13854	-1.09662	7.21794	6.12132	RPS7	ribosomal protein S7 (RPS7), mRNA. (from RefSeq NM_001011)///The sequence shown here is derived from an Ensembl automatic analysis pipeline and should be considered as preliminary data. (from UniProt B5MCP9)///Required for rRNA maturation. (from UniProt P62081)///ribosomal protein S7 (from HGNC RPS7)	RPS7	RPS7
uc057fvz.1,uc001cmi.4,uc057fwa.1,uc057fwb.1,uc001cmj.2,uc057fwd.1,uc057fwe.1,uc057fwf.1|RPS8	0.000421009	down	2.27247	-2.27247	-1.18426	8.6011	7.41684	RPS8	ribosomal protein S8 (from HGNC RPS8)///"ribosomal protein S8 (RPS8), mRNA. (from RefSeq NM_001012)"///The sequence shown here is derived from an Ensembl automatic analysis pipeline and should be considered as preliminary data. (from UniProt Q5JR95)	RPS8	RPS8
uc010wuf.2,uc060lfd.1,uc002jys.5,uc002jyt.2,uc010wug.2,uc060lfe.1,uc060lff.1,uc060lfg.1,uc060lfi.1,uc060lfk.1,uc060lfl.1|RPTOR	0.0004297	down	2.13485	-2.13485	-1.09413	2.1821	1.08797	RPTOR	regulatory associated protein of MTOR, complex 1	RPTOR	RPTOR
uc002iqw.2,uc060hio.1,uc060hip.1,uc060hiq.1,uc060hir.1,uc060his.1,uc060hit.1,uc060hiu.1|RSAD1	0.000865749	down	2.19455	-2.19455	-1.13393	2.38551	1.25158	RSAD1	radical S-adenosyl methionine domain containing 1 (RSAD1), transcript variant 1, mRNA. (from RefSeq NM_018346)///radical S-adenosyl methionine domain containing 1 (from HGNC RSAD1)///May be involved in porphyrin cofactor biosynthesis. (from UniProt Q9HA92)///The sequence shown here is derived from an Ensembl automatic analysis pipeline and should be considered as preliminary data. (from UniProt H…	RSAD1	RSAD1
uc002mot.2,uc060tix.1,uc002mou.3,uc060tiy.1|S1PR5	8.1658e-05	down	4.49752	-4.49752	-2.16913	3.31659	1.14747	S1PR5	sphingosine-1-phosphate receptor 5 (S1PR5), transcript variant 1, mRNA. (from RefSeq NM_030760)///The sequence shown here is derived from an Ensembl automatic analysis pipeline and should be considered as preliminary data. (from UniProt A0A087WXR8)///"sphingosine-1-phosphate receptor 5 (S1PR5), transcript variant 2, mRNA. (from RefSeq NM_001166215)"///The sequence shown here is derived from an En…	S1PR5	S1PR5
uc003qbx.5,uc031spp.2,uc003qbw.5,uc063rhw.1,uc063rhx.1,uc063rhy.1,uc063rhz.1,uc063ria.1,uc063rib.1,uc003qby.5,uc063ric.1,uc063rid.1,uc063rie.1,uc063rif.1,uc063rig.1|SAMD3	0.000700809	down	3.50846	-3.50846	-1.81084	4.30917	2.49833	SAMD3	sterile alpha motif domain containing 3 (SAMD3), transcript variant 3, mRNA. (from RefSeq NM_001258275)///"sterile alpha motif domain containing 3 (SAMD3), transcript variant 4, mRNA. (from RefSeq NM_001277185)"///"sterile alpha motif domain containing 3 (SAMD3), transcript variant 1, mRNA. (from RefSeq NM_001017373)"///" O60341:KDM1A; NbExp=2; IntAct=EBI-748741, EBI-710124; (from UniProt Q8N6K7)…	SAMD3	SAMD3
uc032ezf.1,uc032ezg.2,uc060cxw.1,uc060cxx.1,uc060cxy.1,uc060cxz.1,uc060cya.1,uc060cyb.1|SARM1	2.78998e-05	down	2.36604	-2.36604	-1.24248	1.71039	0.467919	SARM1	sterile alpha and TIR motif containing 1 (from HGNC SARM1)///"sterile alpha and TIR motif containing 1 (SARM1), mRNA. (from RefSeq NM_015077)"///The sequence shown here is derived from an Ensembl automatic analysis pipeline and should be considered as preliminary data. (from UniProt J3QRE0)///The sequence shown here is derived from an Ensembl automatic analysis pipeline and should be considered a…	SARM1	SARM1
uc062hhn.1,uc062hho.1,uc062hhp.1,uc062hhq.1,uc062hhr.1,uc062hhs.1,uc062hht.1,uc062hhu.1,uc062hhv.1,uc062hhw.1,uc062hhx.1,uc062hhy.1,uc062hhz.1,uc062hia.1,uc062hib.1,uc062hic.1,uc062hid.1,uc062hie.1,uc062hif.1,uc062hig.1,uc062hih.1,uc062hii.1,uc062hij.1,uc062hik.1,uc062hil.1,uc062him.1,uc062hin.1,uc062hio.1,uc062hip.1,uc062hiq.1,uc062hir.1,uc062his.1,uc062hit.1,uc062hiu.1,uc062hiv.1,uc062hiw.1,uc0…	0.000220494	down	2.20731	-2.20731	-1.14229	1.37745	0.235161	SATB1-AS1	SATB1 antisense RNA 1 (from HGNC SATB1-AS1)	SATB1-AS1	SATB1-AS1	GWAS lymphocyte count
uc057doo.1,uc060pcp.1,uc003khz.3|SCARNA18	0.000663222	down	2.13583	-2.13583	-1.0948	5.84299	4.74819	SCARNA18	small Cajal body-specific RNA 18 (from HGNC SCARNA18)///"small Cajal body-specific RNA 18 (SCARNA18), guide RNA. (from RefSeq NR_003139)"	SCARNA18	SCARNA18
uc059rvm.1,uc002vuf.2|SCARNA6	0.000112808	down	2.22579	-2.22579	-1.15431	3.38527	2.23095	SCARNA6	small Cajal body-specific RNA 6 (from HGNC SCARNA6)///"small Cajal body-specific RNA 6 (SCARNA6), guide RNA. (from RefSeq NR_003006)"	SCARNA6	SCARNA6
uc003prz.6,uc003pry.6,uc010kdf.5,uc063qki.1,uc063qkj.1,uc063qkk.1,uc063qkl.1,uc063qkm.1,uc063qkn.1,uc063qko.1,uc063qkp.1|SCML4	0.000474729	down	2.38128	-2.38128	-1.25174	3.01062	1.75888	SCML4	sex comb on midleg-like 4 (Drosophila) (SCML4), transcript variant 2, mRNA. (from RefSeq NM_001286408)///"sex comb on midleg-like 4 (Drosophila) (SCML4), transcript variant 3, mRNA. (from RefSeq NM_001286409)"///"sex comb on midleg-like 4 (Drosophila) (SCML4), transcript variant 1, mRNA. (from RefSeq NM_198081)"///sex comb on midleg-like 4 (Drosophila) (from HGNC SCML4)///"Putative Polycomb group…	SCML4	SCML4
uc002imf.4,uc002imd.4,uc060gqo.1,uc060gqp.1,uc060gqq.1,uc060gqr.1,uc060gqs.1,uc060gqt.1,uc060gqu.1,uc060gqv.1,uc060gqw.1,uc060gqx.1,uc060gqy.1|SCRN2	0.000636168	down	2.07584	-2.07584	-1.05369	2.41759	1.3639	SCRN2	secernin 2 (SCRN2), transcript variant 2, mRNA. (from RefSeq NM_001145023)///"secernin 2 (SCRN2), transcript variant 1, mRNA. (from RefSeq NM_138355)"///The sequence shown here is derived from an Ensembl automatic analysis pipeline and should be considered as preliminary data. (from UniProt J3QL71)///The sequence shown here is derived from an Ensembl automatic analysis pipeline and should be cons…	SCRN2	SCRN2
uc032qlx.2,uc062dhl.1,uc021wnx.2,uc062dhm.1,uc062dhn.1,uc062dho.1,uc062dhp.1,uc062dhq.1,uc062dhr.1,uc062dhs.1|SELM	0.000289852	down	2.04862	-2.04862	-1.03465	1.21909	0.184441	SELM	selenoprotein M, mRNA (cDNA clone IMAGE:5732110), partial cds. (from mRNA BC053846)///"selenoprotein M, mRNA (cDNA clone IMAGE:5728599), with apparent retained intron. (from mRNA BC042299)"///"selenoprotein M (SELM), mRNA. (from RefSeq NM_080430)"///The sequence shown here is derived from an Ensembl automatic analysis pipeline and should be considered as preliminary data. (from UniProt A0A087WWF1…	SELM	SELM
uc002sxh.5,uc061lxr.1,uc061lxs.1,uc061lxt.1,uc061lxu.1,uc061lxv.1|SEMA4C	3.33674e-05	down	2.67518	-2.67518	-1.41964	1.97067	0.551031	SEMA4C	semaphorin 4C (SEMA4C), mRNA. (from RefSeq NM_017789)///"sema domain, immunoglobulin domain (Ig), transmembrane domain (TM) and short cytoplasmic domain, (semaphorin) 4C (from HGNC SEMA4C)"///Contains Sema domain. (from UniProt C9JV89)///Contains Sema domain. (from UniProt C9J4M7)	SEMA4C	SEMA4C
uc062bmr.1,uc002zpv.3,uc062bms.1,uc062bmt.1,uc062bmu.1,uc062bmv.1,uc062bmw.1,uc062bmx.1,uc062bmy.1,uc002zpw.2,uc062bmz.1,uc062bna.1,uc062bnb.1,uc062bnc.1,uc062bnd.1,uc062bne.1|44444	0.000112111	up	2.44922	2.44922	1.29232	2.69144	3.98376	SEPT5	septin 5 (SEPT5), transcript variant 1, mRNA. (from RefSeq NM_002688)"///Belongs to the septin family. (from UniProt E7EX32)///Contains septin-type G (guanine nucleotide-binding) domain. (from UniProt E7EQM7)///Contains septin-type G (guanine nucleotide-binding) domain. (from UniProt C9JM82)///Belongs to the septin family. (from UniProt G3XAH0)///Belongs to the septin family. (from UniProt E7EPG2…	SEPT5	SEPT5
uc009xio.2,uc001ijn.2,uc001ijo.2,uc057rog.1|SFMBT2	0.000201183	down	2.21376	-2.21376	-1.1465	1.98932	0.842823	SFMBT2	Scm-like with four mbt domains 2 (SFMBT2), transcript variant 2, mRNA. (from RefSeq NM_001018039)///"Scm-like with four mbt domains 2 (SFMBT2), transcript variant 1, mRNA. (from RefSeq NM_001029880)"///The sequence shown here is derived from an Ensembl automatic analysis pipeline and should be considered as preliminary data. (from UniProt Q5T981)///The sequence shown here is derived from an Ensem…	SFMBT2	SFMBT2
uc064kbu.1,uc064kbv.1|SGK223	0.000225859	down	2.41514	-2.41514	-1.27211	1.66451	0.392403	SGK223	homolog of rat pragma of Rnd2 (SGK223), mRNA. (from RefSeq NM_001080826)///ATP + a [protein]-L-tyrosine = ADP + a [protein]-L-tyrosine phosphate. (from UniProt Q86YV5)	SGK223	SGK223
uc284rby.1,uc004euf.6,uc004euh.6,uc065bam.1,uc004eui.6,uc010nqw.5|SH2D1A	0.000155226	down	4.00258	-4.00258	-2.00093	4.07508	2.07415	SH2D1A	SH2 domain containing 1A (from HGNC SH2D1A)///"SH2 domain containing 1A (SH2D1A), transcript variant 1, mRNA. (from RefSeq NM_002351)"///"SH2 domain containing 1A (SH2D1A), transcript variant 2, mRNA. (from RefSeq NM_001114937)"///"Inhibitor of the SLAM self-association. Acts by blocking recruitment of the SH2-domain-containing signal-transduction molecule SHP-2 to a docking site in the SLAM cyto…	SH2D1A	SH2D1A
uc001gbz.2,uc057mup.1|SH2D1B	4.61836e-05	down	4.09126	-4.09126	-2.03255	2.7414	0.708851	SH2D1B	SH2 domain containing 1B (SH2D1B), mRNA. (from RefSeq NM_053282)///SH2 domain containing 1B (from HGNC SH2D1B)	SH2D1B	SH2D1B
uc001fqe.3,uc001fqd.3,uc009wsh.3,uc057mdf.1,uc057mdg.1,uc057mdh.1|SH2D2A	6.62512e-05	down	3.39165	-3.39165	-1.76199	2.68588	0.923898	SH2D2A	SH2 domain containing 2A (SH2D2A), transcript variant 4, mRNA. (from RefSeq NM_001161443)///"SH2 domain containing 2A (SH2D2A), transcript variant 2, mRNA. (from RefSeq NM_003975)"///"SH2 domain containing 2A (SH2D2A), transcript variant 1, mRNA. (from RefSeq NM_001161441)"///SH2 domain containing 2A (from HGNC SH2D2A)	SH2D2A	SH2D2A
uc060slu.1,uc010xjg.3,uc002mft.4,uc060slv.1,uc060slw.1,uc060slx.1,uc060sly.1,uc060slz.1|SH2D3A	0.000187147	down	2.29077	-2.29077	-1.19583	1.91599	0.720161	SH2D3A	SH2 domain containing 3A (from HGNC SH2D3A)///May play a role in JNK activation. (from UniProt Q9BRG2)///"SH2 domain containing 3A (SH2D3A), mRNA. (from RefSeq NM_005490)"///The sequence shown here is derived from an Ensembl automatic analysis pipeline and should be considered as preliminary data. (from UniProt M0QZQ6)	SH2D3A	SH2D3A
uc063aeq.1,uc003ime.3,uc010ipl.1,uc063aer.1,uc063aes.1,uc010ipm.3,uc063aew.2,uc003imc.3,uc063aet.1,uc063aev.2,uc063aex.1,uc063aey.1,uc063aez.1|SH3D19	1.38566e-05	down	2.76267	-2.76267	-1.46606	4.1154	2.64934	SH3D19	SH3 domain containing 19 (from HGNC SH3D19)///"SH3 domain containing 19 (SH3D19), transcript variant 2, mRNA. (from RefSeq NM_001128923)"///"SH3 domain containing 19 (SH3D19), transcript variant 1, mRNA. (from RefSeq NM_001009555)"///May play a role in regulating A disintegrin and metalloproteases (ADAMs) in the signaling of EGFR-ligand shedding. May be involved in suppression of Ras-induced cell…	SH3D19	SH3D19
uc061fxh.1,uc002qvy.5,uc061fxi.1,uc061fxj.1,uc061fxk.1,uc002qwc.3,uc061fxl.1,uc002qvx.5,uc010ewe.5,uc002qwa.4,uc061fxm.1,uc061fxn.1,uc061fxo.1,uc061fxp.1,uc061fxq.1,uc061fxr.1,uc061fxs.1,uc061fxt.1,uc061fxu.1,uc061fxv.1,uc061fxw.1,uc032ncq.2,uc061fxx.1,uc061fxy.1,uc061fxz.1,uc061fya.1,uc061fyb.1,uc061fyc.1,uc061fyd.1|SH3YL1	0.000107252	down	2.70506	-2.70506	-1.43566	2.24651	0.810854	SH3YL1	SH3 and SYLF domain containing 1 (from HGNC SH3YL1)///"SH3 and SYLF domain containing 1 (SH3YL1), transcript variant 2, mRNA. (from RefSeq NM_001159597)"///"SH3 and SYLF domain containing 1 (SH3YL1), transcript variant 4, mRNA. (from RefSeq NM_001282687)"///"SH3 and SYLF domain containing 1 (SH3YL1), transcript variant 7, non-coding RNA. (from RefSeq NR_104225)"///Interacts with SH3D19. (from Uni…	SH3YL1	SH3YL1
uc021phk.2,uc001gxa.4,uc057ojs.1|SHISA4	2.61673e-06	down	2.77899	-2.77899	-1.47456	1.47456	0	SHISA4	shisa family member 4 (from HGNC SHISA4)///"shisa family member 4 (SHISA4), transcript variant 1, mRNA. (from RefSeq NM_198149)"	SHISA4	SHISA4
uc061uzp.1,uc061uzq.1,uc002wfo.2,uc002wfm.1,uc002wfn.1,uc061uzr.1,uc061uzs.1|SIRPG	0.000283059	down	2.69851	-2.69851	-1.43216	2.0502	0.618035	SIRPG	signal-regulatory protein gamma (from HGNC SIRPG)///"Probable immunoglobulin-like cell surface receptor. On binding with CD47, mediates cell-cell adhesion. Engagement on T- cells by CD47 on antigen-presenting cells results in enhanced antigen-specific T-cell proliferation and costimulates T-cell activation. (from UniProt Q9P1W8)"///"signal regulatory protein gamma (SIRPG), transcript variant 2, m…	SIRPG	SIRPG
uc002ini.2,uc060gus.1,uc060gut.1,uc060guu.1,uc010dbe.2,uc060guv.1,uc060guw.1,uc060gux.1|SKAP1	0.000575845	down	2.90924	-2.90924	-1.54064	3.42069	1.88005	SKAP1	src kinase associated phosphoprotein 1 (SKAP1), transcript variant 1, mRNA. (from RefSeq NM_003726)///The sequence shown here is derived from an Ensembl automatic analysis pipeline and should be considered as preliminary data. (from UniProt J3QKX8)///The sequence shown here is derived from an Ensembl automatic analysis pipeline and should be considered as preliminary data. (from UniProt J3QS38)//…	SKAP1	SKAP1
uc003xpe.5,uc010lxl.5,uc010lxm.5,uc064mmf.1,uc064mmg.1,uc064mmh.1,uc064mmi.1,uc064mmj.1,uc064mmk.1,uc064mml.1,uc064mmm.1,uc064mmn.1,uc064mmo.1,uc064mmp.1|SLC20A2	3.19613e-05	down	2.00736	-2.00736	-1.0053	1.77027	0.764975	SLC20A2	solute carrier family 20 member 2 (SLC20A2), transcript variant 2, mRNA. (from RefSeq NM_006749)///"solute carrier family 20 member 2 (SLC20A2), transcript variant 1, mRNA. (from RefSeq NM_001257180)"///"solute carrier family 20 member 2 (SLC20A2), transcript variant 3, mRNA. (from RefSeq NM_001257181)"///"solute carrier family 20 (phosphate transporter), member 2 (from HGNC SLC20A2)"///The seque…	SLC20A2	SLC20A2
uc011bfq.2,uc011bfs.3,uc062lhr.1,uc062lhs.1,uc062lht.1,uc062lhu.1|SLC25A26	0.000167668	down	2.48057	-2.48057	-1.31067	2.3505	1.03983	SLC25A26	solute carrier family 25 member 26 (SLC25A26), transcript variant 1, mRNA. (from RefSeq NM_173471)///"solute carrier family 25 member 26 (SLC25A26), transcript variant 2, mRNA. (from RefSeq NM_001164796)"///Belongs to the mitochondrial carrier (TC 2.A.29) family. (from UniProt H0YCZ5)///Belongs to the mitochondrial carrier (TC 2.A.29) family. (from UniProt H7C430)///Belongs to the mitochondrial c…	SLC25A26	SLC25A26
uc002ygq.4,uc061ypj.1,uc061ypk.1,uc061ypl.1,uc061ypm.1,uc061ypn.1,uc061ypo.1,uc061ypp.1|SLC2A4RG	0.000756735	down	2.09413	-2.09413	-1.06635	3.02865	1.9623	SLC2A4RG	SLC2A4 regulator (SLC2A4RG), mRNA. (from RefSeq NM_020062)///SLC2A4 regulator (from HGNC SLC2A4RG)	SLC2A4RG	SLC2A4RG
uc061qwa.1,uc002utg.5,uc061qwb.1,uc002uth.4,uc010zgp.3,uc061qwc.1,uc061qwd.1,uc061qwe.1,uc061qwf.1|SLC39A10	0.000220317	down	2.20301	-2.20301	-1.13947	2.85673	1.71725	SLC39A10	The sequence shown here is derived from an Ensembl automatic analysis pipeline and should be considered as preliminary data. (from UniProt E7ENT5)///"solute carrier family 39 member 10 (SLC39A10), transcript variant 1, mRNA. (from RefSeq NM_001127257)"///The sequence shown here is derived from an Ensembl automatic analysis pipeline and should be considered as preliminary data. (from UniProt F2Z34…	SLC39A10	SLC39A10
uc060eby.1,uc060ebz.1,uc021tuy.2,uc002hjn.4,uc060eca.1|SLFN12L	7.96665e-05	down	2.7734	-2.7734	-1.47165	3.18917	1.71752	SLFN12L	schlafen family member 12-like (from HGNC SLFN12L)///"schlafen family member 12-like (SLFN12L), mRNA. (from RefSeq NM_001195790)"///Membrane; Single-pass membrane protein. (from UniProt Q6IEE8)	SLFN12L	SLFN12L
uc002ftm.5,uc059zjn.1,uc059zjo.1,uc059zjp.1,uc059zjq.1,uc059zjr.1,uc059zjs.1|SMYD4	1.76907e-05	down	2.11293	-2.11293	-1.07925	1.52883	0.449581	SMYD4	SET and MYND domain containing 4 (SMYD4), mRNA. (from RefSeq NM_052928)///Contains 1 SET domain. (from UniProt I3L428)///SET and MYND domain containing 4 (from HGNC SMYD4)///The sequence shown here is derived from an Ensembl automatic analysis pipeline and should be considered as preliminary data. (from UniProt I3L2P4)///The sequence shown here is derived from an Ensembl automatic analysis pipeli…	SMYD4	SMYD4
uc061kpi.1,uc002siw.3,uc061kpj.1,uc061kpk.1,uc061kpl.1,uc061kpm.1,uc061kpn.1,uc061kpo.1,uc061kpp.1|SMYD5	0.000689135	down	2.07406	-2.07406	-1.05246	1.61374	0.561281	SMYD5	The sequence shown here is derived from an Ensembl automatic analysis pipeline and should be considered as preliminary data. (from UniProt F8WEJ9)///"SMYD family member 5 (SMYD5), mRNA. (from RefSeq NM_006062)"///The sequence shown here is derived from an Ensembl automatic analysis pipeline and should be considered as preliminary data. (from UniProt E2QRN5)///The sequence shown here is derived fr…	SMYD5	SMYD5
uc064dkk.1,uc003tml.5,uc064dkl.1,uc064dkm.1,uc064dkn.1,uc064dko.1,uc064dkp.1,uc064dkq.1,uc064dkr.1,uc064dks.1|SNHG15	0.00021782	down	2.10247	-2.10247	-1.07209	2.84565	1.77356	SNHG15	small nucleolar RNA host gene 15 (from HGNC SNHG15)	SNHG15	SNHG15
uc002ldy.1,uc060pcn.1,uc060pcs.1|SNHG22	0.000775023	down	2.1441	-2.1441	-1.10037	4.6602	3.55983	SNHG22	small Cajal body-specific RNA 17 (SCARNA17), guide RNA. (from RefSeq NR_003003)///"small nucleolar RNA host gene 22 (SNHG22), long non-coding RNA. (from RefSeq NR_117096)"///small nucleolar RNA host gene 22 (from HGNC SNHG22)	SNHG22	SNHG22
uc062ikb.1|SNORA6	0.000672055	down	2.63929	-2.63929	-1.40015	2.62088	1.22074	SNORA6	small nucleolar RNA, H/ACA box 6 (SNORA6), small nucleolar RNA. (from RefSeq NR_002325)	SNORA6	SNORA6
uc002wgj.3|SNORD110	0.000317442	down	2.73743	-2.73743	-1.45282	2.6261	1.17328	SNORD110	small nucleolar RNA, C/D box 110 (SNORD110), small nucleolar RNA. (from RefSeq NR_003078)	SNORD110	SNORD110
uc001yye.2|SNORD116-19	0.00055818	down	2.35665	-2.35665	-1.23674	1.90342	0.666686	SNORD116-19	small nucleolar RNA, C/D box 116-19 (SNORD116-19), small nucleolar RNA. (from RefSeq NR_001290)	SNORD116-19	SNORD116-19
uc002wqf.1|SNORD17	0.000845061	down	3.15265	-3.15265	-1.65656	6.87613	5.21957	SNORD17	small nucleolar RNA, C/D box 17 (SNORD17), small nucleolar RNA. (from RefSeq NR_003045)	SNORD17	SNORD17
uc059xii.1,uc061bef.1|SNORD33	1.86046e-05	down	2.49639	-2.49639	-1.31985	2.05084	0.730992	SNORD33	small nucleolar RNA, C/D box 33 (from HGNC SNORD33)///"small nucleolar RNA, C/D box 33 (SNORD33), small nucleolar RNA. (from RefSeq NR_000020)"	SNORD33	SNORD33
uc032exf.1,uc060cix.1,uc021trx.2|SNORD3A	0.000200472	down	7.99582	-7.99582	-2.99925	10.822	7.8228	SNORD3A	small nucleolar RNA, C/D box 3A (SNORD3A), small nucleolar RNA. (from RefSeq NR_006880)///"small nucleolar RNA, C/D box 3A (from HGNC SNORD3A)"	SNORD3A	SNORD3A
uc032exc.1,uc060cib.1,uc060cic.1|SNORD3B-1	9.91007e-05	down	5.9942	-5.9942	-2.58357	3.31682	0.733255	SNORD3B-1	small nucleolar RNA, C/D box 3B-1 (SNORD3B-1), small nucleolar RNA. (from RefSeq NR_003271)///"small nucleolar RNA, C/D box 3B-1 (from HGNC SNORD3B-1)"	SNORD3B-1	SNORD3B-1
uc060cid.1,uc060cie.1,uc032exd.1|SNORD3B-2	0.000921999	down	9.69123	-9.69123	-3.27668	4.48044	1.20376	SNORD3B-2	small nucleolar RNA, C/D box 3B-2 (from HGNC SNORD3B-2)///"small nucleolar RNA, C/D box 3B-2 (SNORD3B-2), small nucleolar RNA. (from RefSeq NR_003924)"	SNORD3B-2	SNORD3B-2
uc060dds.1|SNORD42A	0.000760586	down	2.19699	-2.19699	-1.13553	1.40271	0.267182	SNORD42A	small nucleolar RNA, C/D box 42A (SNORD42A), small nucleolar RNA. (from RefSeq NR_000014)	SNORD42A	SNORD42A
uc057mho.1,uc059gui.1|SNORD64	0.00012045	down	3.0547	-3.0547	-1.61103	2.41324	0.802206	SNORD64	small nucleolar RNA, C/D box 64 (from HGNC SNORD64)///"small nucleolar RNA, C/D box 64 (SNORD64), small nucleolar RNA. (from RefSeq NR_001294)"	SNORD64	SNORD64
uc010fgr.1|SNORD94	0.000727662	down	2.66902	-2.66902	-1.41631	4.71868	3.30236	SNORD94	small nucleolar RNA, C/D box 94 (SNORD94), small nucleolar RNA. (from RefSeq NR_004378)	SNORD94	SNORD94
uc064kzu.1,uc064kzv.1,uc003xbv.4,uc064kzw.1,uc064kzx.1,uc064kzy.1,uc064kzz.1,uc064laa.1,uc064lab.1,uc064lac.1,uc064lad.1,uc064lae.1,uc064laf.1,uc064lag.1,uc064lah.1,uc003xbw.5,uc064lai.1,uc064lak.1,uc064lal.1,uc064lam.1,uc064lan.1,uc064lao.1|SORBS3	0.000291357	down	2.03316	-2.03316	-1.02373	1.17152	0.147795	SORBS3	sorbin and SH3 domain containing 3 (from HGNC SORBS3)///"sorbin and SH3 domain containing 3 (SORBS3), transcript variant 1, mRNA. (from RefSeq NM_005775)"///The sequence shown here is derived from an Ensembl automatic analysis pipeline and should be considered as preliminary data. (from UniProt E7EQH0)///The sequence shown here is derived from an Ensembl automatic analysis pipeline and should be …	SORBS3	SORBS3
uc060hkc.1,uc060hkd.1,uc002ird.4,uc002irf.4,uc060hke.1,uc060hkf.1,uc060hkg.1,uc060hkh.1,uc060hki.1,uc060hkj.1,uc060hkk.1,uc060hkl.1,uc060hkm.1,uc060hkn.1,uc002irg.5,uc060hko.1,uc060hkp.1,uc284ojd.1,uc060hkq.1,uc284oje.1,uc060hkr.1,uc060hks.1,uc060hkt.1,uc060hku.1,uc060hkv.1,uc060hkw.1,uc060hkx.1,uc060hky.1|SPATA20	0.000140052	down	2.8123	-2.8123	-1.49175	1.93371	0.44196	SPATA20	The sequence shown here is derived from an Ensembl automatic analysis pipeline and should be considered as preliminary data. (from UniProt D6R947)///"spermatogenesis associated 20 (SPATA20), transcript variant 3, mRNA. (from RefSeq NM_001258373)"///"spermatogenesis associated 20 (SPATA20), transcript variant 1, mRNA. (from RefSeq NM_022827)"///"spermatogenesis associated 20 (SPATA20), transcript …	SPATA20	SPATA20
uc001jso.3,uc001jsp.4,uc057txb.1,uc057txc.1,uc057txd.1,uc057txe.1,uc010qjt.2,uc057txf.1,uc057txg.1|SPOCK2	0.00032443	down	3.42168	-3.42168	-1.77471	5.40452	3.62981	SPOCK2	sparc/osteonectin, cwcv and kazal-like domains proteoglycan (testican) 2 (SPOCK2), transcript variant 3, mRNA. (from RefSeq NM_001244950)///"sparc/osteonectin, cwcv and kazal-like domains proteoglycan (testican) 2 (SPOCK2), transcript variant 2, mRNA. (from RefSeq NM_014767)"///The sequence shown here is derived from an Ensembl automatic analysis pipeline and should be considered as preliminary d…	SPOCK2	SPOCK2
uc003gco.5,uc010ibr.4,uc021xkj.2,uc062uje.1,uc062ujf.1,uc062ujg.1,uc062ujh.1,uc062uji.1,uc062ujj.1,uc062ujk.1,uc062ujl.1,uc062ujm.1,uc062ujn.1,uc062ujo.1,uc062ujp.1,uc062ujq.1,uc062ujr.1,uc062ujs.1,uc003gcp.4,uc062ujt.1,uc062uju.1,uc062ujv.1|SPON2	3.13635e-05	down	3.71567	-3.71567	-1.89362	2.74643	0.852808	SPON2	spondin 2 (SPON2), transcript variant 1, mRNA. (from RefSeq NM_012445)///"spondin 2 (SPON2), transcript variant 2, mRNA. (from RefSeq NM_001128325)"///"spondin 2 (SPON2), transcript variant 3, mRNA. (from RefSeq NM_001199021)"///"spondin 2, extracellular matrix protein (from HGNC SPON2)"///The sequence shown here is derived from an Ensembl automatic analysis pipeline and should be considered as p…	SPON2	SPON2
uc002usn.3,uc002usm.3,uc061qtj.1,uc061qtk.1,uc061qtl.1,uc002usp.5,uc061qtm.1,uc061qto.1,uc061qtp.1,uc061qtq.1|STAT4	0.000145702	down	3.08762	-3.08762	-1.6265	3.91419	2.2877	STAT4	signal transducer and activator of transcription 4 (STAT4), transcript variant 2, mRNA. (from RefSeq NM_001243835)///"signal transducer and activator of transcription 4 (STAT4), transcript variant 1, mRNA. (from RefSeq NM_003151)"///signal transducer and activator of transcription 4 (from HGNC STAT4)///The sequence shown here is derived from an Ensembl automatic analysis pipeline and should be co…	STAT4	STAT4		mediating responses to IL12 in lymphocytes, and regulating the differentiation of T helper cells
uc031ruo.1,uc002yfr.3,uc284prm.1,uc284prn.1,uc284pro.1|STMN3	0.000525891	down	3.11888	-3.11888	-1.64103	2.80397	1.16294	STMN3	stathmin 3 (STMN3), transcript variant 2, mRNA. (from RefSeq NM_001276310)///"stathmin 3 (STMN3), transcript variant 1, mRNA. (from RefSeq NM_015894)"///stathmin-like 3 (from HGNC STMN3)	STMN3	STMN3
uc001xmc.5,uc059cwt.1|SYNJ2BP	3.70283e-05	down	2.52846	-2.52846	-1.33826	2.37621	1.03795	SYNJ2BP	synaptojanin 2 binding protein (SYNJ2BP), mRNA. (from RefSeq NM_018373)///synaptojanin 2 binding protein (from HGNC SYNJ2BP)	SYNJ2BP	SYNJ2BP
uc010rtg.4,uc010rti.4,uc058gdv.1,uc058gdw.2,uc058gdx.1,uc001pav.5,uc058gdy.1,uc009yvj.6,uc001pax.5,uc001pay.5,uc058gdz.2,uc010rth.4,uc058gea.1,uc058geb.1,uc010rte.4,uc010rtj.4,uc058gec.1,uc284mzf.1,uc058ged.1,uc284mzg.1,uc058gef.1,uc058geg.1,uc058gei.1,uc058gej.1,uc058gek.1,uc058gel.1,uc058gem.1,uc058gen.1,uc058geo.1,uc058gep.1|SYTL2	7.79631e-06	down	3.72751	-3.72751	-1.89821	2.72054	0.822328	SYTL2	synaptotagmin like 2 (SYTL2), transcript variant i, mRNA. (from RefSeq NM_001162953)///"synaptotagmin like 2 (SYTL2), transcript variant a, mRNA. (from RefSeq NM_032943)"///The sequence shown here is derived from an Ensembl automatic analysis pipeline and should be considered as preliminary data. (from UniProt E9PIB5)///synaptotagmin-like 2 (from HGNC SYTL2)///"Isoform 1 acts as a RAB27A effector…	SYTL2	SYTL2
uc001hwd.3,uc057qlu.1,uc057qlv.1,uc057qlw.1,uc057qlx.1,uc057qly.1,uc057qlz.1,uc057qma.1,uc057qmb.1|TARBP1	3.67062e-05	down	2.62055	-2.62055	-1.38987	2.41667	1.0268	TARBP1	TAR (HIV-1) RNA binding protein 1 (TARBP1), mRNA. (from RefSeq NM_005646)///TAR (HIV-1) RNA binding protein 1 (from HGNC TARBP1)	TARBP1	TARBP1
uc061vlh.1,uc002woi.4,uc061vli.1,uc061vlj.1,uc061vll.1,uc061vlm.1,uc061vln.1|TASP1	5.16033e-05	down	2.05952	-2.05952	-1.04231	1.43814	0.395832	TASP1	taspase, threonine aspartase, 1 (from HGNC TASP1)///"taspase 1 (TASP1), mRNA. (from RefSeq NM_017714)"///The sequence shown here is derived from an Ensembl automatic analysis pipeline and should be considered as preliminary data. (from UniProt Q5JWM4)///The sequence shown here is derived from an Ensembl automatic analysis pipeline and should be considered as preliminary data. (from UniProt H7BZ38)	TASP1	TASP1
uc010aes.4,uc010aer.4,uc001vjl.3,uc058xma.1,uc058xmb.1,uc058xmc.1,uc058xmd.1|TBC1D4	0.000191491	down	3.21586	-3.21586	-1.6852	3.13352	1.44832	TBC1D4	TBC1 domain family member 4 (TBC1D4), transcript variant 3, mRNA. (from RefSeq NM_001286659)///"TBC1 domain family member 4 (TBC1D4), transcript variant 2, mRNA. (from RefSeq NM_001286658)"///"TBC1 domain family member 4 (TBC1D4), transcript variant 1, mRNA. (from RefSeq NM_014832)"///"TBC1 domain family, member 4 (from HGNC TBC1D4)"///The sequence shown here is derived from an Ensembl automatic …	TBC1D4	TBC1D4
uc002ilv.1,uc060gpu.1|TBX21	0.000601735	down	3.69542	-3.69542	-1.88574	3.4725	1.58676	TBX21	T-box 21 (TBX21), mRNA. (from RefSeq NM_013351)///T-box 21 (from HGNC TBX21)	TBX21	TBX21
uc057dfl.1,uc057dfm.1,uc057dfn.1,uc057dfo.1,uc057dfp.1,uc057dfq.1|TCEA3	0.000899401	down	2.01559	-2.01559	-1.0112	1.19362	0.182418	TCEA3	transcription elongation factor A3 (TCEA3), mRNA. (from RefSeq NM_003196)///The sequence shown here is derived from an Ensembl automatic analysis pipeline and should be considered as preliminary data. (from UniProt S4R3M9)///"Necessary for efficient RNA polymerase II transcription elongation past template-encoded arresting sites. The arresting sites in DNA have the property of trapping a certain …	TCEA3	TCEA3
uc003kyt.4,uc063gzi.1,uc063gzj.1,uc063gzk.1,uc063gzl.1,uc063gzm.1,uc063gzn.1,uc003kyv.3,uc003kyy.4,uc003kyu.3,uc003kyw.4,uc063gzo.1,uc063gzp.1,uc063gzq.1,uc063gzr.1,uc063gzs.1,uc063gzt.1,uc063gzu.1,uc063gzv.1,uc063gzw.1,uc063gzx.1,uc063gzy.1,uc063gzz.1,uc063haa.1|TCF7	0.000768564	down	3.50225	-3.50225	-1.80828	4.8316	3.02332	TCF7	transcription factor 7 (T-cell specific, HMG-box) (TCF7), transcript variant 1, mRNA. (from RefSeq NM_003202)///"transcription factor 7 (T-cell specific, HMG-box) (from HGNC TCF7)"///"Transcription Factor 7 (T-Cell Specific, HMG-Box). (from UniProt E5RJ51)"///"Transcription Factor 7 (T-Cell Specific, HMG-Box). (from UniProt E5RGQ1)"///"Transcription Factor 7 (T-Cell Specific, HMG-Box) (from UniPr…	TCF7	TCF7		T cell
uc057kyv.1,uc009wnb.2,uc057kyw.1,uc001ezc.6,uc001ezd.6,uc001ezb.6,uc057kyx.1,uc001eza.6,uc057kyy.1,uc057kyz.1,uc057kza.1,uc057kzb.1,uc057kzc.1,uc057kzd.1,uc057kze.1|TDRKH	8.63727e-06	down	2.09468	-2.09468	-1.06673	1.2887	0.221965	TDRKH	Contains 1 KH domain. (from UniProt B7ZAG4)///"tudor and KH domain containing (TDRKH), transcript variant 3, mRNA. (from RefSeq NM_006862)"///Contains 2 KH domains. (from UniProt F6TB26)///"tudor and KH domain containing (TDRKH), transcript variant 4, mRNA. (from RefSeq NM_001083964)"///"tudor and KH domain containing (TDRKH), transcript variant 1, mRNA. (from RefSeq NM_001083965)"///Contains 2 K…	TDRKH	TDRKH
uc059oyd.1,uc002cly.4,uc059oye.1,uc059oyf.1,uc059oyg.1,uc059oyh.1,uc059oyi.1,uc059oyj.1|TELO2	0.000398723	down	2.08842	-2.08842	-1.06241	1.9437	0.88129	TELO2	The sequence shown here is derived from an Ensembl automatic analysis pipeline and should be considered as preliminary data. (from UniProt H3BRS3)///"telomere maintenance 2 (TELO2), mRNA. (from RefSeq NM_016111)"///telomere maintenance 2 (from HGNC TELO2)///The sequence shown here is derived from an Ensembl automatic analysis pipeline and should be considered as preliminary data. (from UniProt H3…	TELO2	TELO2
uc001sgl.5,uc058oyx.1,uc058oyy.1,uc058oyz.1,uc010spd.3,uc058oza.1,uc001sgn.5,uc058ozb.1,uc010spc.3,uc058ozc.1,uc058ozd.1,uc058oze.1,uc058ozf.1,uc058ozg.1,uc058ozh.1|TESPA1	0.000226514	down	3.23663	-3.23663	-1.69449	4.06283	2.36834	TESPA1	thymocyte expressed, positive selection associated 1 (TESPA1), transcript variant 3, mRNA. (from RefSeq NM_014796)///The sequence shown here is derived from an Ensembl automatic analysis pipeline and should be considered as preliminary data. (from UniProt E9PN46)///The sequence shown here is derived from an Ensembl automatic analysis pipeline and should be considered as preliminary data. (from Un…	TESPA1	TESPA1
uc009wde.4,uc001doh.4,uc001doj.4,uc057igi.1,uc057igj.1,uc001doi.4,uc057igk.1,uc057igl.1,uc057igm.1,uc057ign.1,uc057igo.1|TGFBR3	0.000172064	down	4.35038	-4.35038	-2.12114	3.44749	1.32635	TGFBR3	The sequence shown here is derived from an Ensembl automatic analysis pipeline and should be considered as preliminary data. (from UniProt E9PKY4)///"transforming growth factor beta receptor III (TGFBR3), transcript variant 1, mRNA. (from RefSeq NM_003243)"///"transforming growth factor beta receptor III (TGFBR3), transcript variant 3, mRNA. (from RefSeq NM_001195684)"///Binds to TGF-beta. Could …	TGFBR3	TGFBR3
uc001ezj.3,uc057kzl.1,uc057kzm.1,uc057kzn.1,uc057kzo.1|THEM4	0.000159674	down	2.57396	-2.57396	-1.36399	2.24098	0.876992	THEM4	thioesterase superfamily member 4 (THEM4), mRNA. (from RefSeq NM_053055)///The sequence shown here is derived from an Ensembl automatic analysis pipeline and should be considered as preliminary data. (from UniProt F6XC58)///thioesterase superfamily member 4 (from HGNC THEM4)///The sequence shown here is derived from an Ensembl automatic analysis pipeline and should be considered as preliminary da…	THEM4	THEM4
uc060gva.1,uc060gvb.1,uc060gvc.1,uc060gvd.1|THRA1/BTR	0.000311435	down	2.2267	-2.2267	-1.15491	1.62936	0.474453	THRA1/BTR	THRA1/BTR=fusion gene {3' region, deletion/fusion rearrangement} [human, breast cancer cell line BT474, mRNA Partial Mutant, 543 nt]. (from mRNA S71020)///"uncharacterized LOC105371807 (THRA1/BTR), transcript variant 2, long non-coding RNA. (from RefSeq NR_131240)"///THRA1/BTR (from geneSymbol)	THRA1/BTR	THRA1/BTR
uc062mql.1,uc062mqm.1,uc062mqn.1,uc003ebg.3,uc062mqo.1,uc062mqp.1,uc062mqq.1|TIGIT	0.000246667	down	3.71353	-3.71353	-1.89279	3.46036	1.56757	TIGIT	T cell immunoreceptor with Ig and ITIM domains (from HGNC TIGIT)///	TIGIT	TIGIT		T cell	Binds with high affinity to the poliovirus receptor (PVR) which causes increased secretion of IL10 and decreased secretion of IL12B and suppresses T-cell activation by promoting the generation of mature immunoregulatory dendritic cells. (from UniProt Q495A1)///"T-cell immunoreceptor with Ig and ITIM domains (TIGIT), mRNA. (from RefSeq NM_173799)"///The sequence shown here is derived from an Ensem…
uc002juk.3,uc060krp.1,uc002juj.2,uc002jul.2,uc060krq.1,uc010dhg.2,uc060krr.1,uc002jui.2,uc060krs.1,uc060krt.1,uc060kru.1,uc060krv.1,uc002juo.3,uc060krw.1,uc010wtp.2,uc060krx.1,uc060kry.1,uc060krz.1,uc060ksa.1,uc060ksb.1,uc060ksc.1,uc060ksd.1,uc060kse.1,uc060ksh.1|TMC6	0.000664388	down	2.01521	-2.01521	-1.01093	5.26109	4.25016	TMC6	transmembrane channel like 6 (TMC6), transcript variant 1, mRNA. (from RefSeq NM_001127198)///transmembrane channel-like 6 (from HGNC TMC6)///Probable ion channel. (from UniProt Q7Z403)///"transmembrane channel like 6 (TMC6), transcript variant 2, mRNA. (from RefSeq NM_007267)"///The sequence shown here is derived from an Ensembl automatic analysis pipeline and should be considered as preliminary…	TMC6	TMC6
uc060ksf.1,uc060ksg.1,uc002jup.3,uc002juq.3,uc060ksi.1,uc060ksj.1,uc060ksk.1,uc060ksl.1,uc060ksm.1|TMC8	0.000542452	down	2.1662	-2.1662	-1.11517	4.99881	3.88365	TMC8	transmembrane channel-like 8 (from HGNC TMC8)///The sequence shown here is derived from an Ensembl automatic analysis pipeline and should be considered as preliminary data. (from UniProt K7EJ72)///"transmembrane channel like 8 (TMC8), mRNA. (from RefSeq NM_152468)"///Probable ion channel. (from UniProt Q8IU68)	TMC8	TMC8
uc003ghq.2,uc003ghr.2|TMEM128	8.06026e-05	down	2.59226	-2.59226	-1.37421	2.72854	1.35433	TMEM128	transmembrane protein 128 (TMEM128), transcript variant 3, mRNA. (from RefSeq NM_032927)///"transmembrane protein 128 (TMEM128), transcript variant 2, mRNA. (from RefSeq NM_001297552)"	TMEM128	TMEM128
uc001olq.3,uc058ehc.1,uc058ehd.1,uc058ehe.1,uc001olr.3,uc058ehf.1,uc058ehg.1,uc058ehh.1,uc058ehi.1,uc058ehj.1,uc058ehk.1,uc058ehl.1,uc058ehm.1,uc058ehn.1,uc058eho.1,uc058ehp.1,uc058ehq.1|TMEM134	0.000141454	down	2.1461	-2.1461	-1.10172	1.6285	0.526785	TMEM134	transmembrane protein 134 (TMEM134), transcript variant 1, mRNA. (from RefSeq NM_025124)///Membrane ; Multi-pass membrane protein (from UniProt Q9H6X4)///transmembrane protein 134 (from HGNC TMEM134)///The sequence shown here is derived from an Ensembl automatic analysis pipeline and should be considered as preliminary data. (from UniProt A0A087WY65)///"transmembrane protein 134 (TMEM134), transc…	TMEM134	TMEM134
uc002pfz.4|TMEM160	0.000391591	down	2.09917	-2.09917	-1.06982	1.445	0.375175	TMEM160	transmembrane protein 160 (TMEM160), mRNA. (from RefSeq NM_017854)	TMEM160	TMEM160
uc002qwl.4,uc002qwk.5,uc061gak.1,uc061gal.1,uc061gam.1,uc061gan.1,uc061gao.1,uc061gap.1|TMEM18	0.000264617	down	2.11082	-2.11082	-1.0778	2.38699	1.30918	TMEM18	transmembrane protein 18 (TMEM18), mRNA. (from RefSeq NM_152834)///The sequence shown here is derived from an Ensembl automatic analysis pipeline and should be considered as preliminary data. (from UniProt F8WBA6)///"Transcription repressor. Sequence-specific ssDNA and dsDNA binding protein, with preference for GCT end CTG repeats. Cell migration modulator which enhances the glioma-specific migra…	TMEM18	TMEM18
uc004clv.4|TMEM203	0.000502208	down	2.18934	-2.18934	-1.1305	3.3232	2.1927	TMEM203	transmembrane protein 203 (TMEM203), mRNA. (from RefSeq NM_053045)	TMEM203	TMEM203
uc001xjj.2,uc059cpl.1,uc001xjk.3,uc059cpm.1,uc059cpn.1,uc059cpo.1,uc059cpp.1,uc059cpq.1|TMEM229B	0.000153621	down	2.90926	-2.90926	-1.54065	2.56459	1.02394	TMEM229B	Membrane ; Multi-pass membrane protein (from UniProt Q8NBD8)///transmembrane protein 229B (from HGNC TMEM229B)///"transmembrane protein 229B (TMEM229B), mRNA. (from RefSeq NM_182526)"///The sequence shown here is derived from an Ensembl automatic analysis pipeline and should be considered as preliminary data. (from UniProt G3V5K9)///The sequence shown here is derived from an Ensembl automatic ana…	TMEM229B	TMEM229B
uc003cnz.4,uc062iwe.1|TMEM42	9.75977e-06	down	2.29326	-2.29326	-1.1974	1.7729	0.575496	TMEM42	transmembrane protein 42 (TMEM42), mRNA. (from RefSeq NM_144638)///transmembrane protein 42 (from HGNC TMEM42)	TMEM42	TMEM42
uc001drd.5,uc057imv.1|TMEM56-RWDD3	0.000767003	down	2.04648	-2.04648	-1.03315	5.29349	4.26035	TMEM56-RWDD3	TMEM56-RWDD3 readthrough (TMEM56-RWDD3), mRNA. (from RefSeq NM_001199691)///The sequence shown here is derived from an Ensembl automatic analysis pipeline and should be considered as preliminary data. (from UniProt S4R3V7)	TMEM56-RWDD3	TMEM56-RWDD3
uc010dtv.3,uc002lzx.3,uc060rvh.1,uc060rvi.1|TMIGD2	0.000378471	down	2.4916	-2.4916	-1.31707	1.79319	0.476114	TMIGD2	transmembrane and immunoglobulin domain containing 2 (TMIGD2), transcript variant 2, mRNA. (from RefSeq NM_001169126)///"transmembrane and immunoglobulin domain containing 2 (TMIGD2), transcript variant 1, mRNA. (from RefSeq NM_144615)"///transmembrane and immunoglobulin domain containing 2 (from HGNC TMIGD2)	TMIGD2	TMIGD2
uc057buq.1,uc057bur.1,uc001anh.4,uc057bus.1,uc057but.1,uc001ane.4,uc001anf.4,uc001ang.4,uc001ana.4,uc057buu.1,uc057buv.1,uc057buw.1,uc057bux.1,uc057buy.1,uc057buz.1,uc057bva.1,uc057bvb.1,uc057bvc.1,uc057bvd.1,uc057bve.1|TNFRSF25	3.07414e-06	down	4.32944	-4.32944	-2.11418	3.30199	1.18781	TNFRSF25	tumor necrosis factor receptor superfamily, member 25 (from HGNC TNFRSF25)///"tumor necrosis factor receptor superfamily member 25 (TNFRSF25), transcript variant 1, mRNA. (from RefSeq NM_148965)"///Receptor for TNFSF12/APO3L/TWEAK. Interacts directly with the adapter TRADD. Mediates activation of NF-kappa-B and induces apoptosis. May play a role in regulating lymphocyte homeostasis. (from UniProt…	TNFRSF25	TNFRSF25
uc010dhe.3,uc002juh.5|TNRC6C-AS1	0.000718534	down	2.12844	-2.12844	-1.0898	3.73635	2.64655	TNRC6C-AS1	TNRC6C antisense RNA 1 (from HGNC TNRC6C-AS1)///"TNRC6C antisense RNA 1 (TNRC6C-AS1), long non-coding RNA. (from RefSeq NR_040071)"	TNRC6C-AS1	TNRC6C-AS1
uc001hwl.4,uc057qmx.1,uc057qmy.1|TOMM20	0.000502342	down	2.02683	-2.02683	-1.01923	4.95256	3.93334	TOMM20	translocase of outer mitochondrial membrane 20 (TOMM20), mRNA. (from RefSeq NM_014765)///translocase of outer mitochondrial membrane 20 homolog (yeast) (from HGNC TOMM20)	TOMM20	TOMM20
uc064bxz.1,uc003svk.6,uc064bya.1,uc064byb.1,uc064byc.1,uc064byd.1,uc064bye.1|TOMM7	0.000392549	down	2.35682	-2.35682	-1.23684	6.70382	5.46698	TOMM7	translocase of outer mitochondrial membrane 7 homolog (yeast) (from HGNC TOMM7)///"translocase of outer mitochondrial membrane 7 (TOMM7), mRNA. (from RefSeq NM_019059)"///The sequence shown here is derived from an Ensembl automatic analysis pipeline and should be considered as preliminary data. (from UniProt A6NIV2)///The sequence shown here is derived from an Ensembl automatic analysis pipeline …	TOMM7	TOMM7
uc002xsk.4,uc002xsj.6|TP53RK	0.000963924	down	2.3425	-2.3425	-1.22805	2.96496	1.73691	TP53RK	TP53 regulating kinase (TP53RK), mRNA. (from RefSeq NM_033550)///The sequence shown here is derived from an Ensembl automatic analysis pipeline and should be considered as preliminary data. (from UniProt Q5JZ02)	TP53RK	TP53RK
uc064faq.1|TP53TG1_2	0.000998011	down	2.05143	-2.05143	-1.03663	2.30579	1.26915	TP53TG1_2	TP53TG1_2 (from geneSymbol)	TP53TG1_2	TP53TG1_2
uc058toh.1,uc058toi.1,uc058toj.1,uc058tok.1,uc058tol.1,uc058tom.1,uc001tuw.4,uc058ton.1,uc001tux.4,uc058too.1,uc058top.1,uc058toq.1,uc058tor.1,uc058tos.1,uc058tot.1,uc058tov.1,uc058tow.1,uc058tox.1,uc058toy.1,uc058toz.1,uc058tpa.1,uc058tpb.1,uc058tpc.1|TPCN1	0.000255246	down	2.20355	-2.20355	-1.13983	2.38136	1.24154	TPCN1	The sequence shown here is derived from an Ensembl automatic analysis pipeline and should be considered as preliminary data. (from UniProt F8VS97)///The sequence shown here is derived from an Ensembl automatic analysis pipeline and should be considered as preliminary data. (from UniProt F8VVY9)///The sequence shown here is derived from an Ensembl automatic analysis pipeline and should be consider…	TPCN1	TPCN1
uc002etb.5,uc002esz.5,uc002eta.5,uc059vtv.1,uc059vtw.1|TPPP3	0.000152692	down	2.46705	-2.46705	-1.30279	1.65245	0.349662	TPPP3	tubulin polymerization-promoting protein family member 3 (TPPP3), transcript variant 2, mRNA. (from RefSeq NM_015964)///Binds tubulin and has microtubule bundling activity. May play a role in cell proliferation and mitosis. (from UniProt Q9BW30)///"tubulin polymerization-promoting protein family member 3 (TPPP3), transcript variant 1, mRNA. (from RefSeq NM_016140)"///tubulin polymerization-promot…	TPPP3	TPPP3
uc002sou.6,uc061lem.1,uc010ysl.4,uc061len.1,uc002sov.3,uc010fgc.4,uc061leo.1,uc061lep.1,uc061leq.1,uc061les.1|TRABD2A	0.00042124	down	3.00643	-3.00643	-1.58805	2.94968	1.36163	TRABD2A	TraB domain containing 2A (TRABD2A), transcript variant 2, mRNA. (from RefSeq NM_001080824)///TraB domain containing 2A (from HGNC TRABD2A)///"TraB domain containing 2A (TRABD2A), transcript variant 1, mRNA. (from RefSeq NM_001277053)"///The sequence shown here is derived from an Ensembl automatic analysis pipeline and should be considered as preliminary data. (from UniProt C9IYB5)	TRABD2A	TRABD2A
uc011lyg.2,uc004bku.3,uc010mvl.2|TRAF1	6.84517e-05	down	3.02242	-3.02242	-1.59571	3.21942	1.62372	TRAF1	TNF receptor associated factor 1 (TRAF1), transcript variant 3, mRNA. (from RefSeq NM_001190947)///"TNF receptor associated factor 1 (TRAF1), transcript variant 1, mRNA. (from RefSeq NM_005658)"///"TNF receptor associated factor 1 (TRAF1), transcript variant 2, mRNA. (from RefSeq NM_001190945)"	TRAF1	TRAF1
uc057pdq.1,uc001hih.4,uc057pdr.1,uc057pds.1,uc001hii.4,uc001hij.4,uc057pdt.1|TRAF5	7.35075e-05	down	2.87222	-2.87222	-1.52217	2.89276	1.37059	TRAF5	TNF receptor-associated factor 5 (from HGNC TRAF5)///"TNF receptor associated factor 5 (TRAF5), transcript variant 1, mRNA. (from RefSeq NM_004619)"///"TNF receptor associated factor 5 (TRAF5), transcript variant 3, mRNA. (from RefSeq NM_001033910)"///"TNF receptor associated factor 5 (TRAF5), transcript variant 2, mRNA. (from RefSeq NM_145759)"	TRAF5	TRAF5
uc058zhi.1|TRAJ1	9.15726e-07	down	3.71191	-3.71191	-1.89216	2.55055	0.658388	TRAJ1	The sequence shown here is derived from an Ensembl automatic analysis pipeline and should be considered as preliminary data. (from UniProt A0A075B713)	TRAJ1	TRAJ1
uc058zgx.1|TRAJ14	0.000240843	down	4.56151	-4.56151	-2.18951	4.03801	1.84849	TRAJ14	T cell receptor alpha joining 14 (from HGNC TRAJ14)	TRAJ14	TRAJ14
uc058zgw.1|TRAJ16	0.00069386	down	4.59195	-4.59195	-2.19911	3.75169	1.55258	TRAJ16	The sequence shown here is derived from an Ensembl automatic analysis pipeline and should be considered as preliminary data. (from UniProt A0A075B6V0)	TRAJ16	TRAJ16
uc021rqm.2|TRAJ17	0.000415413	down	4.33509	-4.33509	-2.11606	3.5589	1.44284	TRAJ17	The sequence shown here is derived from an Ensembl automatic analysis pipeline and should be considered as preliminary data. (from UniProt A0A075B6W8)	TRAJ17	TRAJ17
uc058zgv.1|TRAJ18	1.10819e-05	down	4.60909	-4.60909	-2.20448	3.83003	1.62555	TRAJ18	The sequence shown here is derived from an Ensembl automatic analysis pipeline and should be considered as preliminary data. (from UniProt A0A075B6X9)	TRAJ18	TRAJ18
uc058zhh.1|TRAJ2	0.000117915	down	3.67117	-3.67117	-1.87624	2.59996	0.723724	TRAJ2	The sequence shown here is derived from an Ensembl automatic analysis pipeline and should be considered as preliminary data. (from UniProt A0A075B6U9)	TRAJ2	TRAJ2
uc058zgt.1|TRAJ20	0.000313061	down	4.70122	-4.70122	-2.23304	4.09962	1.86658	TRAJ20	The sequence shown here is derived from an Ensembl automatic analysis pipeline and should be considered as preliminary data. (from UniProt A0A075B6Z1)	TRAJ20	TRAJ20
uc058zgk.1|TRAJ30	0.000225449	down	4.55282	-4.55282	-2.18676	3.68283	1.49607	TRAJ30	The sequence shown here is derived from an Ensembl automatic analysis pipeline and should be considered as preliminary data. (from UniProt A0A075B6Y1)	TRAJ30	TRAJ30
uc058zgj.1|TRAJ31	0.000830498	down	4.35062	-4.35062	-2.12122	4.34619	2.22497	TRAJ31	The sequence shown here is derived from an Ensembl automatic analysis pipeline and should be considered as preliminary data. (from UniProt A0A075B700)	TRAJ31	TRAJ31
uc058zgg.1|TRAJ34	0.000555324	down	3.42083	-3.42083	-1.77435	3.67738	1.90303	TRAJ34	T cell receptor alpha joining 34 (from HGNC TRAJ34)	TRAJ34	TRAJ34
uc032auq.2|TRAJ37	0.000379573	down	3.47127	-3.47127	-1.79546	4.09323	2.29776	TRAJ37	The sequence shown here is derived from an Ensembl automatic analysis pipeline and should be considered as preliminary data. (from UniProt A0A087X096)	TRAJ37	TRAJ37
uc058zhf.1|TRAJ4	0.000484928	down	4.37441	-4.37441	-2.12909	3.6385	1.50941	TRAJ4	The sequence shown here is derived from an Ensembl automatic analysis pipeline and should be considered as preliminary data. (from UniProt A0A075B6Z5)	TRAJ4	TRAJ4
uc058zfz.1|TRAJ43	0.000724454	down	3.61907	-3.61907	-1.85562	3.38633	1.53072	TRAJ43	The sequence shown here is derived from an Ensembl automatic analysis pipeline and should be considered as preliminary data. (from UniProt A0A075B6V1)	TRAJ43	TRAJ43
uc058zfw.1|TRAJ46	0.000490676	down	3.03876	-3.03876	-1.60348	2.41847	0.81499	TRAJ46	The sequence shown here is derived from an Ensembl automatic analysis pipeline and should be considered as preliminary data. (from UniProt A0A075B6W4)	TRAJ46	TRAJ46
uc058zfu.1|TRAJ48	0.000876626	down	4.46975	-4.46975	-2.16019	3.53473	1.37453	TRAJ48	The sequence shown here is derived from an Ensembl automatic analysis pipeline and should be considered as preliminary data. (from UniProt A0A075B6V3)	TRAJ48	TRAJ48
uc058zfs.1|TRAJ50	1.16714e-05	down	3.48268	-3.48268	-1.8002	2.29043	0.490229	TRAJ50	The sequence shown here is derived from an Ensembl automatic analysis pipeline and should be considered as preliminary data. (from UniProt A0A075B6X7)	TRAJ50	TRAJ50
uc058zfr.1|TRAJ52	1.24412e-06	down	6.48194	-6.48194	-2.69642	3.34593	0.649506	TRAJ52	The sequence shown here is derived from an Ensembl automatic analysis pipeline and should be considered as preliminary data. (from UniProt A0A075B6W2)	TRAJ52	TRAJ52
uc058zhd.1|TRAJ6	0.000487229	down	5.20633	-5.20633	-2.38027	4.17106	1.7908	TRAJ6	The sequence shown here is derived from an Ensembl automatic analysis pipeline and should be considered as preliminary data. (from UniProt A0A075B6Z3)	TRAJ6	TRAJ6
uc002qok.2,uc061djf.1|TRAPPC2P1	1.11923e-08	down	2.06122	-2.06122	-1.0435	1.24942	0.205916	TRAPPC2P1	unknown mRNA. (from mRNA AF058918)///"Synthetic construct clone HAIB:100067017; DKFZo008H0523 trafficking protein particle complex 2 protein (TRAPPC2) gene, encodes complete protein. (from mRNA EU831988)"	TRAPPC2P1	TRAPPC2P1
uc002pav.5,uc031rlh.2,uc002paw.5,uc031rli.2,uc060zwu.1|TRAPPC6A	0.000665811	down	2.41838	-2.41838	-1.27404	3.33013	2.05609	TRAPPC6A	trafficking protein particle complex 6A (TRAPPC6A), transcript variant 1, mRNA. (from RefSeq NM_024108)///"trafficking protein particle complex 6A (TRAPPC6A), transcript variant 4, mRNA. (from RefSeq NM_001270893)"///"trafficking protein particle complex 6A (TRAPPC6A), transcript variant 2, mRNA. (from RefSeq NM_001270891)"///"trafficking protein particle complex 6A (TRAPPC6A), transcript variant…	TRAPPC6A	TRAPPC6A
uc058zdk.1|TRAV1-2	7.71773e-06	down	4.28579	-4.28579	-2.09956	2.55877	0.45921	TRAV1-2	T cell receptor alpha variable 1-2 (from HGNC TRAV1-2)	TRAV1-2	TRAV1-2
uc058zdq.1|TRAV10	8.04933e-07	down	2.49398	-2.49398	-1.31845	1.4607	0.142243	TRAV10	T cell receptor alpha variable 10 (from HGNC TRAV10)	TRAV10	TRAV10
uc058zdr.1|TRAV12-1	0.000381552	down	3.22585	-3.22585	-1.68968	2.64606	0.956378	TRAV12-1	T cell receptor alpha variable 12-1 (from HGNC TRAV12-1)	TRAV12-1	TRAV12-1
uc058zdw.1|TRAV12-3	9.28527e-05	down	3.42074	-3.42074	-1.77431	2.81709	1.04279	TRAV12-3	T cell receptor alpha variable 12-3 (from HGNC TRAV12-3)	TRAV12-3	TRAV12-3
uc058zds.1|TRAV13-1	0.000207577	down	3.68201	-3.68201	-1.88049	3.43963	1.55913	TRAV13-1	T cell receptor alpha variable 13-1 (from HGNC TRAV13-1)	TRAV13-1	TRAV13-1
uc058zdv.1|TRAV13-2	2.74719e-05	down	3.17735	-3.17735	-1.66782	2.2701	0.60228	TRAV13-2	T cell receptor alpha variable 13-2 (from HGNC TRAV13-2)	TRAV13-2	TRAV13-2
uc058zdy.1|TRAV16	1.11267e-05	down	2.97749	-2.97749	-1.5741	2.0409	0.466802	TRAV16	T cell receptor alpha variable 16 (from HGNC TRAV16)	TRAV16	TRAV16
uc058zdz.1|TRAV17	1.72056e-05	down	3.87062	-3.87062	-1.95257	2.75059	0.798025	TRAV17	T cell receptor alpha variable 17 (from HGNC TRAV17)	TRAV17	TRAV17
uc021roz.2|TRAV2	0.000383815	down	2.65637	-2.65637	-1.40945	1.76893	0.359472	TRAV2	T cell receptor alpha variable 2 (from HGNC TRAV2)	TRAV2	TRAV2
uc021rpo.3|TRAV20	0.000265451	down	2.27705	-2.27705	-1.18717	1.6393	0.452138	TRAV20	T cell receptor alpha variable 20 (from HGNC TRAV20)	TRAV20	TRAV20
uc058zec.1|TRAV21	0.000306497	down	3.24737	-3.24737	-1.69927	2.66433	0.965059	TRAV21	T cell receptor alpha variable 21 (from HGNC TRAV21)	TRAV21	TRAV21
uc058zed.1|TRAV23DV6	0.000299809	down	3.01773	-3.01773	-1.59347	2.1795	0.586033	TRAV23DV6	The sequence shown here is derived from an Ensembl automatic analysis pipeline and should be considered as preliminary data. (from UniProt A0A075B6W5)	TRAV23DV6	TRAV23DV6
uc058zeg.1|TRAV24	0.000370087	down	2.20264	-2.20264	-1.13924	1.2612	0.121969	TRAV24	T cell receptor alpha variable 24 (from HGNC TRAV24)	TRAV24	TRAV24
uc010ajh.2|TRAV25	7.64633e-05	down	3.34396	-3.34396	-1.74156	2.23126	0.489705	TRAV25	T cell receptor alpha variable 25 (from HGNC TRAV25)	TRAV25	TRAV25
uc058zeh.1|TRAV26-1	0.000328939	down	2.58717	-2.58717	-1.37138	2.04159	0.670211	TRAV26-1	The sequence shown here is derived from an Ensembl automatic analysis pipeline and should be considered as preliminary data. (from UniProt A0A087WT03)	TRAV26-1	TRAV26-1
uc058zem.1|TRAV26-2	0.000219858	down	3.13498	-3.13498	-1.64845	2.01166	0.363204	TRAV26-2	T cell receptor alpha variable 26-2 (from HGNC TRAV26-2)	TRAV26-2	TRAV26-2
uc058zej.1|TRAV27	0.00012924	down	2.25592	-2.25592	-1.17371	1.41526	0.241545	TRAV27	The sequence shown here is derived from an Ensembl automatic analysis pipeline and should be considered as preliminary data. (from UniProt A0A087WT01)	TRAV27	TRAV27
uc058zek.1|TRAV29DV5	0.000553125	down	2.70018	-2.70018	-1.43305	1.81866	0.385608	TRAV29DV5	T cell receptor alpha variable 29/delta variable 5 (gene/pseudogene) (from HGNC TRAV29DV5)	TRAV29DV5	TRAV29DV5
uc001wbn.5|TRAV3	0.00030085	down	2.86447	-2.86447	-1.51827	2.02508	0.50681	TRAV3	T cell receptor alpha variable 3 (gene/pseudogene) (from HGNC TRAV3)	TRAV3	TRAV3
uc058zeo.1|TRAV36DV7	7.63072e-05	down	2.15552	-2.15552	-1.10804	1.35834	0.250303	TRAV36DV7	The sequence shown here is derived from an Ensembl automatic analysis pipeline and should be considered as preliminary data. (from UniProt A0A075B6V5)	TRAV36DV7	TRAV36DV7
uc021rpx.2|TRAV38-1	6.00185e-07	down	2.51629	-2.51629	-1.3313	1.60425	0.272954	TRAV38-1	T cell receptor alpha variable 38-1 (from HGNC TRAV38-1)	TRAV38-1	TRAV38-1
uc032aua.2|TRAV38-2DV8	0.000864477	down	2.59661	-2.59661	-1.37663	2.11482	0.738193	TRAV38-2DV8	T cell receptor alpha variable 38-2/delta variable 8 (from HGNC TRAV38-2DV8)	TRAV38-2DV8	TRAV38-2DV8
uc001wbp.4|TRAV4	0.000126347	down	3.27822	-3.27822	-1.71291	2.48539	0.772471	TRAV4	T cell receptor alpha variable 4 (from HGNC TRAV4)	TRAV4	TRAV4
uc058zet.1|TRAV41	0.000198484	down	2.76719	-2.76719	-1.46842	1.89544	0.427019	TRAV41	T cell receptor alpha variable 41 (from HGNC TRAV41)	TRAV41	TRAV41
uc058zdm.1|TRAV5	3.0508e-05	down	2.99127	-2.99127	-1.58076	2.09446	0.513706	TRAV5	T cell receptor alpha variable 5 (from HGNC TRAV5)	TRAV5	TRAV5
uc001wbz.2|TRAV8-2	2.06726e-05	down	3.013	-3.013	-1.5912	2.1137	0.522503	TRAV8-2	T cell receptor alpha variable 8-2 (from HGNC TRAV8-2)	TRAV8-2	TRAV8-2
uc058zdx.1|TRAV8-6	4.85905e-05	down	3.36969	-3.36969	-1.75261	2.22454	0.47193	TRAV8-6	T cell receptor alpha variable 8-6 (from HGNC TRAV8-6)	TRAV8-6	TRAV8-6
uc032atm.2|TRAV9-2	0.000612935	down	3.5366	-3.5366	-1.82236	3.12854	1.30618	TRAV9-2	The sequence shown here is derived from an Ensembl automatic analysis pipeline and should be considered as preliminary data. (from UniProt A0A087WT02)	TRAV9-2	TRAV9-2
uc064ita.1,uc284qbp.1,uc064juw.1,uc064jvb.1,uc284qep.1|TRBC1	0.000285346	down	3.79759	-3.79759	-1.92508	3.74154	1.81646	TRBC1	The sequence shown here is derived from an Ensembl automatic analysis pipeline and should be considered as preliminary data. (from UniProt A0A087WZV8)///T cell receptor beta constant 1 (from HGNC TRBC1)	TRBC1	TRBC1
uc064itq.1,uc064juv.1,uc064juy.1,uc064juz.1,uc033aww.2,uc064jva.1,uc284qey.1|TRBC2	0.000858274	down	4.07012	-4.07012	-2.02507	4.92931	2.90424	TRBC2	The sequence shown here is derived from an Ensembl automatic analysis pipeline and should be considered as preliminary data. (from UniProt A0A075B6S1)///T cell receptor beta constant 2 (from HGNC TRBC2)	TRBC2	TRBC2
uc284qbi.1,uc284qei.1|TRBD1	0.000283219	down	2.16057	-2.16057	-1.11141	1.11141	0	TRBD1	T cell receptor beta diversity 1 (from HGNC TRBD1)	TRBD1	TRBD1
uc284qbo.1,uc284qeo.1|TRBJ1-6	0.000748897	down	3.21689	-3.21689	-1.68566	3.3413	1.65563	TRBJ1-6	T cell receptor beta joining 1-6 (from HGNC TRBJ1-6)	TRBJ1-6	TRBJ1-6
uc064itj.1,uc284qer.1|TRBJ2-2	0.000231237	down	3.41261	-3.41261	-1.77088	2.34446	0.573588	TRBJ2-2	The sequence shown here is derived from an Ensembl automatic analysis pipeline and should be considered as preliminary data. (from UniProt A0A0A0MT94)///T cell receptor beta joining 2-2 (from HGNC TRBJ2-2)	TRBJ2-2	TRBJ2-2
uc064itp.1,uc284qex.1|TRBJ2-7	0.000830646	down	5.19737	-5.19737	-2.37778	4.9309	2.55312	TRBJ2-7	The sequence shown here is derived from an Ensembl automatic analysis pipeline and should be considered as preliminary data. (from UniProt A0A0A0MT78)///T cell receptor beta joining 2-7 (from HGNC TRBJ2-7)	TRBJ2-7	TRBJ2-7
uc064ist.1,uc284qds.1|TRBV20-1	0.00010284	down	2.12286	-2.12286	-1.08601	1.3531	0.267086	TRBV20-1	The sequence shown here is derived from an Ensembl automatic analysis pipeline and should be considered as preliminary data. (from UniProt A0A075B6N2)///T cell receptor beta variable 20-1 (from HGNC TRBV20-1)	TRBV20-1	TRBV20-1
uc058zfj.1|TRDC	1.46765e-05	down	9.31809	-9.31809	-3.22003	5.76377	2.54374	TRDC	T Cell Receptor Delta Constant	TRDC	TRDC
uc058zfe.1|TRDJ1	3.63152e-05	down	10.4406	-10.4406	-3.38414	5.88539	2.50125	TRDJ1	T Cell Receptor Delta Joining 1	TRDJ1	TRDJ1
uc058zfg.1|TRDJ2	1.84697e-05	down	5.8899	-5.8899	-2.55824	3.34185	0.783605	TRDJ2	The sequence shown here is derived from an Ensembl automatic analysis pipeline and should be considered as preliminary data. (from UniProt A0A075B6V6)	TRDJ2	TRDJ2
uc058zfh.1|TRDJ3	3.02038e-05	down	4.37508	-4.37508	-2.12931	2.48679	0.357478	TRDJ3	The sequence shown here is derived from an Ensembl automatic analysis pipeline and should be considered as preliminary data. (from UniProt A0A075B6W1)	TRDJ3	TRDJ3
uc058zff.1|TRDJ4	0.000108739	down	3.24984	-3.24984	-1.70037	2.198	0.497632	TRDJ4	The sequence shown here is derived from an Ensembl automatic analysis pipeline and should be considered as preliminary data. (from UniProt A0A075B6Z4)	TRDJ4	TRDJ4
uc001wdu.3|TRDV2	1.69563e-07	down	4.34111	-4.34111	-2.11806	2.21494	0.0968755	TRDV2	T cell receptor delta variable 2 (from HGNC TRDV2)	TRDV2	TRDV2
uc064cxn.1|TRGC1	3.61231e-06	down	4.60603	-4.60603	-2.20352	3.07956	0.876037	TRGC1	The sequence shown here is derived from an Ensembl automatic analysis pipeline and should be considered as preliminary data. (from UniProt A0A075B6Q9)	TRGC1	TRGC1
uc064cxr.1|TRGJ1	0.000128181	down	4.92156	-4.92156	-2.29912	3.15295	0.853828	TRGJ1	The sequence shown here is derived from an Ensembl automatic analysis pipeline and should be considered as preliminary data. (from UniProt A0A075B6S0)	TRGJ1	TRGJ1
uc064cxs.1|TRGJP	1.61197e-05	down	5.22159	-5.22159	-2.38449	3.07077	0.686284	TRGJP	T cell receptor gamma joining P (from HGNC TRGJP)	TRGJP	TRGJP
uc064cyc.1|TRGV2	0.000177314	down	3.20644	-3.20644	-1.68097	2.56047	0.879501	TRGV2	The sequence shown here is derived from an Ensembl automatic analysis pipeline and should be considered as preliminary data. (from UniProt A0A075B6R0)	TRGV2	TRGV2
uc064cxx.1|TRGV8	3.53849e-05	down	3.80487	-3.80487	-1.92785	2.53877	0.610922	TRGV8	T cell receptor gamma variable 8 (from HGNC TRGV8)	TRGV8	TRGV8
uc064cxv.1|TRGV9	1.56853e-08	down	2.88278	-2.88278	-1.52746	1.62926	0.1018	TRGV9	T cell receptor gamma variable 9 (from HGNC TRGV9)	TRGV9	TRGV9
uc002rbv.5,uc061gty.1,uc010yjp.3,uc061gtz.1|TRIB2	0.000410283	down	2.5025	-2.5025	-1.32337	3.5461	2.22273	TRIB2	tribbles pseudokinase 2 (TRIB2), transcript variant 1, mRNA. (from RefSeq NM_021643)///tribbles pseudokinase 2 (from HGNC TRIB2)///The sequence shown here is derived from an Ensembl automatic analysis pipeline and should be considered as preliminary data. (from UniProt B5MCX4)	TRIB2	TRIB2
uc004bjw.3,uc004bjx.3,uc064vhp.1|TRIM32	0.000269276	down	2.13698	-2.13698	-1.09557	1.62488	0.529308	TRIM32	tripartite motif containing 32 (TRIM32), transcript variant 1, mRNA. (from RefSeq NM_012210)///Has an E3 ubiquitin ligase activity. Ubiquitinates DTNBP1 (dysbindin) and promotes its degradation. May ubiquitinate BBS2. May play a significant role in mediating the biological activity of the HIV-1 Tat protein in vivo. Binds specifically to the activation domain of HIV-1 Tat and can also interact wit…	TRIM32	TRIM32
uc060jyr.1,uc002jof.2,uc060jys.1,uc060jyt.1,uc060jyu.1,uc060jyv.1,uc060jyw.1,uc060jyx.1,uc060jyy.1,uc060jyz.1,uc060jza.1|TSEN54	0.000132656	down	2.97006	-2.97006	-1.57049	2.91849	1.34799	TSEN54	The sequence shown here is derived from an Ensembl automatic analysis pipeline and should be considered as preliminary data. (from UniProt E7EN92)///"tRNA splicing endonuclease subunit 54 (TSEN54), mRNA. (from RefSeq NM_207346)"///TSEN54 tRNA splicing endonuclease subunit (from HGNC TSEN54)///The sequence shown here is derived from an Ensembl automatic analysis pipeline and should be considered a…	TSEN54	TSEN54
uc002lly.4,uc060qea.1,uc060qeb.1,uc060qec.1,uc021uln.3|TSHZ1	0.000344143	down	2.15897	-2.15897	-1.11034	2.35679	1.24645	TSHZ1	teashirt zinc finger homeobox 1 (TSHZ1), transcript variant 2, mRNA. (from RefSeq NM_005786)///Probable transcriptional regulator involved in developmental processes. May act as a transcriptional repressor (Potential). (from UniProt Q6ZSZ6)///The sequence shown here is derived from an Ensembl automatic analysis pipeline and should be considered as preliminary data. (from UniProt H0YN23)///The seq…	TSHZ1	TSHZ1
uc001lsd.2,uc001lsf.2,uc001lse.1,uc001lsg.1,uc057xpf.1,uc057xpg.1,uc001lsi.1,uc057xph.1,uc057xpi.1,uc001lsj.1,uc057xpj.1,uc057xpk.1,uc057xpl.1,uc057xpm.1,uc057xpn.1,uc057xpo.1,uc057xpp.1,uc057xpr.1,uc057xps.1,uc057xpt.1|TSPAN4	0.000438264	down	2.69367	-2.69367	-1.42957	2.15948	0.729912	TSPAN4	tetraspanin 4 (TSPAN4), transcript variant 5, mRNA. (from RefSeq NM_003271)///"tetraspanin 4 (TSPAN4), transcript variant 6, mRNA. (from RefSeq NM_001025238)"///"tetraspanin 4 (TSPAN4), transcript variant 7, mRNA. (from RefSeq NM_001025239)"///"tetraspanin 4 (TSPAN4), transcript variant 4, mRNA. (from RefSeq NM_001025236)"///The sequence shown here is derived from an Ensembl automatic analysis pi…	TSPAN4	TSPAN4
uc003zlr.3,uc011lmr.3,uc011lmq.3,uc064sex.1,uc003zls.2,uc011lmp.3,uc010mif.3,uc064sey.1,uc064sez.1|TTC39B	8.16726e-05	down	2.36809	-2.36809	-1.24373	2.36868	1.12495	TTC39B	tetratricopeptide repeat domain 39B (TTC39B), transcript variant 1, mRNA. (from RefSeq NM_152574)///"tetratricopeptide repeat domain 39B (TTC39B), transcript variant 4, mRNA. (from RefSeq NM_001168341)"///"tetratricopeptide repeat domain 39B (TTC39B), transcript variant 3, mRNA. (from RefSeq NM_001168340)"///tetratricopeptide repeat domain 39B (from HGNC TTC39B)///" Event=Alternative splicing; Na…	TTC39B	TTC39B
uc002kuu.4,uc002kuv.4,uc002kuw.4,uc060nzo.1,uc060nzp.1,uc060nzr.1,uc060nzt.1,uc060nzu.1,uc060nzv.1,uc060nzw.1|TTC39C	0.000498569	down	2.3532	-2.3532	-1.23463	3.23665	2.00203	TTC39C	tetratricopeptide repeat domain 39C (TTC39C), transcript variant 2, mRNA. (from RefSeq NM_153211)///"tetratricopeptide repeat domain 39C (TTC39C), transcript variant 3, mRNA. (from RefSeq NM_001243425)"///"tetratricopeptide repeat domain 39C (TTC39C), transcript variant 1, mRNA. (from RefSeq NM_001135993)"///tetratricopeptide repeat domain 39C (from HGNC TTC39C)///The sequence shown here is deriv…	TTC39C	TTC39C
uc002jkc.4,uc010wqw.3,uc060jnm.1,uc060jnn.1,uc060jno.1,uc002jkd.4,uc060jnp.1,uc060jnq.1,uc060jnr.1|TTYH2	0.000357766	down	2.84019	-2.84019	-1.50599	2.24246	0.736473	TTYH2	tweety family member 2 (TTYH2), transcript variant 1, mRNA. (from RefSeq NM_032646)///Probable chloride channel. (from UniProt B4DKD1)///tweety family member 2 (from HGNC TTYH2)///Probable chloride channel. (from UniProt J3KRY9)///"tweety family member 2 (TTYH2), transcript variant 2, mRNA. (from RefSeq NM_052869)"///Probable chloride channel. (from UniProt J3KSH7)	TTYH2	TTYH2
uc003pvq.4,uc063qtg.1,uc063qth.1,uc063qti.1,uc063qtj.1,uc063qtk.1,uc063qtl.1,uc063qtm.1,uc063qtn.1,uc063qto.1,uc063qtp.1|TUBE1	9.39863e-06	down	2.18778	-2.18778	-1.12947	1.5052	0.375732	TUBE1	tubulin epsilon 1 (TUBE1), mRNA. (from RefSeq NM_016262)///"tubulin, epsilon 1 (from HGNC TUBE1)"///Belongs to the tubulin family. (from UniProt S4R3K3)///The sequence shown here is derived from an Ensembl automatic analysis pipeline and should be considered as preliminary data. (from UniProt S4R424)	TUBE1	TUBE1
uc003gxx.4,uc062wkn.1,uc062wko.1,uc062wkp.1,uc062wkq.1,uc062wkr.1|TXK	0.000956767	down	3.02113	-3.02113	-1.59509	4.00933	2.41424	TXK	TXK tyrosine kinase (TXK), mRNA. (from RefSeq NM_003328)///The sequence shown here is derived from an Ensembl automatic analysis pipeline and should be considered as preliminary data. (from UniProt D6R9F2)///The sequence shown here is derived from an Ensembl automatic analysis pipeline and should be considered as preliminary data. (from UniProt D6RA14)///The sequence shown here is derived from an…	TXK	TXK
uc057tva.1,uc001jqr.5,uc001jqs.5,uc001jqq.5|TYSND1	2.08093e-05	down	2.17947	-2.17947	-1.12397	1.90211	0.778136	TYSND1	trypsin domain containing 1 (from HGNC TYSND1)///"trypsin domain containing 1 (TYSND1), transcript variant 1, mRNA. (from RefSeq NM_173555)"///"trypsin domain containing 1 (TYSND1), transcript variant 2, mRNA. (from RefSeq NM_001040273)"///"trypsin domain containing 1 (TYSND1), transcript variant 4, non-coding RNA. (from RefSeq NR_073581)"	TYSND1	TYSND1
uc058kny.1|U47924.31	0.00070515	down	2.56134	-2.56134	-1.3569	3.44189	2.08499	U47924.31	U47924.31 (from geneSymbol)	U47924.31	U47924.31
uc284psi.1,uc002zbf.5,uc284psj.1,uc284psk.1,uc284psl.1,uc284psm.1,uc002zbe.4,uc010gpe.4,uc010gpd.5|UBASH3A	3.96071e-05	down	3.82251	-3.82251	-1.93452	3.12576	1.19124	UBASH3A	ubiquitin associated and SH3 domain containing A (from HGNC UBASH3A)///"ubiquitin associated and SH3 domain containing A (UBASH3A), transcript variant 2, mRNA. (from RefSeq NM_001001895)"///"ubiquitin associated and SH3 domain containing A (UBASH3A), transcript variant 1, mRNA. (from RefSeq NM_018961)"///"ubiquitin associated and SH3 domain containing A (UBASH3A), transcript variant 3, mRNA. (fro…	UBASH3A	UBASH3A
uc060cod.1,uc002gwm.5,uc002gwn.4,uc060coe.1,uc060cof.1,uc060cog.1,uc060coh.1,uc060coi.1,uc060coj.1,uc060cok.1,uc060col.1|ULK2	0.000637234	down	2.54831	-2.54831	-1.34954	2.30993	0.96039	ULK2	unc-51 like autophagy activating kinase 2 (from HGNC ULK2)///"unc-51 like autophagy activating kinase 2 (ULK2), transcript variant 2, mRNA. (from RefSeq NM_001142610)"///"unc-51 like autophagy activating kinase 2 (ULK2), transcript variant 1, mRNA. (from RefSeq NM_014683)"///The sequence shown here is derived from an Ensembl automatic analysis pipeline and should be considered as preliminary data…	ULK2	ULK2
uc060kvz.1,uc060kwa.1,uc060kwb.1,uc060kwc.1,uc060kwd.1,uc060kwe.1,uc060kwf.1,uc002jwa.2,uc002jvz.2,uc060kwg.1,uc060kwh.1,uc060kwi.1,uc060kwj.1,uc060kwk.1,uc060kwl.1,uc060kwm.1,uc002jwd.2,uc060kwn.1,uc060kwo.1,uc060kwp.1,uc060kwq.1,uc060kwr.1,uc060kws.1,uc060kwt.1|USP36	0.00012373	down	2.26174	-2.26174	-1.17743	2.30512	1.12769	USP36	The sequence shown here is derived from an Ensembl automatic analysis pipeline and should be considered as preliminary data. (from UniProt K7EKL7)///The sequence shown here is derived from an Ensembl automatic analysis pipeline and should be considered as preliminary data. (from UniProt K7EIH0)///The sequence shown here is derived from an Ensembl automatic analysis pipeline and should be consider…	USP36	USP36
uc011msk.2,uc004eno.4,uc065apr.1,uc065aps.1,uc065apt.1|VSIG1	0.000228067	down	2.36151	-2.36151	-1.23971	1.5469	0.307185	VSIG1	V-set and immunoglobulin domain containing 1 (VSIG1), transcript variant 1, mRNA. (from RefSeq NM_001170553)///"V-set and immunoglobulin domain containing 1 (VSIG1), transcript variant 2, mRNA. (from RefSeq NM_182607)"///The sequence shown here is derived from an Ensembl automatic analysis pipeline and should be considered as preliminary data. (from UniProt C9JY48)///V-set and immunoglobulin doma…	VSIG1	VSIG1
uc059chs.1,uc059cht.1,uc031qox.2,uc059chv.1|WDR89	9.32631e-05	down	2.66579	-2.66579	-1.41456	2.83641	1.42185	WDR89	WD repeat domain 89 (WDR89), transcript variant 2, mRNA. (from RefSeq NM_080666)///Contains 6 WD repeats. (from UniProt Q96FK6)///"WD repeat domain 89 (WDR89), transcript variant 3, mRNA. (from RefSeq NM_001258272)"///The sequence shown here is derived from an Ensembl automatic analysis pipeline and should be considered as preliminary data. (from UniProt G3V4B8)	WDR89	WDR89
uc002zvl.4,uc002zvm.4,uc062bzy.1|YPEL1	9.45787e-05	down	2.23741	-2.23741	-1.16183	1.92167	0.759842	YPEL1	yippee like 1 (YPEL1), transcript variant 1, mRNA. (from RefSeq NM_013313)///yippee-like 1 (Drosophila) (from HGNC YPEL1)///The sequence shown here is derived from an Ensembl automatic analysis pipeline and should be considered as preliminary data. (from UniProt B5MCX2)	YPEL1	YPEL1
uc002syd.2,uc061mci.1,uc002sye.2,uc061mcj.1,uc061mck.1,uc002syf.2,uc061mcl.1,uc061mcm.1|ZAP70	0.000264213	down	3.5148	-3.5148	-1.81344	5.21517	3.40173	ZAP70	zeta chain of T cell receptor associated protein kinase 70kDa (ZAP70), transcript variant 1, mRNA. (from RefSeq NM_001079)///zeta-chain (TCR) associated protein kinase 70kDa (from HGNC ZAP70)///"zeta chain of T cell receptor associated protein kinase 70kDa (ZAP70), transcript variant 2, mRNA. (from RefSeq NM_207519)"	ZAP70	ZAP70
uc002kmr.4,uc002kmq.4,uc021ugn.2,uc010dkp.4,uc060mzw.1,uc060mzx.1,uc060mzy.1,uc060mzz.1|ZBTB14	0.000963293	down	2.13624	-2.13624	-1.09508	3.02348	1.9284	ZBTB14	zinc finger and BTB domain containing 14 (ZBTB14), transcript variant 1, mRNA. (from RefSeq NM_001143823)///"zinc finger and BTB domain containing 14 (ZBTB14), transcript variant 3, mRNA. (from RefSeq NM_001243702)"///"zinc finger and BTB domain containing 14 (ZBTB14), transcript variant 4, mRNA. (from RefSeq NM_001243704)"///"zinc finger and BTB domain containing 14 (ZBTB14), transcript variant …	ZBTB14	ZBTB14
uc001xhc.3,uc059cjq.1,uc001xhf.4,uc001xhg.4|ZBTB25	6.92044e-05	down	2.39111	-2.39111	-1.25768	2.74184	1.48416	ZBTB25	zinc finger and BTB domain containing 25 (ZBTB25), transcript variant 3, mRNA. (from RefSeq NM_001304508)///zinc finger and BTB domain containing 25 (from HGNC ZBTB25)///"zinc finger and BTB domain containing 25 (ZBTB25), transcript variant 2, mRNA. (from RefSeq NM_006977)"///"zinc finger and BTB domain containing 25 (ZBTB25), transcript variant 1, mRNA. (from RefSeq NM_001304507)"	ZBTB25	ZBTB25
uc002ghc.6,uc002ghd.5|ZBTB4	0.000109796	down	2.37386	-2.37386	-1.24724	3.36946	2.12222	ZBTB4	zinc finger and BTB domain containing 4 (ZBTB4), transcript variant 2, mRNA. (from RefSeq NM_001128833)///"zinc finger and BTB domain containing 4 (ZBTB4), transcript variant 1, mRNA. (from RefSeq NM_020899)"	ZBTB4	ZBTB4
uc001gtx.2,uc009wyz.2|ZBTB41	0.000441644	down	2.08535	-2.08535	-1.06029	2.12904	1.06874	ZBTB41	zinc finger and BTB domain containing 41 (ZBTB41), transcript variant 1, mRNA. (from RefSeq NM_194314)///zinc finger and BTB domain containing 41 (from HGNC ZBTB41)	ZBTB41	ZBTB41
uc010kid.4,uc063sec.1,uc063sed.1,uc063see.1,uc063sef.1|ZC3H12D	0.000506314	down	2.55236	-2.55236	-1.35183	2.22103	0.869201	ZC3H12D	zinc finger CCCH-type containing 12D (ZC3H12D), mRNA. (from RefSeq NM_207360)///zinc finger CCCH-type containing 12D (from HGNC ZC3H12D)///The sequence shown here is derived from an Ensembl automatic analysis pipeline and should be considered as preliminary data. (from UniProt H0Y4Y6)///The sequence shown here is derived from an Ensembl automatic analysis pipeline and should be considered as prel…	ZC3H12D	ZC3H12D
uc010eex.3,uc060xos.1|ZFP14	3.80335e-05	down	2.29757	-2.29757	-1.20011	1.69653	0.496423	ZFP14	ZFP14 zinc finger protein (ZFP14), transcript variant 2, mRNA. (from RefSeq NM_020917)///The sequence shown here is derived from an Ensembl automatic analysis pipeline and should be considered as preliminary data. (from UniProt K7EM99)	ZFP14	ZFP14
uc059wgs.1,uc059wgt.1,uc059wgu.1,uc059wgv.1,uc010cff.4,uc002ewd.4,uc059wgx.1,uc059wgy.1,uc059wgz.1,uc059wha.1,uc059whb.1,uc059whc.1,uc031qws.2,uc059whd.1,uc059whe.1,uc002ewe.3,uc059whf.1,uc059whg.1,uc059whh.1|ZFP90	0.000584617	down	2.2926	-2.2926	-1.19698	2.26397	1.06698	ZFP90	The sequence shown here is derived from an Ensembl automatic analysis pipeline and should be considered as preliminary data. (from UniProt I3L3M0)///The sequence shown here is derived from an Ensembl automatic analysis pipeline and should be considered as preliminary data. (from UniProt I3L0T2)///The sequence shown here is derived from an Ensembl automatic analysis pipeline and should be consider…	ZFP90	ZFP90
uc057erc.1,uc031txc.2,uc001bym.5,uc057erd.1,uc057ere.1,uc057erf.1,uc057erg.1,uc001byn.5,uc057erh.1,uc057eri.1|ZMYM1	0.000722385	down	2.00852	-2.00852	-1.00613	2.1541	1.14797	ZMYM1	zinc finger, MYM-type 1 (from HGNC ZMYM1)///"zinc finger MYM-type containing 1 (ZMYM1), transcript variant 1, mRNA. (from RefSeq NM_001289088)"///"zinc finger MYM-type containing 1 (ZMYM1), transcript variant 5, mRNA. (from RefSeq NM_024772)"///"zinc finger MYM-type containing 1 (ZMYM1), transcript variant 2, mRNA. (from RefSeq NM_001289091)"	ZMYM1	ZMYM1
uc060wch.1,uc002nni.3,uc060wci.1,uc060wcj.1,uc010ecg.3,uc060wck.1,uc060wcl.1,uc060wcm.1|ZNF101	0.000328955	down	2.30957	-2.30957	-1.20762	4.43067	3.22304	ZNF101	The sequence shown here is derived from an Ensembl automatic analysis pipeline and should be considered as preliminary data. (from UniProt K7ENV8)///May be involved in transcriptional regulation. (from UniProt Q8IZC7)///zinc finger protein 101 (from HGNC ZNF101)///"zinc finger protein 101 (ZNF101), transcript variant 1, mRNA. (from RefSeq NM_033204)"///"zinc finger protein 101 (ZNF101), transcrip…	ZNF101	ZNF101
uc061dlv.1,uc061dlw.1,uc002qpn.3,uc061dlx.1,uc061dly.1|ZNF134	0.000152055	down	2.17844	-2.17844	-1.1233	2.41096	1.28766	ZNF134	zinc finger protein 134 (from HGNC ZNF134)///The sequence shown here is derived from an Ensembl automatic analysis pipeline and should be considered as preliminary data. (from UniProt M0R246)///"zinc finger protein 134 (ZNF134), mRNA. (from RefSeq NM_003435)"///The sequence shown here is derived from an Ensembl automatic analysis pipeline and should be considered as preliminary data. (from UniPro…	ZNF134	ZNF134
uc002nnk.2|ZNF14	0.000294033	down	2.3865	-2.3865	-1.2549	2.88752	1.63263	ZNF14	zinc finger protein 14 (ZNF14), mRNA. (from RefSeq NM_021030)	ZNF14	ZNF14
uc061djw.1,uc002qop.2,uc061djx.1,uc002qoo.2,uc061djy.1,uc061djz.1,uc061dka.1|ZNF17	1.43198e-05	down	2.32079	-2.32079	-1.21461	1.86183	0.647218	ZNF17	zinc finger protein 17 (from HGNC ZNF17)///May be involved in transcriptional regulation. (from UniProt P17021)///The sequence shown here is derived from an Ensembl automatic analysis pipeline and should be considered as preliminary data. (from UniProt M0QZR3)///"zinc finger protein 17 (ZNF17), mRNA. (from RefSeq NM_006959)"///The sequence shown here is derived from an Ensembl automatic analysis …	ZNF17	ZNF17
uc060wwz.1,uc060wxa.1,uc010xsc.2,uc060wxb.1,uc060wxc.1,uc010xsb.2,uc002nvu.4|ZNF181	1.07342e-06	down	2.73256	-2.73256	-1.45025	1.91922	0.468971	ZNF181	The sequence shown here is derived from an Ensembl automatic analysis pipeline and should be considered as preliminary data. (from UniProt M0R1Q2)///The sequence shown here is derived from an Ensembl automatic analysis pipeline and should be considered as preliminary data. (from UniProt F8W889)///zinc finger protein 181 (from HGNC ZNF181)///The sequence shown here is derived from an Ensembl autom…	ZNF181	ZNF181
uc061dma.1,uc031rnh.1,uc061dmb.1,uc061dmc.1,uc002qpq.3,uc061dmd.1,uc010yhe.3,uc010yhd.3,uc031rng.2,uc061dme.1,uc061dmf.1,uc002qpp.3|ZNF211	2.10122e-05	down	2.19276	-2.19276	-1.13275	2.83167	1.69891	ZNF211	The sequence shown here is derived from an Ensembl automatic analysis pipeline and should be considered as preliminary data. (from UniProt H0Y3T8)///"zinc finger protein 211 (ZNF211), transcript variant 4, mRNA. (from RefSeq NM_001265598)"///zinc finger protein 211 (from HGNC ZNF211)///"zinc finger protein 211 (ZNF211), transcript variant 2, mRNA. (from RefSeq NM_198855)"///The sequence shown her…	ZNF211	ZNF211
uc060zrc.1,uc010eji.4,uc060zri.1,uc060zrj.1,uc002oza.5,uc060zrk.1,uc060zrl.1|ZNF235	1.08126e-05	down	2.14345	-2.14345	-1.09993	1.6864	0.586469	ZNF235	The sequence shown here is derived from an Ensembl automatic analysis pipeline and should be considered as preliminary data. (from UniProt K7EKI9)///The sequence shown here is derived from an Ensembl automatic analysis pipeline and should be considered as preliminary data. (from UniProt K7ESF8)///The sequence shown here is derived from an Ensembl automatic analysis pipeline and should be consider…	ZNF235	ZNF235
uc002qqu.4,uc061dou.1|ZNF256	5.35651e-05	down	2.05421	-2.05421	-1.03858	1.24221	0.203629	ZNF256	zinc finger protein 256 (ZNF256), mRNA. (from RefSeq NM_005773)///The sequence shown here is derived from an Ensembl automatic analysis pipeline and should be considered as preliminary data. (from UniProt M0R2X0)	ZNF256	ZNF256
uc002oef.3,uc002oee.3,uc060xpg.1,uc060xph.1,uc060xpi.1|ZNF260	0.000446562	down	2.05466	-2.05466	-1.0389	1.90971	0.870808	ZNF260	zinc finger protein 260 (ZNF260), transcript variant 4, mRNA. (from RefSeq NM_001166038)///"zinc finger protein 260 (ZNF260), transcript variant 1, mRNA. (from RefSeq NM_001012756)"///"zinc finger protein 260 (ZNF260), transcript variant 2, mRNA. (from RefSeq NM_001166036)"///"Transcription factor that acts as a cardiac regulator and an effector of alpha1-adrenergic signaling. Binds to PE respons…	ZNF260	ZNF260
uc002qob.3,uc061dil.1,uc061dim.1,uc061din.1,uc061dio.1,uc061dip.1|ZNF264	0.000937612	down	2.02198	-2.02198	-1.01577	2.9984	1.98263	ZNF264	zinc finger protein 264 (ZNF264), mRNA. (from RefSeq NM_003417)///The sequence shown here is derived from an Ensembl automatic analysis pipeline and should be considered as preliminary data. (from UniProt M0QXF3)///The sequence shown here is derived from an Ensembl automatic analysis pipeline and should be considered as preliminary data. (from UniProt M0QZT5)///The sequence shown here is derived …	ZNF264	ZNF264
uc002mlo.5,uc010dwq.5,uc060szq.1,uc060szr.1,uc060szs.1,uc060szt.1,uc060szu.1|ZNF266	1.22735e-05	down	2.40462	-2.40462	-1.26581	3.67281	2.407	ZNF266	zinc finger protein 266 (ZNF266), transcript variant 2, mRNA. (from RefSeq NM_001271314)///May be involved in transcriptional regulation. (from UniProt Q14584)///"zinc finger protein 266 (ZNF266), transcript variant 1, mRNA. (from RefSeq NM_006631)"///The sequence shown here is derived from an Ensembl automatic analysis pipeline and should be considered as preliminary data. (from UniProt K7EQP7)/…	ZNF266	ZNF266
uc060wwq.1,uc060wwr.1,uc032hux.2,uc060wws.1,uc060wwt.1,uc060wwu.1,uc002nvq.3,uc060wwv.1,uc002nvs.3,uc002nvp.3,uc010xrz.3,uc060www.1,uc002nvr.3,uc032huo.2,uc060wwx.1|ZNF302	3.53219e-05	down	2.4264	-2.4264	-1.27882	2.70642	1.4276	ZNF302	zinc finger protein 302 (from HGNC ZNF302)///"zinc finger protein 302 (ZNF302), transcript variant 7, mRNA. (from RefSeq NM_001289185)"///The sequence shown here is derived from an Ensembl automatic analysis pipeline and should be considered as preliminary data. (from UniProt D6RA23)///The sequence shown here is derived from an Ensembl automatic analysis pipeline and should be considered as preli…	ZNF302	ZNF302
uc061djc.1,uc010etw.4,uc010etx.4,uc010ygw.3|ZNF304	3.77445e-05	down	2.44144	-2.44144	-1.28773	1.85824	0.570512	ZNF304	zinc finger protein 304 (ZNF304), transcript variant 2, mRNA. (from RefSeq NM_020657)///"zinc finger protein 304 (ZNF304), transcript variant 1, mRNA. (from RefSeq NM_001290318)"///"zinc finger protein 304 (ZNF304), transcript variant 3, mRNA. (from RefSeq NM_001290319)"///May be involved in transcriptional regulation. (from UniProt Q9HCX3)	ZNF304	ZNF304
uc001jbc.4,uc001jbb.4,uc057swx.1|ZNF32	0.000132458	down	2.68247	-2.68247	-1.42356	2.69189	1.26833	ZNF32	zinc finger protein 32 (ZNF32), transcript variant 1, mRNA. (from RefSeq NM_006973)///"zinc finger protein 32 (ZNF32), transcript variant 2, mRNA. (from RefSeq NM_001005368)"///zinc finger protein 32 (from HGNC ZNF32)	ZNF32	ZNF32
uc032igm.2,uc002qrn.4,uc061dpv.1,uc002qrp.2,uc061dpw.1|ZNF329	2.88214e-05	down	2.1357	-2.1357	-1.09471	1.41111	0.316399	ZNF329	May be involved in transcriptional regulation. (from UniProt Q86UD4)///"zinc finger protein 329 (ZNF329), mRNA. (from RefSeq NM_024620)"///The sequence shown here is derived from an Ensembl automatic analysis pipeline and should be considered as preliminary data. (from UniProt M0R136)	ZNF329	ZNF329
uc002wva.4,uc002wvc.4,uc061vym.1|ZNF337	9.65614e-05	down	2.46425	-2.46425	-1.30115	2.42859	1.12744	ZNF337	zinc finger protein 337 (ZNF337), transcript variant 1, mRNA. (from RefSeq NM_001290261)///"zinc finger protein 337 (ZNF337), transcript variant 2, mRNA. (from RefSeq NM_015655)"///zinc finger protein 337 (from HGNC ZNF337)	ZNF337	ZNF337
uc060xsw.1,uc060xsx.1,uc060xsy.1,uc060xsz.1,uc002oft.2,uc002ofu.2,uc060xta.1,uc060xtb.1|ZNF383	3.33766e-05	down	2.32586	-2.32586	-1.21776	1.87028	0.652515	ZNF383	zinc finger protein 383 (from HGNC ZNF383)///"May function as a transcriptional repressor, suppressing transcriptional activities mediated by MAPK signaling pathways. (from UniProt Q8NA42)"///"zinc finger protein 383 (ZNF383), mRNA. (from RefSeq NM_152604)"///The sequence shown here is derived from an Ensembl automatic analysis pipeline and should be considered as preliminary data. (from UniProt …	ZNF383	ZNF383
uc060xry.1,uc060xrz.1,uc060xsb.1,uc060xsc.1,uc060xsd.1,uc060xse.1,uc002ofl.4,uc060xsj.1,uc060xsk.1|ZNF420	0.000235777	down	2.31977	-2.31977	-1.21398	1.82711	0.613124	ZNF420	The sequence shown here is derived from an Ensembl automatic analysis pipeline and should be considered as preliminary data. (from UniProt K7ERS3)///The sequence shown here is derived from an Ensembl automatic analysis pipeline and should be considered as preliminary data. (from UniProt K7ELF6)///The sequence shown here is derived from an Ensembl automatic analysis pipeline and should be consider…	ZNF420	ZNF420
uc061cax.1,uc002pyk.4,uc061cay.1,uc061caz.1,uc061cba.1,uc061cbb.1,uc061cbc.1|ZNF432	1.32576e-05	down	2.00602	-2.00602	-1.00433	1.59919	0.594858	ZNF432	May be involved in transcriptional regulation. (from UniProt O94892)///"zinc finger protein 432 (ZNF432), mRNA. (from RefSeq NM_014650)"///The sequence shown here is derived from an Ensembl automatic analysis pipeline and should be considered as preliminary data. (from UniProt M0R0E2)///The sequence shown here is derived from an Ensembl automatic analysis pipeline and should be considered as prel…	ZNF432	ZNF432
uc061cct.1,uc010ydl.3,uc061ccu.1,uc010ydm.3,uc061ccv.1,uc061ccw.1|ZNF480	0.000955827	down	2.03358	-2.03358	-1.02402	2.37153	1.34751	ZNF480	Involved in transcriptional regulation as an activator. (from UniProt Q8WV37)///"zinc finger protein 480 (ZNF480), transcript variant 1, mRNA. (from RefSeq NM_144684)"///The sequence shown here is derived from an Ensembl automatic analysis pipeline and should be considered as preliminary data. (from UniProt M0R367)///"zinc finger protein 480 (ZNF480), transcript variant 2, mRNA. (from RefSeq NM_0…	ZNF480	ZNF480
uc004awn.1,uc004awo.1,uc064upb.1,uc064upc.1|ZNF510	0.000749556	down	2.00973	-2.00973	-1.007	2.24277	1.23577	ZNF510	zinc finger protein 510 (ZNF510), transcript variant 2, mRNA. (from RefSeq NM_014930)///May be involved in transcriptional regulation. (from UniProt Q9Y2H8)///zinc finger protein 510 (from HGNC ZNF510)///The sequence shown here is derived from an Ensembl automatic analysis pipeline and should be considered as preliminary data. (from UniProt Q5SZP4)	ZNF510	ZNF510
uc002yhl.3,uc061yqm.1,uc061yqn.1|ZNF512B	0.000105742	down	2.06646	-2.06646	-1.04716	1.28273	0.235568	ZNF512B	zinc finger protein 512B (ZNF512B), mRNA. (from RefSeq NM_020713)///May be involved in transcriptional regulation. (from UniProt Q96KM6)	ZNF512B	ZNF512B
uc061cji.1,uc061cjk.1,uc061cjl.1,uc061cjm.1,uc010eqn.4,uc002qbl.3,uc061cjn.1,uc061cjo.1,uc061cjp.1|ZNF525	2.51152e-06	down	2.21758	-2.21758	-1.14899	1.68965	0.540665	ZNF525	The sequence shown here is derived from an Ensembl automatic analysis pipeline and should be considered as preliminary data. (from UniProt A0A096LPF2)///zinc finger protein 525 (from HGNC ZNF525)///The sequence shown here is derived from an Ensembl automatic analysis pipeline and should be considered as preliminary data. (from UniProt E7EUL5)///The sequence shown here is derived from an Ensembl a…	ZNF525	ZNF525
uc060xpk.1,uc060xpl.1,uc002oeg.5,uc002oeh.5,uc060xpm.1,uc060xpn.1,uc060xpo.1,uc002oej.5,uc060xps.1|ZNF529	8.23877e-05	down	2.01164	-2.01164	-1.00837	1.67546	0.667091	ZNF529	The sequence shown here is derived from an Ensembl automatic analysis pipeline and should be considered as preliminary data. (from UniProt K7EL49)///The sequence shown here is derived from an Ensembl automatic analysis pipeline and should be considered as preliminary data. (from UniProt K7ES80)///zinc finger protein 529 (from HGNC ZNF529)///"zinc finger protein 529 (ZNF529), transcript variant 2,…	ZNF529	ZNF529
uc002qoi.3|ZNF543	0.000175994	down	2.00447	-2.00447	-1.00322	1.34968	0.346465	ZNF543	zinc finger protein 543 (ZNF543), mRNA. (from RefSeq NM_213598)	ZNF543	ZNF543
uc002qom.5,uc061dji.1,uc061djj.1,uc061djk.1,uc002qon.4,uc061djm.1,uc061djo.1,uc061djp.1,uc061djr.1,uc061djs.1,uc061djt.1,uc061djv.1|ZNF548	2.14352e-05	down	2.50258	-2.50258	-1.32342	2.2508	0.927386	ZNF548	zinc finger protein 548 (ZNF548), transcript variant 2, mRNA. (from RefSeq NM_152909)///The sequence shown here is derived from an Ensembl automatic analysis pipeline and should be considered as preliminary data. (from UniProt M0QX17)///The sequence shown here is derived from an Ensembl automatic analysis pipeline and should be considered as preliminary data. (from UniProt M0R3F2)///The sequence …	ZNF548	ZNF548
uc061dlj.1,uc002qpd.4,uc002qpc.5,uc010eue.4,uc061dlk.1,uc061dll.1,uc061dlm.1,uc061dln.1|ZNF550	1.74133e-07	down	2.40525	-2.40525	-1.26618	1.66254	0.396357	ZNF550	The sequence shown here is derived from an Ensembl automatic analysis pipeline and should be considered as preliminary data. (from UniProt M0R337)///"zinc finger protein 550 (ZNF550), transcript variant 4, mRNA. (from RefSeq NM_001277093)"///"zinc finger protein 550 (ZNF550), transcript variant 2, mRNA. (from RefSeq NM_001277091)"///May be involved in transcriptional regulation. (from UniProt Q7Z…	ZNF550	ZNF550
uc061dmh.1,uc002qpw.6,uc061dmi.1,uc061dmj.1|ZNF551	8.90042e-05	down	2.54383	-2.54383	-1.347	2.02284	0.67584	ZNF551	zinc finger protein 551 (ZNF551), transcript variant 2, mRNA. (from RefSeq NM_001270938)///"zinc finger protein 551 (ZNF551), transcript variant 1, mRNA. (from RefSeq NM_138347)"///zinc finger protein 551 (from HGNC ZNF551)///The sequence shown here is derived from an Ensembl automatic analysis pipeline and should be considered as preliminary data. (from UniProt M0R209)	ZNF551	ZNF551
uc060xuv.1,uc010efl.2,uc060xuw.1,uc002ogk.2,uc060xux.1,uc060xuy.1,uc060xuz.1|ZNF570	3.21437e-05	down	2.09463	-2.09463	-1.06669	1.33051	0.263812	ZNF570	The sequence shown here is derived from an Ensembl automatic analysis pipeline and should be considered as preliminary data. (from UniProt K7EQY8)///"zinc finger protein 570 (ZNF570), transcript variant 1, mRNA. (from RefSeq NM_001300993)"///zinc finger protein 570 (from HGNC ZNF570)///"zinc finger protein 570 (ZNF570), transcript variant 2, mRNA. (from RefSeq NM_144694)"///The sequence shown her…	ZNF570	ZNF570
uc060xxd.1,uc060xxe.1,uc060xxf.1,uc060xxg.1,uc060xxh.1,uc021utv.1,uc002ohe.3,uc010efs.2,uc060xxi.1,uc060xxj.1,uc060xxk.1,uc060xxl.1,uc060xxm.1,uc060xxn.1,uc060xxo.1,uc060xxp.1,uc060xxq.1,uc060xxr.1,uc060xxs.1|ZNF573	0.000111042	down	2.05845	-2.05845	-1.04156	1.42831	0.386749	ZNF573	zinc finger protein 573 (from HGNC ZNF573)///May be involved in transcriptional regulation. (from UniProt Q86YE8)///The sequence shown here is derived from an Ensembl automatic analysis pipeline and should be considered as preliminary data. (from UniProt K7EQQ2)///"zinc finger protein 573 (ZNF573), transcript variant 1, mRNA. (from RefSeq NM_152360)"///The sequence shown here is derived from an E…	ZNF573	ZNF573
uc002qab.5,uc061cfp.1,uc061cfq.1,uc061cfr.1,uc061cfs.1,uc061cft.1|ZNF600	4.93269e-06	down	2.91466	-2.91466	-1.54333	2.24215	0.698826	ZNF600	zinc finger protein 600 (ZNF600), mRNA. (from RefSeq NM_198457)///The sequence shown here is derived from an Ensembl automatic analysis pipeline and should be considered as preliminary data. (from UniProt A0A087WSW4)///zinc finger protein 600 (from HGNC ZNF600)	ZNF600	ZNF600
uc061dmo.1,uc002qpz.5,uc061dmp.1,uc061dmq.1,uc061dmr.1,uc061dms.1,uc061dmt.1|ZNF671	0.000578593	down	2.14894	-2.14894	-1.10362	2.41389	1.31026	ZNF671	The sequence shown here is derived from an Ensembl automatic analysis pipeline and should be considered as preliminary data. (from UniProt M0R091)///"zinc finger protein 671 (ZNF671), mRNA. (from RefSeq NM_024833)"///zinc finger protein 671 (from HGNC ZNF671)///The sequence shown here is derived from an Ensembl automatic analysis pipeline and should be considered as preliminary data. (from UniPro…	ZNF671	ZNF671
uc060wku.1,uc060wkv.1,uc060wkw.1,uc002nri.4,uc060wkx.1,uc060wky.1,uc060wkz.1,uc060wla.1,uc060wlb.1|ZNF675	0.000101315	down	2.32695	-2.32695	-1.21844	2.18486	0.966423	ZNF675	The sequence shown here is derived from an Ensembl automatic analysis pipeline and should be considered as preliminary data. (from UniProt M0QXU1)///The sequence shown here is derived from an Ensembl automatic analysis pipeline and should be considered as preliminary data. (from UniProt M0R1X5)///The sequence shown here is derived from an Ensembl automatic analysis pipeline and should be consider…	ZNF675	ZNF675
uc001bmg.2,uc057dqv.1,uc001bmh.2,uc057dqw.1,uc057dqx.1,uc057dqy.1,uc057dqz.1,uc057dra.1,uc057drb.1|ZNF683	0.000884994	down	2.23143	-2.23143	-1.15797	1.3673	0.209329	ZNF683	May be involved in transcriptional regulation. (from UniProt Q8IZ20)///"zinc finger protein 683 (ZNF683), transcript variant 2, mRNA. (from RefSeq NM_173574)"///The sequence shown here is derived from an Ensembl automatic analysis pipeline and should be considered as preliminary data. (from UniProt X1WI32)///The sequence shown here is derived from an Ensembl automatic analysis pipeline and should…	ZNF683	ZNF683
uc002dyx.5,uc059tfw.1,uc059tfx.1,uc059tfy.1,uc059tfz.1,uc059tga.1,uc059tgb.1|ZNF689	0.000422357	down	2.22401	-2.22401	-1.15316	1.94061	0.787451	ZNF689	zinc finger protein 689 (ZNF689), transcript variant 1, mRNA. (from RefSeq NM_138447)///The sequence shown here is derived from an Ensembl automatic analysis pipeline and should be considered as preliminary data. (from UniProt A0A087WZF7)///zinc finger protein 689 (from HGNC ZNF689)	ZNF689	ZNF689
uc060wgl.1,uc002npq.2,uc060wgm.1,uc060wgn.1,uc060wgo.1|ZNF708	0.000998103	down	2.0631	-2.0631	-1.04481	3.10382	2.059	ZNF708	The sequence shown here is derived from an Ensembl automatic analysis pipeline and should be considered as preliminary data. (from UniProt A0A087WUU8)///"zinc finger protein 708 (ZNF708), transcript variant 1, mRNA. (from RefSeq NM_021269)"///The sequence shown here is derived from an Ensembl automatic analysis pipeline and should be considered as preliminary data. (from UniProt M0R2V2)///The seq…	ZNF708	ZNF708
uc060wep.1,uc002npa.4,uc060wer.1,uc060wes.1,uc060wet.1|ZNF737	2.87688e-05	down	2.59002	-2.59002	-1.37297	2.74531	1.37234	ZNF737	The sequence shown here is derived from an Ensembl automatic analysis pipeline and should be considered as preliminary data. (from UniProt M0R1M8)///"zinc finger protein 737 (ZNF737), mRNA. (from RefSeq NM_001159293)"///The sequence shown here is derived from an Ensembl automatic analysis pipeline and should be considered as preliminary data. (from UniProt M0R1D1)///The sequence shown here is der…	ZNF737	ZNF737
uc059pxp.1,uc059pxq.1,uc002cut.5,uc059pxr.1,uc059pxt.1,uc059pxu.1,uc059pxv.1,uc059pxw.1,uc059pxx.1,uc059pxy.1|ZNF75A	0.000225228	down	2.1443	-2.1443	-1.1005	2.20211	1.1016	ZNF75A	zinc finger protein 75a (ZNF75A), transcript variant 3, non-coding RNA. (from RefSeq NR_126069)///zinc finger protein 75a (from HGNC ZNF75A)///"zinc finger protein 75a (ZNF75A), transcript variant 2, mRNA. (from RefSeq NM_153028)"///Contains SCAN box domain. (from UniProt Q86V93)///The sequence shown here is derived from an Ensembl automatic analysis pipeline and should be considered as prelimina…	ZNF75A	ZNF75A
uc002omu.3,uc060yoj.1,uc002omv.4,uc060yok.1,uc060yol.1,uc060yom.1,uc060yon.1|ZNF780B	0.000224676	down	2.03465	-2.03465	-1.02478	2.47052	1.44574	ZNF780B	zinc finger protein 780B (ZNF780B), mRNA. (from RefSeq NM_001005851)///May be involved in transcriptional regulation. (from UniProt Q9Y6R6)///zinc finger protein 780B (from HGNC ZNF780B)///The sequence shown here is derived from an Ensembl automatic analysis pipeline and should be considered as preliminary data. (from UniProt M0R168)///The sequence shown here is derived from an Ensembl automatic …	ZNF780B	ZNF780B
uc011kuo.3,uc064jae.1,uc064jaf.1,uc064jag.1,uc064jah.1|ZNF783	2.79181e-06	down	2.19879	-2.19879	-1.13671	1.40314	0.266434	ZNF783	zinc finger family member 783 (ZNF783), mRNA. (from RefSeq NM_001195220)///May be involved in transcriptional regulation. (from UniProt Q6ZMS7)///The sequence shown here is derived from an Ensembl automatic analysis pipeline and should be considered as preliminary data. (from UniProt F8WF09)///zinc finger family member 783 (from HGNC ZNF783)	ZNF783	ZNF783
uc002qal.3,uc002qam.3,uc061cgu.1,uc061cgv.1,uc061cgw.1,uc061cgx.1,uc061cgy.1,uc061cgz.1|ZNF816	0.000320612	down	2.25873	-2.25873	-1.17551	2.08501	0.909502	ZNF816	zinc finger protein 816 (ZNF816), transcript variant 1, mRNA. (from RefSeq NM_001031665)///"zinc finger protein 816 (ZNF816), transcript variant 3, mRNA. (from RefSeq NM_001202457)"///The sequence shown here is derived from an Ensembl automatic analysis pipeline and should be considered as preliminary data. (from UniProt M0R0G1)///The sequence shown here is derived from an Ensembl automatic analy…	ZNF816	ZNF816
uc061cej.1,uc061cek.1,uc010epy.4,uc010epv.4,uc061cem.1,uc002pzu.5,uc002pzv.5,uc061cen.1,uc061ceo.1,uc061cep.1,uc061ceq.1,uc061cer.1,uc061ces.1,uc061cet.1,uc061ceu.1,uc061cev.1,uc061cew.1,uc061cey.1,uc061cez.1|ZNF83	0.000406018	down	2.5613	-2.5613	-1.35688	2.68393	1.32705	ZNF83	The sequence shown here is derived from an Ensembl automatic analysis pipeline and should be considered as preliminary data. (from UniProt M0R287)///The sequence shown here is derived from an Ensembl automatic analysis pipeline and should be considered as preliminary data. (from UniProt M0R183)///"zinc finger protein 83 (ZNF83), transcript variant 5, mRNA. (from RefSeq NM_018300)"///"zinc finger …	ZNF83	ZNF83
uc002yan.4|ZNF831	6.69224e-05	down	3.20317	-3.20317	-1.6795	2.85715	1.17765	ZNF831	zinc finger protein 831 (ZNF831), mRNA. (from RefSeq NM_178457)	ZNF831	ZNF831
uc061cdc.1,uc061cdd.1,uc061cde.1,uc061cdf.1,uc002pzc.4,uc061cdg.1|ZNF880	1.8021e-08	down	2.06262	-2.06262	-1.04448	1.17237	0.127893	ZNF880	The sequence shown here is derived from an Ensembl automatic analysis pipeline and should be considered as preliminary data. (from UniProt F5H026)///" Event=Alternative splicing; Named isoforms=2; Name=1; IsoId=Q6PDB4-1; Sequence=Displayed; Name=2; IsoId=Q6PDB4-2; Sequence=VSP_032509, VSP_032510; Note=No experimental confirmation available.; (from UniProt Q6PDB4)"///The sequence shown here is der…	ZNF880	ZNF880
uc060wke.1,uc060wkf.1,uc060wkg.1,uc060wkh.1,uc060wki.1,uc032hsb.1,uc060wkk.1,uc060wkl.1,uc002nrd.4,uc002nre.4,uc010xrj.3,uc060wkm.1|ZNF91	2.95429e-05	down	2.73307	-2.73307	-1.45052	3.30527	1.85475	ZNF91	zinc finger protein 91 (from HGNC ZNF91)///The sequence shown here is derived from an Ensembl automatic analysis pipeline and should be considered as preliminary data. (from UniProt M0QX31)///"zinc finger protein 91 (ZNF91), transcript variant 1, mRNA. (from RefSeq NM_003430)"///"zinc finger protein 91 (ZNF91), transcript variant 2, mRNA. (from RefSeq NM_001300951)"///The sequence shown here is d…	ZNF91	ZNF91
uc010osc.2,uc001dlh.4|ZNHIT6	0.000277412	down	2.07604	-2.07604	-1.05383	1.84135	0.787514	ZNHIT6	zinc finger HIT-type containing 6 (ZNHIT6), transcript variant 2, mRNA. (from RefSeq NM_001170670)///"zinc finger HIT-type containing 6 (ZNHIT6), transcript variant 1, mRNA. (from RefSeq NM_017953)"	ZNHIT6	ZNHIT6
uc061dpj.1,uc002qrh.3,uc002qrk.2,uc061dpk.1,uc002qri.3,uc010yhs.2,uc010yht.2,uc061dpl.1,uc061dpm.1,uc061dpn.1,uc061dpo.1,uc061dpp.1,uc061dpq.1,uc061dpr.1,uc061dps.1,uc061dpt.1,uc061dpu.1|ZSCAN18	0.000106569	down	2.20549	-2.20549	-1.1411	1.6618	0.5207	ZSCAN18	zinc finger and SCAN domain containing 18 (from HGNC ZSCAN18)///"zinc finger and SCAN domain containing 18 (ZSCAN18), transcript variant 3, mRNA. (from RefSeq NM_023926)"///"zinc finger and SCAN domain containing 18 (ZSCAN18), transcript variant 4, mRNA. (from RefSeq NM_001145543)"///"zinc finger and SCAN domain containing 18 (ZSCAN18), transcript variant 2, mRNA. (from RefSeq NM_001145544)"///"z…	ZSCAN18	ZSCAN18
uc032wpl.2,uc003nku.6,uc063mkx.1,uc011dlf.4,uc032wpm.2,uc032wpp.2,uc032wpq.2|ZSCAN26	0.000422167	down	2.07356	-2.07356	-1.05211	2.35461	1.3025	ZSCAN26	zinc finger and SCAN domain containing 26 (ZSCAN26), transcript variant a, mRNA. (from RefSeq NM_001023560)///"zinc finger and SCAN domain containing 26 (ZSCAN26), transcript variant c, mRNA. (from RefSeq NM_152736)"///The sequence shown here is derived from an Ensembl automatic analysis pipeline and should be considered as preliminary data. (from UniProt A0A087WXH0)///"zinc finger and SCAN domai…	ZSCAN26	ZSCAN26
uc057hto.1,uc001dhq.4,uc057htp.1,uc001dhr.4,uc057htq.1,uc057htr.1,uc057htt.1,uc057htu.1,uc057htv.1,uc057htw.1,uc057hty.1|ZZZ3	0.000265764	down	2.0655	-2.0655	-1.04649	2.98294	1.93645	ZZZ3	zinc finger, ZZ-type containing 3 (from HGNC ZZZ3)///"zinc finger ZZ-type containing 3 (ZZZ3), transcript variant 1, mRNA. (from RefSeq NM_015534)"///"Component of the ATAC complex, a complex with histone acetyltransferase activity on histones H3 and H4. (from UniProt Q8IYH5)"///The sequence shown here is derived from an Ensembl automatic analysis pipeline and should be considered as preliminary …	ZZZ3	ZZZ3

## Sheet: 2B. Ontologies in Increased
Category	Term	Count	%	PValue	Genes	List Total	Pop Hits	Pop Total	Fold Enrichment	Bonferroni	Benjamini	FDR
GOTERM_BP_DIRECT	GO:0045087~innate immune response	20	14.5985	2.0959e-10	CR1, DEFA4, CRISP3, HMGB2, DEFA3, DEFA1, BMX, CLU, SRPK1, TREML1, IGLL5, VNN1, SLPI, LCN2, S100A12, IGLC1, PGLYRP1, S100A9, S100A8, CAMP	121	430	16792	6.45474	1.67463e-07	1.67463e-07	1.639e-07
GOTERM_BP_DIRECT	GO:0050832~defense response to fungus	8	5.83942	6.29237e-10	DEFA4, DEFA3, S100A12, CTSG, DEFA1, MPO, S100A9, S100A8	121	27	16792	41.1191	5.0276e-07	2.5138e-07	2.46032e-07
GOTERM_BP_DIRECT	GO:0006958~complement activation, classical pathway	11	8.0292	2.16832e-09	IGLL5, CR1, IGLV1-51, IGLV1-47, IGLV3-21, IGLV2-23, IGKV3-15, IGLC1, CLU, IGKV2-30, IGLV3-19	121	99	16792	15.4197	1.73249e-06	5.77496e-07	5.65208e-07
GOTERM_BP_DIRECT	GO:0006955~immune response	17	12.4088	5.25125e-08	IL1R1, IL1R2, DEFA1, IGLV1-51, IGLV1-47, SLPI, HRH2, IGLV3-21, IGLV2-23, IGKV3-15, CTSG, IGLC1, BPI, CEACAM8, PGLYRP1, IGKV2-30, IGLV3-19	121	421	16792	5.60382	4.19566e-05	1.04894e-05	1.02662e-05
GOTERM_BP_DIRECT	GO:0006956~complement activation	9	6.56934	1.96144e-07	IGLV1-51, IGLV1-47, IGLV3-21, IGLV2-23, IGKV3-15, IGLC1, CLU, IGKV2-30, IGLV3-19	121	87	16792	14.3562	0.000156707	3.13438e-05	3.06769e-05
GOTERM_BP_DIRECT	GO:0042742~defense response to bacterium	10	7.29927	9.64528e-07	IGLL5, ANXA3, HP, DEFA3, S100A12, IGLC1, MPO, S100A9, CAMP, S100A8	121	145	16792	9.57082	0.000770361	0.000128443	0.00012571
GOTERM_BP_DIRECT	GO:0050776~regulation of immune response	10	7.29927	5.26138e-06	TREML1, IGLV1-51, IGLV1-47, BCL6, IGLV3-21, IGLV2-23, IGKV3-15, IGLC1, IGKV2-30, IGLV3-19	121	178	16792	7.79645	0.00419503	0.000600549	0.000587772
GOTERM_BP_DIRECT	GO:0019731~antibacterial humoral response	6	4.37956	1.48963e-05	SLPI, DEFA4, DEFA3, DEFA1, CAMP, LTF	121	44	16792	18.9241	0.0118317	0.00148777	0.00145611
GOTERM_BP_DIRECT	GO:0038096~Fc-gamma receptor signaling pathway involved in phagocytosis	8	5.83942	3.51358e-05	IGLV1-51, IGLV1-47, IGLV3-21, IGLV2-23, IGKV3-15, IGLC1, IGKV2-30, IGLV3-19	121	127	16792	8.74185	0.0276836	0.00311928	0.00305291
GOTERM_BP_DIRECT	GO:0007596~blood coagulation	9	6.56934	5.27441e-05	NFE2, MMRN1, GP1BB, ITGB3, CD59, HIST1H3B, TFPI, CD177, F5	121	184	16792	6.788	0.0412679	0.00413503	0.00404705
GOTERM_BP_DIRECT	GO:0006898~receptor-mediated endocytosis	9	6.56934	5.69278e-05	IGLV1-51, IGLV1-47, IGLV3-21, IGLV2-23, IGKV3-15, HP, IGLC1, IGKV2-30, IGLV3-19	121	186	16792	6.71501	0.0444676	0.00413503	0.00404705
GOTERM_BP_DIRECT	GO:0031640~killing of cells of other organism	4	2.91971	0.000122317	DEFA4, DEFA3, S100A12, DEFA1	121	14	16792	39.6505	0.0931126	0.00814425	0.00797097
GOTERM_BP_DIRECT	GO:0071222~cellular response to lipopolysaccharide	7	5.10949	0.000159239	ARG1, HMGB2, LCN2, ADAM9, MAPK14, TFPI, CAMP	121	113	16792	8.5968	0.11948	0.00978708	0.00957884
GOTERM_BP_DIRECT	GO:0006508~proteolysis	13	9.48905	0.000243304	MMP8, MMP9, F5, IGLV1-51, IGLV1-47, IGLV3-21, IGLV2-23, IGKV3-15, CTSG, IGLC1, IGKV2-30, IGLV3-19, LTF	121	500	16792	3.6082	0.176691	0.0138857	0.0135903
GOTERM_BP_DIRECT	GO:0038095~Fc-epsilon receptor signaling pathway	8	5.83942	0.000290642	IGLV1-51, IGLV1-47, IGLV3-21, IGLV2-23, IGKV3-15, IGLC1, IGKV2-30, IGLV3-19	121	178	16792	6.23716	0.207258	0.0154815	0.0151522
GOTERM_BP_DIRECT	GO:0050830~defense response to Gram-positive bacterium	6	4.37956	0.000356386	DEFA4, HMGB2, DEFA3, DEFA1, PGLYRP1, CAMP	121	85	16792	9.79601	0.247838	0.017797	0.0174184
GOTERM_BP_DIRECT	GO:0002227~innate immune response in mucosa	4	2.91971	0.000729795	DEFA3, DEFA1, CAMP, LTF	121	25	16792	22.2043	0.441957	0.0343004	0.0335706
GOTERM_BP_DIRECT	GO:0002576~platelet degranulation	6	4.37956	0.000858964	ORM1, MMRN1, ITGB3, ITGA2B, CLU, F5	121	103	16792	8.08409	0.496719	0.0381284	0.0373172
GOTERM_BP_DIRECT	GO:0032496~response to lipopolysaccharide	7	5.10949	0.00115653	SLPI, HMGB2, ALPL, CTSG, IRAK3, MPO, S100A8	121	164	16792	5.9234	0.603311	0.0486351	0.0476003
GOTERM_BP_DIRECT	GO:0002544~chronic inflammatory response	3	2.18978	0.0017644	VNN1, CAMP, S100A8	121	9	16792	46.259	0.756102	0.0695119	0.0680329
GOTERM_BP_DIRECT	GO:0050900~leukocyte migration	6	4.37956	0.00182697	SLC7A5, CEACAM6, ITGB3, CEACAM8, MMP9, CD177	121	122	16792	6.82509	0.768015	0.0695119	0.0680329
GOTERM_BP_DIRECT	GO:0051092~positive regulation of NF-kappaB transcription factor activity	6	4.37956	0.00266245	S100A12, IRAK3, CLU, S100A9, S100A8, LTF	121	133	16792	6.26061	0.881179	0.0966955	0.0946381
GOTERM_BP_DIRECT	GO:0044130~negative regulation of growth of symbiont in host	3	2.18978	0.00569217	CTSG, MPO, CAMP	121	16	16792	26.0207	0.989549	0.197741	0.193534
GOTERM_BP_DIRECT	GO:0050829~defense response to Gram-negative bacterium	4	2.91971	0.0071262	DEFA4, HMGB2, BPI, CAMP	121	55	16792	10.0929	0.996701	0.237243	0.232195
GOTERM_BP_DIRECT	GO:0005975~carbohydrate metabolic process	6	4.37956	0.00825389	MGAM, MAN2A2, SLC2A3, PYGL, SLC2A5, B4GALT5	121	174	16792	4.78541	0.99867	0.263794	0.258182
GOTERM_BP_DIRECT	GO:0070488~neutrophil aggregation	2	1.45985	0.0142419	S100A9, S100A8	121	2	16792	138.777	0.999989	0.437664	0.428352
GOTERM_BP_DIRECT	GO:0032715~negative regulation of interleukin-6 production	3	2.18978	0.0169581	ORM1, IRAK3, BPI	121	28	16792	14.8689	0.999999	0.501833	0.491156
GOTERM_BP_DIRECT	GO:2000379~positive regulation of reactive oxygen species metabolic process	3	2.18978	0.0193355	NQO2, GADD45A, MAPK14	121	30	16792	13.8777	1	0.551751	0.540012
GOTERM_BP_DIRECT	GO:0032602~chemokine production	2	1.45985	0.0212872	S100A9, S100A8	121	3	16792	92.5179	1	0.586499	0.57402
GOTERM_BP_DIRECT	GO:2001244~positive regulation of intrinsic apoptotic signaling pathway	3	2.18978	0.0231462	CLU, S100A9, S100A8	121	33	16792	12.6161	1	0.596573	0.58388
GOTERM_BP_DIRECT	GO:0015758~glucose transport	3	2.18978	0.0231462	HK3, SLC2A3, SLC2A5	121	33	16792	12.6161	1	0.596573	0.58388
GOTERM_BP_DIRECT	GO:0003006~developmental process involved in reproduction	2	1.45985	0.0282826	ALPL, CYSTM1	121	4	16792	69.3884	1	0.664641	0.650499
GOTERM_BP_DIRECT	GO:0002793~positive regulation of peptide secretion	2	1.45985	0.0282826	S100A9, S100A8	121	4	16792	69.3884	1	0.664641	0.650499
GOTERM_BP_DIRECT	GO:0032119~sequestering of zinc ion	2	1.45985	0.0282826	S100A9, S100A8	121	4	16792	69.3884	1	0.664641	0.650499
GOTERM_BP_DIRECT	GO:0032720~negative regulation of tumor necrosis factor production	3	2.18978	0.0301154	ORM1, IRAK3, BPI	121	38	16792	10.9561	1	0.687493	0.672865
GOTERM_BP_DIRECT	GO:0045071~negative regulation of viral genome replication	3	2.18978	0.033108	SLPI, LTF, SRPK1	121	40	16792	10.4083	1	0.734813	0.719178
GOTERM_BP_DIRECT	GO:0070527~platelet aggregation	3	2.18978	0.0346462	ITGB3, ITGA2B, MYL9	121	41	16792	10.1544	1	0.74817	0.732251
GOTERM_BP_DIRECT	GO:0010042~response to manganese ion	2	1.45985	0.0421249	ARG1, ADAM9	121	6	16792	46.259	1	0.885732	0.866887
GOTERM_BP_DIRECT	GO:0007155~cell adhesion	8	5.83942	0.046597	CD151, MMRN1, GP1BB, ITGB3, ITGA2B, ADAM9, OLFM4, CD24	121	459	16792	2.41877	1	0.896722	0.877643
GOTERM_BP_DIRECT	GO:0007166~cell surface receptor signaling pathway	6	4.37956	0.0468724	CD151, IL1R1, TSPAN9, GP1BB, CD59, MAPK14	121	274	16792	3.03891	1	0.896722	0.877643
GOTERM_BP_DIRECT	GO:0009635~response to herbicide	2	1.45985	0.0489726	ARG1, LCN2	121	7	16792	39.6505	1	0.896722	0.877643
GOTERM_BP_DIRECT	GO:0051549~positive regulation of keratinocyte migration	2	1.45985	0.0489726	ADAM9, MMP9	121	7	16792	39.6505	1	0.896722	0.877643
GOTERM_BP_DIRECT	GO:1900016~negative regulation of cytokine production involved in inflammatory response	2	1.45985	0.0489726	IL1R2, C5ORF30	121	7	16792	39.6505	1	0.896722	0.877643
GOTERM_BP_DIRECT	GO:0030168~platelet activation	4	2.91971	0.0493814	TREML1, GP1BB, ITGB3, F5	121	115	16792	4.82702	1	0.896722	0.877643
GOTERM_BP_DIRECT	GO:0044267~cellular protein metabolic process	4	2.91971	0.0525819	CTSG, HIST1H3B, CKAP4, LTF	121	118	16792	4.7043	1	0.933621	0.913757
GOTERM_BP_DIRECT	GO:0006954~inflammatory response	7	5.10949	0.054639	TPST1, ORM1, VNN1, BCL6, S100A12, S100A9, S100A8	121	379	16792	2.56316	1	0.949055	0.928863
GOTERM_BP_DIRECT	GO:0006935~chemotaxis	4	2.91971	0.0570014	CMTM5, DEFA1, RNASE2, MAPK14	121	122	16792	4.55006	1	0.969024	0.948406
GOTERM_BP_DIRECT	GO:0006811~ion transport	4	2.91971	0.0627658	SLC24A3, LHFPL5, LCN2, LTF	121	127	16792	4.37092	1	1	0.97995
GOTERM_BP_DIRECT	GO:0019732~antifungal humoral response	2	1.45985	0.0692257	CAMP, LTF	121	10	16792	27.7554	1	1	0.97995
GOTERM_BP_DIRECT	GO:0000902~cell morphogenesis	3	2.18978	0.0725904	BCL6, MAPK14, CLU	121	62	16792	6.71501	1	1	0.97995
GOTERM_BP_DIRECT	GO:0002523~leukocyte migration involved in inflammatory response	2	1.45985	0.0758812	S100A9, S100A8	121	11	16792	25.2322	1	1	0.97995
GOTERM_BP_DIRECT	GO:0009100~glycoprotein metabolic process	2	1.45985	0.0758812	ST6GALNAC3, PCSK6	121	11	16792	25.2322	1	1	0.97995
GOTERM_BP_DIRECT	GO:0042770~signal transduction in response to DNA damage	2	1.45985	0.0758812	GADD45A, MAPK14	121	11	16792	25.2322	1	1	0.97995
GOTERM_BP_DIRECT	GO:0001775~cell activation	2	1.45985	0.0758812	CD59, CD24	121	11	16792	25.2322	1	1	0.97995
GOTERM_BP_DIRECT	GO:0051384~response to glucocorticoid	3	2.18978	0.0787668	ANXA3, ADAM9, ALPL	121	65	16792	6.40509	1	1	0.97995
GOTERM_BP_DIRECT	GO:0030593~neutrophil chemotaxis	3	2.18978	0.0808612	S100A12, S100A9, S100A8	121	66	16792	6.30804	1	1	0.97995
GOTERM_BP_DIRECT	GO:0006952~defense response	3	2.18978	0.0829728	CRISP3, HP, MPO	121	67	16792	6.21389	1	1	0.97995
GOTERM_BP_DIRECT	GO:0001938~positive regulation of endothelial cell proliferation	3	2.18978	0.0872463	ARG1, ITGB3, HMGB2	121	69	16792	6.03378	1	1	0.97995
GOTERM_BP_DIRECT	GO:0002526~acute inflammatory response	2	1.45985	0.089051	VNN1, S100A8	121	13	16792	21.3503	1	1	0.97995
GOTERM_BP_DIRECT	GO:0001878~response to yeast	2	1.45985	0.089051	MPO, CAMP	121	13	16792	21.3503	1	1	0.97995
GOTERM_BP_DIRECT	GO:0071347~cellular response to interleukin-1	3	2.18978	0.0915846	LCN2, TFPI, CAMP	121	71	16792	5.86381	1	1	0.97995
GOTERM_BP_DIRECT	GO:0070498~interleukin-1-mediated signaling pathway	2	1.45985	0.0955659	IL1R1, IRAK3	121	14	16792	19.8253	1	1	0.97995
GOTERM_BP_DIRECT	GO:0050729~positive regulation of inflammatory response	3	2.18978	0.0959849	S100A12, S100A9, S100A8	121	73	16792	5.70316	1	1	0.97995

## Sheet: 2C. Ontologies in Decreased
Category	Term	Count	%	PValue	Genes	List Total	Pop Hits	Pop Total	Fold Enrichment	Bonferroni	Benjamini	FDR
GOTERM_BP_DIRECT	GO:0006614~SRP-dependent cotranslational protein targeting to membrane	31	5.92734	4.4461e-27	RPL30, RPL32, RPL10, RPL31, RPL34, RPL12, RPL11, RPL9, RPS14, RPL18A, RPLP2, RPL13, RPL15, RPL39, RPS10, RPS12, RPL41, RPS7, RPS8, RPS6, RPL35A, RPL13A, RPS3A, RPS25, RPS28, RPS27, RPS29, RPL27A, RPL37A, RPS20, RPS23	369	94	16792	15.0076	6.2112e-24	6.2112e-24	6.14895e-24
GOTERM_BP_DIRECT	GO:0019083~viral transcription	31	5.92734	1.49111e-24	RPL30, RPL32, RPL10, RPL31, RPL34, RPL12, RPL11, RPL9, RPS14, RPL18A, RPLP2, RPL13, RPL15, RPL39, RPS10, RPS12, RPL41, RPS7, RPS8, RPS6, RPL35A, RPL13A, RPS3A, RPS25, RPS28, RPS27, RPS29, RPL27A, RPL37A, RPS20, RPS23	369	112	16792	12.5956	2.08308e-21	1.04154e-21	1.0311e-21
GOTERM_BP_DIRECT	GO:0000184~nuclear-transcribed mRNA catabolic process, nonsense-mediated decay	31	5.92734	1.05039e-23	RPL30, RPL32, RPL10, RPL31, RPL34, RPL12, RPL11, RPL9, RPS14, RPL18A, RPLP2, RPL13, RPL15, RPL39, RPS10, RPS12, RPL41, RPS7, RPS8, RPS6, RPL35A, RPL13A, RPS3A, RPS25, RPS28, RPS27, RPS29, RPL27A, RPL37A, RPS20, RPS23	369	119	16792	11.8547	1.46739e-20	4.8913e-21	4.84228e-21
GOTERM_BP_DIRECT	GO:0006413~translational initiation	31	5.92734	8.79139e-22	RPL30, RPL32, RPL10, RPL31, RPL34, RPL12, RPL11, RPL9, RPS14, RPL18A, RPLP2, RPL13, RPL15, RPL39, RPS10, RPS12, RPL41, RPS7, RPS8, RPS6, RPL35A, RPL13A, RPS3A, RPS25, RPS28, RPS27, RPS29, RPL27A, RPL37A, RPS20, RPS23	369	137	16792	10.2972	1.22816e-18	3.07039e-19	3.03962e-19
GOTERM_BP_DIRECT	GO:0006364~rRNA processing	35	6.69216	7.85712e-20	RPL30, RPL32, RPL10, RPL31, RPL34, RPL12, RPL11, NOL9, RPL9, RPS14, EXOSC6, RPL18A, RPLP2, RPL13, RPL15, RPL39, RPS10, RPS12, RPL41, RPS7, RPS8, MTERF4, RPS6, RPL35A, RPL13A, DDX51, RPS3A, RPS25, RPS28, RPS27, RPS29, RPL27A, RPL37A, RPS20, RPS23	369	214	16792	7.4427	1.09764e-16	2.19528e-17	2.17328e-17
GOTERM_BP_DIRECT	GO:0006412~translation	33	6.30975	9.97592e-16	RPL30, RPL32, RPL10, RPL31, RPL34, RPL12, RPL11, RPL9, RPS14, SLC25A26, RPL18A, ZNF525, RPLP2, RPL13, RPL15, RPL39, RPS10, RPS12, RPL41, RPS7, RPS8, RPS6, RPL35A, RPL13A, RPS3A, RPS25, RPS28, RPS27, RPS29, RPL27A, RPL37A, RPS20, RPS23	369	253	16792	5.93567	1.39588e-12	2.32273e-13	2.29945e-13
GOTERM_BP_DIRECT	GO:0006351~transcription, DNA-templated	83	15.87	3.75436e-09	ZNF512B, ZNF573, RARG, ZNF570, ZBTB25, RORA, FASLG, IKZF2, NR3C2, LBH, SCML4, ZNF83, ZNF529, ZNF329, HABP4, ZNF525, ZNF689, ZNF600, EOMES, ZNF17, ZNF683, KLF12, PRMT7, KDM2B, ZNF480, COMMD6, ZNF14, ZFP90, ZNF75A, EEF1A1, ZNF91, MAF, POLR1A, POLR1E, ZNF780B, ZSCAN26, ZNF675, ZNF510, ZNF235, ZNF432, ZNF551, ZNF671, ZNF550, HKR1, TSHZ1, TCF7, ZBTB4, ZBTB41, ZNF708, ZFP14, TBX21, ZNF548, STAT4, ZNF30…	369	1955	16792	1.932	5.24482e-06	7.49262e-07	7.41754e-07
GOTERM_BP_DIRECT	GO:0006355~regulation of transcription, DNA-templated	68	13.0019	1.41543e-08	ZNF512B, ZNF573, ZNF570, ZBTB25, RORA, NR3C2, LBH, SCML4, ZNF83, ZNF529, ZNF329, HABP4, ZNF525, ZNF689, ZNF600, MYBL1, ZNF17, ZNF683, ZNF880, PRMT7, ZNF480, SFMBT2, AXIN2, ZNF14, ZFP90, ZNF75A, EEF1A1, MYCL, ZNF91, ZNF780B, ZSCAN26, ZNF831, ZNF675, ZNF510, ZNF235, ZNF432, ZNF551, ZNF550, HKR1, KRBOX4, ZBTB41, ZNF708, ZFP14, TBX21, ZNF548, STAT4, ZNF304, APBB1, PATZ1, ZNF302, ZNF543, ZNF266, ZNF42…	369	1504	16792	2.05749	1.97733e-05	2.47169e-06	2.44692e-06
GOTERM_BP_DIRECT	GO:0031295~T cell costimulation	12	2.29446	1.00862e-06	DPP4, EFNB1, CD4, TMIGD2, KLRK1, KLRC4-KLRK1, TRBC1, CD28, CD247, ICOS, CD3D, CARD11	369	78	16792	7.00104	0.00140805	0.00015656	0.000154991
GOTERM_BP_DIRECT	GO:0050776~regulation of immune response	17	3.25048	1.9731e-06	CD96, KLRB1, CD160, SH2D1A, CRTAM, SH2D1B, CD1C, CD3D, KLRK1, KLRC4-KLRK1, TRBC1, KLRF1, KLRD1, KLRC1, CD247, CLEC2D, CARD11	369	178	16792	4.34615	0.00275263	0.000275642	0.00027288
GOTERM_BP_DIRECT	GO:0002250~adaptive immune response	14	2.67686	2.30958e-05	EOMES, ZNF683, TXK, SH2D1A, CRTAM, SH2D1B, CD1C, ZAP70, CD4, KLRK1, CAMK4, CD7, KLRC4-KLRK1, SKAP1	369	148	16792	4.30469	0.0317502	0.00293316	0.00290377
GOTERM_BP_DIRECT	GO:0030217~T cell differentiation	6	1.14723	0.000446382	ZAP70, CD4, TBX21, PATZ1, CD3D, GPR18	369	30	16792	9.10136	0.464061	0.0519662	0.0514455
GOTERM_BP_DIRECT	GO:0045954~positive regulation of natural killer cell mediated cytotoxicity	5	0.956023	0.000544317	KLRK1, SH2D1A, KLRC4-KLRK1, CRTAM, RASGRP1	369	18	16792	12.6408	0.532623	0.0584932	0.057907
GOTERM_BP_DIRECT	GO:0000028~ribosomal small subunit assembly	5	0.956023	0.000677627	RPS14, RPS28, RPS27, RPS10-NUDT3, RPS10	369	19	16792	11.9755	0.612084	0.0676175	0.0669399
GOTERM_BP_DIRECT	GO:0007166~cell surface receptor signaling pathway	16	3.05927	0.00109664	KLRB1, CD160, CD3D, ADGRG1, CD4, TSPAN4, CD28, KLRF1, EVL, TNFRSF25, KLRD1, KLRC1, CD247, CLEC2D, BIRC3, KLRG1	369	274	16792	2.65733	0.78408	0.102134	0.10111
GOTERM_BP_DIRECT	GO:0050852~T cell receptor signaling pathway	11	2.10325	0.0015858	ZAP70, CD4, TXK, TRBC1, CD28, GATA3, PLCG1, CD247, CD3D, CARD11, SKAP1	369	148	16792	3.38226	0.891078	0.13846	0.137073
GOTERM_BP_DIRECT	GO:0002181~cytoplasmic translation	5	0.956023	0.00199377	RPL31, RPL35A, RPLP2, RPL15, RPL9	369	25	16792	9.10136	0.93846	0.154738	0.153188
GOTERM_BP_DIRECT	GO:0001816~cytokine production	5	0.956023	0.00199377	CD4, MAF, TXK, NFATC2, RASGRP1	369	25	16792	9.10136	0.93846	0.154738	0.153188
GOTERM_BP_DIRECT	GO:0009967~positive regulation of signal transduction	7	1.33843	0.00213974	SH2D3A, CHN2, SH2D2A, SH2D1A, GATA3, GRAP, SKAP1	369	61	16792	5.22209	0.949834	0.157327	0.155751
GOTERM_BP_DIRECT	GO:0006968~cellular defense response	7	1.33843	0.00232613	FCMR, CD160, KLRC4, SH2D1A, PRF1, CCR6, KLRG1	369	62	16792	5.13786	0.961357	0.16248	0.160852
GOTERM_BP_DIRECT	GO:0072676~lymphocyte migration	3	0.573614	0.00279114	TBX21, GATA3, CCR6	369	4	16792	34.1301	0.979853	0.185678	0.183817
GOTERM_BP_DIRECT	GO:0019722~calcium-mediated signaling	6	1.14723	0.00505725	P2RY11, RCAN3, NMUR1, CCR6, PLCG1, NCALD	369	51	16792	5.35374	0.999161	0.321136	0.317917
GOTERM_BP_DIRECT	GO:0032729~positive regulation of interferon-gamma production	5	0.956023	0.0179613	KLRK1, IL23A, TXK, KLRC4-KLRK1, IL12RB1	369	46	16792	4.94639	1	1	0.990688
GOTERM_BP_DIRECT	GO:0008593~regulation of Notch signaling pathway	3	0.573614	0.0191872	SYNJ2BP, LLGL1, LLGL2	369	10	16792	13.652	1	1	0.990688
GOTERM_BP_DIRECT	GO:0042110~T cell activation	5	0.956023	0.0193023	DPP4, ZAP70, CD7, CD48, NLRC3	369	47	16792	4.84115	1	1	0.990688
GOTERM_BP_DIRECT	GO:0045086~positive regulation of interleukin-2 biosynthetic process	3	0.573614	0.0273417	CD4, CD28, CARD11	369	12	16792	11.3767	1	1	0.990688
GOTERM_BP_DIRECT	GO:0045087~innate immune response	17	3.25048	0.0279443	ZNF683, SPON2, SH2D1A, SH2D1B, MATK, GATA3, LY9, ZAP70, GZMM, KLRK1, IL23A, KLRC4-KLRK1, SARM1, TRDC, KLRD1, TRIM32, KLRG1	369	430	16792	1.79911	1	1	0.990688
GOTERM_BP_DIRECT	GO:0031929~TOR signaling	3	0.573614	0.0366313	RPTOR, RPS6, GATA3	369	14	16792	9.75145	1	1	0.990688
GOTERM_BP_DIRECT	GO:0042102~positive regulation of T cell proliferation	5	0.956023	0.0423949	EFNB1, CD4, IL23A, CD28, CARD11	369	60	16792	3.79223	1	1	0.990688
GOTERM_BP_DIRECT	GO:0042254~ribosome biogenesis	4	0.764818	0.0437565	RPS28, RPL34, ZNHIT6, MINA	369	36	16792	5.05631	1	1	0.990688
GOTERM_BP_DIRECT	GO:0042274~ribosomal small subunit biogenesis	3	0.573614	0.0469429	RPS28, RPS7, RPS6	369	16	16792	8.53252	1	1	0.990688
GOTERM_BP_DIRECT	GO:0006414~translational elongation	3	0.573614	0.0581709	EEF1A1, EEF1B2, RPLP2	369	18	16792	7.58446	1	1	0.990688
GOTERM_BP_DIRECT	GO:0032502~developmental process	3	0.573614	0.0581709	PPP2R2B, IL11RA, MTERF4	369	18	16792	7.58446	1	1	0.990688
GOTERM_BP_DIRECT	GO:0022008~neurogenesis	4	0.764818	0.0640005	BCL11B, KIF3A, LLGL1, LLGL2	369	42	16792	4.33398	1	1	0.990688
GOTERM_BP_DIRECT	GO:2000502~negative regulation of natural killer cell chemotaxis	2	0.382409	0.064319	KLRK1, KLRC4-KLRK1	369	3	16792	30.3379	1	1	0.990688
GOTERM_BP_DIRECT	GO:0045061~thymic T cell selection	2	0.382409	0.064319	GATA3, CARD11	369	3	16792	30.3379	1	1	0.990688
GOTERM_BP_DIRECT	GO:0032878~regulation of establishment or maintenance of cell polarity	2	0.382409	0.064319	LLGL1, LLGL2	369	3	16792	30.3379	1	1	0.990688
GOTERM_BP_DIRECT	GO:0045664~regulation of neuron differentiation	3	0.573614	0.070217	EOMES, BCL11B, S1PR5	369	20	16792	6.82602	1	1	0.990688
GOTERM_BP_DIRECT	GO:0050850~positive regulation of calcium-mediated signaling	3	0.573614	0.070217	ZAP70, CD4, FCER1A	369	20	16792	6.82602	1	1	0.990688
GOTERM_BP_DIRECT	GO:0030101~natural killer cell activation	3	0.573614	0.070217	KLRK1, KLRC4-KLRK1, IL21R	369	20	16792	6.82602	1	1	0.990688
GOTERM_BP_DIRECT	GO:0000027~ribosomal large subunit assembly	3	0.573614	0.0765179	RPL10, RPL12, RPL11	369	21	16792	6.50097	1	1	0.990688
GOTERM_BP_DIRECT	GO:2000330~positive regulation of T-helper 17 cell lineage commitment	2	0.382409	0.0848283	IL23A, IL12RB1	369	4	16792	22.7534	1	1	0.990688
GOTERM_BP_DIRECT	GO:0032733~positive regulation of interleukin-10 production	3	0.573614	0.0896212	IL23A, CD28, TIGIT	369	23	16792	5.93567	1	1	0.990688
GOTERM_BP_DIRECT	GO:0071353~cellular response to interleukin-4	3	0.573614	0.0964031	IL24, TCF7, GATA3	369	24	16792	5.68835	1	1	0.990688
