# Supplementary material for: RNA Sequencing in COVID-19 patients identifies neutrophil activation biomarkers as a promising diagnostic platform for infections
Source: PLoS One. 2022 Jan 26;17(1):e0261679. doi: 10.1371/journal.pone.0261679 (PMC8791486; doi:10.1371/journal.pone.0261679)
Supplement: S3 Table — (XLSX) [file pone.0261679.s003.xlsx]

## Sheet: Filtered list
			SARS		SARS
			NEG		POS	FOLD
GeneSym	Description		N=10		N=10	Change	Putative Function in COVID-19	Pubmed
Transcripts INCREASED in RNAemia (38)
ASPH	aspartate beta-hydroxylase		12.0871		31.4197	2.59943	induces epitope-specific T cell responses	25629522
C5orf30	chromosome 5 open reading frame 30		3.78676		14.6868	3.87847	autoimmune susceptibility, mphage resolution of inflammation	30659109
CCNJL	cyclin J like		4.90749		11.099	2.26164	possibly hypoxia-related in HCC	33204664
CDK5R1	cyclin-dependent kinase 5, regulatory subunit 1 (p35)		2.6888		6.46781	2.40546	TGF-B sensitizes TRPV1 thru CDK5 signaling	23668392
CLEC4E	C-type lectin domain family 4 member E		73.8639		167.838	2.27226	damage associated molecular pattern DAMP	34692492
COL9A2	collagen type IX alpha 2		0.945267		5.50757	5.82647	Stickler syndrome: retinal detachment, unclear connection
DAAM2	dishevelled associated activator of morphogenesis 2		0.801398		7.53858	9.40678	formin protein, hypoxia, DAAM1 increased in SARS-ferret model	33692394, 32615317
DGKH	diacylglycerol kinase eta		1.55927		3.53027	2.26404	GWAS link to neutrophil abundance	GeneCard
ERLIN1	ER lipid raft associated 1		5.74832		11.6464	2.02606	upregulated in sepsis, neutrophils	34439987
FKBP5	FK506 binding protein 5		27.2786		76.8475	2.81714	regulates Influenza A infection with RIG-I	32580383
FLT3	fms related tyrosine kinase 3		3.37572		12.2113	3.61738	related to COVID anticoagulation	33396592
GPR160	G protein-coupled receptor 160		7.22997		15.6666	2.1669	regulates mycobacteria entry into macrophages	27259691
GRB10	growth factor receptor bound protein 10		3.89428		12.5744	3.22894	unclear connection, maybe lymphocyte
HMGB2	high mobility group box 2		102.938		223.429	2.17053	VdJ recombination, mediates innate immunity to viral infection	33178199
INHBB	inhibin beta B		0.1		0.901365	9.01365	activin B, TGF-B axis
IRS2	insulin receptor substrate 2		5.51654		11.7903	2.13726	immune escape by Zika virus in myeloid dendritic cells	32287277
JDP2	Jun dimerization protein 2		8.09319		17.9019	2.21197	GWAS to scrub typhus susceptibility, neutrophil	33807835, 23200825
KCNE1	potassium voltage-gated channel subfamily E 1		1.99356		4.96282	2.48942	novel target for immunomodulation in leukocytes	20585512
KLF9	Kruppel-like factor 9		3.87434		8.00105	2.06514	possibly glucocorticoid response gene	34767802
LINC00659	long intergenic non-protein coding RNA 659		0.1		1.35555	13.5555	high altitude thrombosis by spongeing mir-143, -15	33580494
LRFN1	leucine rich repeat and fibronectin type III, 1		0.947118		1.93287	2.04079	unclear connection
MIR181A1HG	MIR181A1 host gene		0.302238		1.64119	5.43011	possible relation to Fas/Faslg signaling	31945231
NOMO2	NODAL modulator 2		1.27509		2.72877	2.14006	unclear connnection, radioresistance
OLAH	oleoyl-ACP hydrolase		2.64403		21.5722	8.15882	increased in Influenza infection	23701225
PER1	period circadian clock 1		3.07059		8.16288	2.65841	glucocorticoid responsive	30522007
PHC2	polyhomeotic homolog 2		45.5535		97.9683	2.15062	detected in immune cells of RA	34079550
POLQ	polymerase (DNA) theta		0.726722		1.81665	2.49978	somatic hypermutation of Ig genes	17449470
PXYLP1	2-phosphoxylose phosphatase 1		4.33405		9.15038	2.11128	unclear connection
SAP30	Sin3A-associated protein		4.66052		13.9585	2.99505	interacts with NS protein of Rift Valley Fever virus	27368371
SCRG1	stimulator of chondrogenesis 1		0.203918		1.36007	6.66968	decreases tristetraprolin, autophagy related	30226813
SLC22A15	solute carrier family 22 member 15		6.7998		13.5682	1.99538	unclear connection
SLC5A9	solute carrier family 5 member 9		0.1		0.971666	9.71666	SGLT4, mannose and fructose transporter	15607332
SMAP2	small ArfGAP2		153.616		318.71	2.07472	unclear connection
STS	steroid sulfatase (microsomal), isozyme S		1.98963		4.1441	2.08284	interferon-gamma induced	22975513
TPST1	tyrosylprotein sulfotransferase 1		9.16253		30.0371	3.27825	macrophage innate immune stimulated by TLR ligands	21665277
TSC22D3	TSC22 domain family member 3		108.235		263.414	2.43372	related to T cell dysfunction	34786214
VSIG4	V-set and immunoglobulin domain containing 4		5.27873		18.1146	3.43163	VSIG+ Macs suppress T cell proliferation, suppresses TLR4 path	34433706, 34419512
ZNF608	zinc finger protein 608		2.42851		15.9233	6.5568	increased in SARS-CoV2 Ferret model, B-cell	32615317, 28064239
Transcripts DECREASED in RNAemia (68)
A2M	alpha-2-macroglobulin		4.19289		0.928032	4.51804	TGF-B scavenger
ACSM3	acyl-CoA synthetase medium-chain family member 3		2.55981		1.0404	2.46041	blood pressure control
ACTR3C	ARP3 actin-related protein 3 homolog C		0.805258		0.1	8.05258	keloids, unclear
ANK3	ankyrin 3		2.12237		0.746401	2.84347	T reg cells	22889700
ANKRD23	ankyrin repeat domain 23		1.26695		0.327674	3.86651	unclear connection
ANO9	anoctamin 9		2.42878		0.605596	4.01056	aka TMEM16J, regulates PD-L2, susceptibility to TB
CCR3	Receptor for a C-C type chemokine.		6.00624		0.595845	10.0802	Th2 associated chemokine receptor
CD244	CD244 molecule		9.54055		3.67206	2.59814	CD8 T and NK cytotoxicity	34404616
CNR2	cannabinoid receptor 2		1.87642		0.305604	6.14003	macrophage,
CYSLTR2	Receptor for cysteinyl leukotrienes.		2.97777		0.252045	11.8144	Leukotriene receptor
DZIP3	DAZ interacting zinc finger protein 3		3.00176		1.25906	2.38412	induced by RSV infection	32796072
EPHA4	EPH receptor A4		2.4213		0.629388	3.84706	activation of EPHA4 on CD4+CD45RO+ memory cells	20160140
FASLG	Fas ligand transcript variant 1		3.10402		0.504356	6.15441	major regulator of apoptosis
GAS5-AS1	GAS5 antisense RNA 1		1.90615		0.765793	2.48911	unclear connection
GNLY	granulysin		75.9555		24.7278	3.07166	stimulated CD8+ T cells	34791054
IL11RA	interleukin 11 receptor, alpha		3.79046		1.76332	2.14961	T cell	22075555
IL5RA	interleukin 5 receptor subunit alpha		5.51012		0.217929	25.2841	overexpressed in asthma, dermatitis, rhinitis
INADL	InaD-like		3.163		1.08631	2.91169	unclear connection
INPP4B	inositol polyphosphate-4-phosphatase type II B		7.47635		2.96554	2.52108	corrlelates to testosterone and immune response in COVID19	34774827
ISCA1	iron-sulfur cluster assembly 1		50.2486		17.6719	2.84343	mitochondrial, magnetoreceptor, T cell	32884074
KLHL17	kelch like family member 17		0.97744		0.190624	5.12759	unclear connection
LINC00612	long intergenic non-protein coding RNA 612		1.77727		0.211699	8.39528	regulates Notch1 apoptosis, inflammation, and ox stress	32921999
LINC00861	long intergenic non-protein coding RNA 861		11.2397		4.26986	2.63232	implicated in sepsis	34483898
LTBP4	latent transforming growth factor beta binding protein 4		2.10745		0.668001	3.15486	TGF-B pathway critical for T reg differentiation
MAF	v-maf oncogene homolog		5.06029		1.85244	2.7317	antiviral defense against Hep B virus	33980595
MIR151B	microRNA 151b		3.85972		0.681875	5.66045	discriminates T from B cell lymphoma	30393877
MTERF2	mitochondrial transcription termination factor 2		1.82075		0.352458	5.16586	mitochondrial, unclear connection
MYBL1	MYB proto-oncogene like 1		4.8092		1.34805	3.56751	T cell dependent B cell response	11207276
NBPF15	neuroblastoma breakpoint family member 15		2.43428		1.20482	2.02045	unclear connection
OLFM2	olfactomedin 2		0.954141		0.1	9.54141	regulates TGF-B differentiation
PLCXD2	phosphatidylinositol specific phospholipase CX2		1.2416		0.330569	3.75596	unclear connection
PRR5L	proline rich 5 like		8.0026		2.55305	3.13452	mTOR related regulating apoptosis	18030348
PVT1	Pvt1 oncogene		2.08176		0.895335	2.32512	T cell non coding	34804042
PZP	pregnancy-zone protein		1.69221		0.1	16.9221	biomarker of disease recovery COVID19	34566994
RNF182	ring finger protein 182		24.022		3.43531	6.99269	inhibits TLR-triggered cytokine production	31432514
RORA	RAR related orphan receptor A		7.71439		3.11941	2.47303	T cell differentiation	34003838
SCML4	sex comb on midleg-like 4		5.97091		2.98162	2.00257	leukemia	31081970
SYNE2	spectrin repeat containing, nuclear envelope 2		21.7571		8.22778	2.64435	unclear connection
TC2N	tandem C2 domains, nuclear		1.64044		0.320687	5.1154	regulates vWF levels
THRA1/BTR	THRA1/BTR=fusion gene		2.10001		0.439259	4.78079	thyroid hormone receptor alpha del/fus
TNFRSF25	tumor necrosis factor receptor superfamily, 25		5.01437		1.86065	2.69496	aka DR3, costimulatory for T reg	31379829
TRAF1	TNF receptor associated factor 1		6.45415		2.39633	2.69334	T and B cell
TR***	T Cell Receptor Associated (18 transcripts)		10.6458		3.9608	2.68779	T cell receptor
UBASH3A	ubiquitin associated and SH3 domain containing A		5.39679		1.69199	3.18962	T cell activation, negative regulator of activation	33125054
YBX1	Y-box binding protein 1		322.087		157.789	2.04125	antibacterial response	34474150
ZFYVE28	zinc finger, FYVE domain containing 28		0.845183		0.1	8.45183	EGFR signaling
ZNF169	zinc finger protein 169		0.973195		0.205871	4.7272	links to body mass
ZNF250	zinc finger protein 250		1.8815		0.804237	2.33948	growth regulatory	17868742
ZNF566	zinc finger protein 566		1.54008		0.387562	3.97377	afib, unclear
ZNF681	zinc finger protein 681		1.22334		0.235024	5.20517	unclear connection
ZNF790	zinc finger protein 790		2.03316		0.499149	4.07326	unclear connection
Reference Transcripts									p-value
DEFA4	defensin alpha 4		51.5661		121.634	2.35879			0.078575
DEFA3	defensin, alpha 3, neutrophil-specific		139.313		555.371	3.9865			0.103453
DEFA1	defensin alpha 1		15.6588		124.546	7.95378			0.164924
DEFA1B	defensin alpha 1B		1.49905		34.2552	22.8513			0.28106
ALPL	alkaline phosphatase, liver/bone/kidney (A		98.3514		110.744	1.126			0.690442
IL8RB/CXCR2	chemokine (C-X-C) receptor 2/interleukin 8 receptor beta		191.527		271.574	1.41794			0.094162
ELANE	elastase, neutrophil expressed		0.1		0.489104	4.89104			0.164837
CTSG	cathepsin G (from HGNC CTSG)///"cathepsin G (CTSG), mRNA. (from RefSeq NM_001911)"		14.999		35.5658	2.37122			0.214536

## Sheet: Selected transcripts Table 2
			SARS		SARS
			NEG		POS	FOLD
GeneSym	Description		N=10		N=10	Change	Putative Function in COVID-19	Pubmed
Transcripts INCREASED in RNAemia (38 total)
ASPH	aspartate beta-hydroxylase		12.0871		31.4197	2.59943	induces epitope-specific T cell responses	25629522
C5orf30	chromosome 5 open reading frame 30		3.78676		14.6868	3.87847	autoimmune susceptibility, mphage resolution of inflammation	30659109
CCNJL	cyclin J like		4.90749		11.099	2.26164	possibly hypoxia-related in HCC	33204664
CDK5R1	cyclin-dependent kinase 5, regulatory subunit 1 (p35)		2.6888		6.46781	2.40546	TGF-B sensitizes TRPV1 thru CDK5 signaling	23668392
CLEC4E	C-type lectin domain family 4 member E		73.8639		167.838	2.27226	damage associated molecular pattern DAMP	34692492
DAAM2	dishevelled associated activator of morphogenesis 2		0.801398		7.53858	9.40678	formin protein, hypoxia, DAAM1 increased in SARS-ferret model	33692394, 32615317
DGKH	diacylglycerol kinase eta		1.55927		3.53027	2.26404	GWAS link to neutrophil abundance	GeneCard
ERLIN1	ER lipid raft associated 1		5.74832		11.6464	2.02606	upregulated in sepsis, neutrophils	34439987
FKBP5	FK506 binding protein 5		27.2786		76.8475	2.81714	regulates Influenza A infection with RIG-I	32580383
FLT3	fms related tyrosine kinase 3		3.37572		12.2113	3.61738	related to COVID anticoagulation	33396592
GPR160	G protein-coupled receptor 160		7.22997		15.6666	2.1669	regulates mycobacteria entry into macrophages	27259691
HMGB2	high mobility group box 2		102.938		223.429	2.17053	VdJ recombination, mediates innate immunity to viral infection	33178199
INHBB	inhibin beta B		0.1		0.901365	9.01365	activin B, TGF-B axis
IRS2	insulin receptor substrate 2		5.51654		11.7903	2.13726	immune escape by Zika virus in myeloid dendritic cells	32287277
JDP2	Jun dimerization protein 2		8.09319		17.9019	2.21197	GWAS to scrub typhus susceptibility, neutrophil	33807835, 23200825
KCNE1	potassium voltage-gated channel subfamily E 1		1.99356		4.96282	2.48942	novel target for immunomodulation in leukocytes	20585512
KLF9	Kruppel-like factor 9		3.87434		8.00105	2.06514	possibly glucocorticoid response gene	34767802
LINC00659	long intergenic non-protein coding RNA 659		0.1		1.35555	13.5555	high altitude thrombosis by spongeing mir-143, -15	33580494
NOMO2	NODAL modulator 2		1.27509		2.72877	2.14006	unclear connnection, radioresistance
OLAH	oleoyl-ACP hydrolase		2.64403		21.5722	8.15882	increased in Influenza infection	23701225
PER1	period circadian clock 1		3.07059		8.16288	2.65841	glucocorticoid responsive	30522007
PHC2	polyhomeotic homolog 2		45.5535		97.9683	2.15062	detected in immune cells of RA	34079550
POLQ	polymerase (DNA) theta		0.726722		1.81665	2.49978	somatic hypermutation of Ig genes	17449470
SAP30	Sin3A-associated protein		4.66052		13.9585	2.99505	interacts with NS protein of Rift Valley Fever virus	27368371
SCRG1	stimulator of chondrogenesis 1		0.203918		1.36007	6.66968	decreases tristetraprolin, autophagy related	30226813
SLC5A9	solute carrier family 5 member 9		0.1		0.971666	9.71666	SGLT4, mannose and fructose transporter	15607332
STS	steroid sulfatase (microsomal), isozyme S		1.98963		4.1441	2.08284	interferon-gamma induced	22975513
TPST1	tyrosylprotein sulfotransferase 1		9.16253		30.0371	3.27825	macrophage innate immune stimulated by TLR ligands	21665277
TSC22D3	TSC22 domain family member 3		108.235		263.414	2.43372	related to T cell dysfunction	34786214
VSIG4	V-set and immunoglobulin domain containing 4		5.27873		18.1146	3.43163	VSIG+ Macs suppress T cell proliferation, suppresses TLR4 path	34433706, 34419512
ZNF608	zinc finger protein 608		2.42851		15.9233	6.5568	increased in SARS-CoV2 Ferret model, B-cell	32615317, 28064239
Transcripts DECREASED in RNAemia (68 total)
A2M	alpha-2-macroglobulin		4.19289		0.928032	4.51804	TGF-B scavenger
ACSM3	acyl-CoA synthetase medium-chain family member 3		2.55981		1.0404	2.46041	blood pressure control
ANK3	ankyrin 3		2.12237		0.746401	2.84347	T reg cells	22889700
ANO9	anoctamin 9		2.42878		0.605596	4.01056	aka TMEM16J, regulates PD-L2, susceptibility to TB
CCR3	Receptor for a C-C type chemokine.		6.00624		0.595845	10.0802	Th2 associated chemokine receptor
CD244	CD244 molecule		9.54055		3.67206	2.59814	CD8 T and NK cytotoxicity	34404616
CNR2	cannabinoid receptor 2		1.87642		0.305604	6.14003	macrophage,
CYSLTR2	Receptor for cysteinyl leukotrienes.		2.97777		0.252045	11.8144	Leukotriene receptor
DZIP3	DAZ interacting zinc finger protein 3		3.00176		1.25906	2.38412	induced by RSV infection	32796072
EPHA4	EPH receptor A4		2.4213		0.629388	3.84706	activation of EPHA4 on CD4+CD45RO+ memory cells	20160140
FASLG	Fas ligand transcript variant 1		3.10402		0.504356	6.15441	major regulator of apoptosis
GNLY	granulysin		75.9555		24.7278	3.07166	stimulated CD8+ T cells	34791054
IL11RA	interleukin 11 receptor, alpha		3.79046		1.76332	2.14961	T cell	22075555
IL5RA	interleukin 5 receptor subunit alpha		5.51012		0.217929	25.2841	overexpressed in asthma, dermatitis, rhinitis
INPP4B	inositol polyphosphate-4-phosphatase type II B		7.47635		2.96554	2.52108	corrlelates to testosterone and immune response in COVID19	34774827
ISCA1	iron-sulfur cluster assembly 1		50.2486		17.6719	2.84343	mitochondrial, magnetoreceptor, T cell	32884074
LINC00612	long intergenic non-protein coding RNA 612		1.77727		0.211699	8.39528	regulates Notch1 apoptosis, inflammation, and ox stress	32921999
LINC00861	long intergenic non-protein coding RNA 861		11.2397		4.26986	2.63232	implicated in sepsis	34483898
LTBP4	latent transforming growth factor beta binding protein 4		2.10745		0.668001	3.15486	TGF-B pathway critical for T reg differentiation
MAF	v-maf oncogene homolog		5.06029		1.85244	2.7317	antiviral defense against Hep B virus	33980595
MIR151B	microRNA 151b		3.85972		0.681875	5.66045	discriminates T from B cell lymphoma	30393877
MTERF2	mitochondrial transcription termination factor 2		1.82075		0.352458	5.16586	mitochondrial, unclear connection
MYBL1	MYB proto-oncogene like 1		4.8092		1.34805	3.56751	T cell dependent B cell response	11207276
PZP	pregnancy-zone protein		1.69221		0.1	16.9221	biomarker of disease recovery COVID19	34566994
RNF182	ring finger protein 182		24.022		3.43531	6.99269	inhibits TLR-triggered cytokine production	31432514
RORA	RAR related orphan receptor A		7.71439		3.11941	2.47303	T cell differentiation	34003838
SCML4	sex comb on midleg-like 4		5.97091		2.98162	2.00257	leukemia	31081970
TNFRSF25	tumor necrosis factor receptor superfamily, 25		5.01437		1.86065	2.69496	aka DR3, costimulatory for T reg	31379829
TRAF1	TNF receptor associated factor 1		6.45415		2.39633	2.69334	T and B cell
TR***	T Cell Receptor Associated (18 transcripts)		10.6458		3.9608	2.68779	T cell receptor
UBASH3A	ubiquitin associated and SH3 domain containing A		5.39679		1.69199	3.18962	T cell activation, negative regulator of activation	33125054
YBX1	Y-box binding protein 1		322.087		157.789	2.04125	antibacterial response	34474150
Reference Transcripts									p-value
DEFA4	defensin alpha 4		51.5661		121.634	2.35879			0.078575
DEFA3	defensin, alpha 3, neutrophil-specific		139.313		555.371	3.9865			0.103453
DEFA1	defensin alpha 1		15.6588		124.546	7.95378			0.164924
DEFA1B	defensin alpha 1B		1.49905		34.2552	22.8513			0.28106
ALPL	alkaline phosphatase, liver/bone/kidney (A		98.3514		110.744	1.126			0.690442
IL8RB/CXCR2	chemokine (C-X-C) receptor 2/interleukin 8 receptor beta		191.527		271.574	1.41794			0.094162
ELANE	elastase, neutrophil expressed		0.1		0.489104	4.89104			0.164837
CTSG	cathepsin G (from HGNC CTSG)///"cathepsin G (CTSG), mRNA. (from RefSeq NM_001911)"		14.999		35.5658	2.37122			0.214536
