# Supplementary material for: RNA Sequencing in COVID-19 patients identifies neutrophil activation biomarkers as a promising diagnostic platform for infections
Source: PLoS One. 2022 Jan 26;17(1):e0261679. doi: 10.1371/journal.pone.0261679 (PMC8791486; doi:10.1371/journal.pone.0261679)
Supplement: S4 Table — (XLSX) [file pone.0261679.s004.xlsx]

## Sheet: vasopressor v con
# Notes : Created from Advanced Analysis operation: significance Analysis.
#Experiment: Covids GeneSymbol
#corrected p-value cut-off:0.05
#Fold change cut-off:2.0				Total	33
#Selected Test : T Test unpaired				Down	22
#Entity List: All Entities				Up	11
#Interpretation: Vasopressor
#p-value computation: Asymptotic
#Multiple Testing Correction: No Correction
#
# Technology : GeneSpring.GeneLevel.Generic_SingleColor_ucsc197K_715375657
# Owner : gxuser
# Created On : Thu Jun 03 10:07:41 EDT 2021
Gene_ID	p ([con] Vs [vas])	Regulation ([con] Vs [vas])	FC (abs) ([con] Vs [vas])	FC ([con] Vs [vas])	Log FC ([con] Vs [vas])	[con](raw)	[vas](raw)	[con](normalized)	[vas](normalized)	GeneSym	Description	gene ID_1	gene ID
uc061ega.1,uc032jhu.2|AC012314.9	0.00174425	UP	2.38184	-2.38184	-1.25207	1.2019	2.86272	0.265313	1.51739	AC012314.9	Belongs to the ribosomal protein S4P family. (from UniProt B5MCT8)///"ribosomal protein S9 (RPS9), mRNA. (from RefSeq NM_001013)"	AC012314.9	AC012314.9
uc058sjq.1|AC079907.1	0.0144238	DOWN	2.04603	2.04603	1.03283	12.2931	6.00824	3.61977	2.58694	AC079907.1	AC079907.1 (from geneSymbol)	AC079907.1	AC079907.1
uc063qah.1|AL139042.1	0.0483809	DOWN	2.39216	2.39216	1.25831	3.86073	1.61391	1.94888	0.690564	AL139042.1	AL139042.1 (from geneSymbol)	AL139042.1	AL139042.1
uc058ift.1|AP003391.1	0.0272176	UP	2.09768	-2.09768	-1.06879	5.08439	10.6654	2.34607	3.41487	AP003391.1	AP003391.1 (from geneSymbol)	AP003391.1	AP003391.1
uc061wxl.1,uc002xia.4,uc061wxm.1,uc002xib.3,uc061wxo.1,uc061wxp.1,uc061wxq.1,uc061wxr.1|BPI	0.045601	UP	3.19305	-3.19305	-1.67494	5.69517	18.185	2.50974	4.18467	BPI	Bactericidal Permeability Increasing Protein	BPI	BPI
uc003csj.3|CAMP	0.031918	UP	2.67123	-2.67123	-1.4175	23.9742	64.0406	4.58341	6.00092	CAMP	cathelicidin antimicrobial peptide (CAMP), mRNA. (from RefSeq NM_004345)	CAMP	CAMP
uc064kbh.1,uc003wqz.3|DEFA3	0.048835	UP	4.87608	-4.87608	-2.28572	41.4274	202.004	5.37251	7.65824	DEFA3	defensin, alpha 3, neutrophil-specific (from HGNC DEFA3)///"defensin alpha 3 (DEFA3), mRNA. (from RefSeq NM_005217)"	DEFA3	DEFA3
uc059gdy.1,uc284nmp.1|IGHJ6	0.0458422	UP	2.93143	-2.93143	-1.55161	15.1319	44.3581	3.91952	5.47113	IGHJ6	The sequence shown here is derived from an Ensembl automatic analysis pipeline and should be considered as preliminary data. (from UniProt A0A0A0MT91)///immunoglobulin heavy joining 6 (from HGNC IGHJ6)	IGHJ6	IGHJ6
uc003cpq.5,uc003fzr.4,uc010hjh.5,uc062izy.1,uc062izz.1,uc062jaa.1,uc062jab.1,uc062jac.1,uc062jad.1|LTF	0.0417114	UP	3.85423	-3.85423	-1.94644	40.3378	155.471	5.33406	7.2805	LTF	lactotransferrin (LTF), transcript variant 1, mRNA. (from RefSeq NM_002343)///"lactotransferrin (LTF), transcript variant 2, mRNA. (from RefSeq NM_001199149)"///Belongs to the transferrin family. (from UniProt E7ER44)///The sequence shown here is derived from an Ensembl automatic analysis pipeline and should be considered as preliminary data. (from UniProt E7EQB2)///lactotransferrin (from HGNC LT…	LTF	LTF
uc062rfa.1|MIR1248	0.0104268	DOWN	2.064	2.064	1.04545	5.7257	2.77407	2.51745	1.47201	MIR1248	microRNA 1248 (MIR1248), microRNA. (from RefSeq NR_031650)	MIR1248	MIR1248
uc011mfi.3|MT-TK	0.00759464	DOWN	2.24876	2.24876	1.16913	33.0738	14.7076	5.04762	3.87849	MT-TK	mitochondrially encoded tRNA lysine (from HGNC MT-TK)	MT-TK	MT-TK
uc064xpl.1|MT-TL2	0.0461734	DOWN	2.7171	2.7171	1.44207	56.3086	20.7238	5.81528	4.37322	MT-TL2	mitochondrially encoded tRNA leucine 2 (CUN) (from HGNC MT-TL2)	MT-TL2	MT-TL2
uc022bqx.2|MT-TP	0.000236581	DOWN	2.06729	2.06729	1.04774	88.3814	42.7523	6.46567	5.41793	MT-TP	mitochondrially encoded tRNA proline (from HGNC MT-TP)	MT-TP	MT-TP
uc001bkf.4,uc057dmd.1,uc001bkh.4,uc001bkj.4,uc057dme.1,uc001bki.4,uc001bkg.4,uc031pln.2,uc057dmf.1,uc057dmg.1,uc057dmh.1,uc057dmi.1|RHCE	0.00467974	UP	2.38308	-2.38308	-1.25283	1.48218	3.53216	0.567723	1.82055	RHCE	Rh blood group CcEe antigens (RHCE), transcript variant 1, mRNA. (from RefSeq NM_020485)///The sequence shown here is derived from an Ensembl automatic analysis pipeline and should be considered as preliminary data. (from UniProt E7EMF2)///"Rh blood group CcEe antigens (RHCE), transcript variant 4, mRNA. (from RefSeq NM_138617)"///The sequence shown here is derived from an Ensembl automatic analy…	RHCE	RHCE
uc058cos.1|RNU2-2P	0.0263219	DOWN	2.16901	2.16901	1.11704	217.761	100.397	7.7666	6.64957	RNU2-2P	RNA, U2 small nuclear 2, pseudogene (from HGNC RNU2-2P)	RNU2-2P	RNU2-2P
uc031zpb.1|RNU4-2	0.0156431	DOWN	2.27887	2.27887	1.18832	49.4983	21.7205	5.62931	4.44099	RNU4-2	RNA, U4 small nuclear 2 (RNU4-2), small nuclear RNA. (from RefSeq NR_003137)	RNU4-2	RNU4-2
uc033apb.1|RNY1	0.000182746	DOWN	2.81235	2.81235	1.49178	122.764	43.6516	6.93974	5.44796	RNY1	RNA, Ro-associated Y1 (RNY1), Y RNA. (from RefSeq NR_004391)	RNY1	RNY1
uc010vym.2|RP11-160E2.6	0.0346941	DOWN	4.16638	4.16638	2.05879	98.387	23.6145	6.6204	4.5616	RP11-160E2.6	Novel nucleic acids. (from mRNA DL492380)	RP11-160E2.6	RP11-160E2.6
uc059gcu.1,uc059gcv.1,uc284nmg.1|RP11-731F5.2	0.0348449	UP	3.2806	-3.2806	-1.71396	1.82226	5.97809	0.865727	2.57969	RP11-731F5.2	partial mRNA for immunoglobulin heavy chain (IGHV gene), cell line SP49. (from mRNA AM183974)///RP11-731F5.2 (from geneSymbol)	RP11-731F5.2	RP11-731F5.2
uc003guc.4,uc062wan.1,uc003gub.4,uc062wao.1,uc062wap.1,uc062waq.1,uc062war.1,uc062was.1,uc062wat.1,uc062wau.1,uc062wav.1|RPL9	0.00518703	DOWN	2.10161	2.10161	1.0715	107.405	51.1059	6.74692	5.67542	RPL9	ribosomal protein L9 (RPL9), transcript variant 1, mRNA. (from RefSeq NM_000661)///ribosomal protein L9 (from HGNC RPL9)///"ribosomal protein L9 (RPL9), transcript variant 2, mRNA. (from RefSeq NM_001024921)"///The sequence shown here is derived from an Ensembl automatic analysis pipeline and should be considered as preliminary data. (from UniProt H0Y9V9)///The sequence shown here is derived from…	RPL9	RPL9
uc001sjf.4,uc058pgo.1,uc058pgp.1|RPS26	0.0381114	DOWN	2.01527	2.01527	1.01097	60.0961	29.8204	5.9092	4.89823	RPS26	Q969E8:TSR2; NbExp=3; IntAct=EBI-353438, EBI-746981; (from UniProt P62854)///"ribosomal protein S26 (RPS26), mRNA. (from RefSeq NM_001029)"///ribosomal protein S26 (from HGNC RPS26)	RPS26	RPS26
uc002xnm.2|SLPI	0.0488051	UP	2.34434	-2.34434	-1.22918	18.9	44.3079	4.24031	5.46949	SLPI	secretory leukocyte peptidase inhibitor (SLPI), mRNA. (from RefSeq NM_003064)	SLPI	SLPI
uc003kew.1|SNORA47	0.00375922	DOWN	2.20216	2.20216	1.13892	4.77191	2.16693	2.25457	1.11565	SNORA47	small nucleolar RNA, H/ACA box 47 (SNORA47), small nucleolar RNA. (from RefSeq NR_003014)	SNORA47	SNORA47
uc002wgj.3|SNORD110	0.00949584	DOWN	2.07169	2.07169	1.05081	3.97531	1.91888	1.99107	0.940261	SNORD110	small nucleolar RNA, C/D box 110 (SNORD110), small nucleolar RNA. (from RefSeq NR_003078)	SNORD110	SNORD110
uc002wqf.1|SNORD17	0.0328527	DOWN	2.09759	2.09759	1.06874	68.7606	32.7807	6.10351	5.03477	SNORD17	small nucleolar RNA, C/D box 17 (SNORD17), small nucleolar RNA. (from RefSeq NR_003045)	SNORD17	SNORD17
uc058cpm.1|SNORD25	0.0289304	DOWN	2.34855	2.34855	1.23177	6.60588	2.81275	2.72375	1.49198	SNORD25	small nucleolar RNA, C/D box 25 (SNORD25), small nucleolar RNA. (from RefSeq NR_002565)	SNORD25	SNORD25
uc032exf.1,uc060cix.1,uc021trx.2|SNORD3A	0.0224149	DOWN	3.72595	3.72595	1.89761	679.901	182.477	9.40918	7.51157	SNORD3A	small nucleolar RNA, C/D box 3A (SNORD3A), small nucleolar RNA. (from RefSeq NR_006880)///"small nucleolar RNA, C/D box 3A (from HGNC SNORD3A)"	SNORD3A	SNORD3A
uc032exc.1,uc060cib.1,uc060cic.1|SNORD3B-1	0.0148704	DOWN	3.19334	3.19334	1.67507	4.33174	1.35649	2.11495	0.43988	SNORD3B-1	small nucleolar RNA, C/D box 3B-1 (SNORD3B-1), small nucleolar RNA. (from RefSeq NR_003271)///"small nucleolar RNA, C/D box 3B-1 (from HGNC SNORD3B-1)"	SNORD3B-1	SNORD3B-1
uc021try.2,uc060ciy.1,uc032exg.1|SNORD3C	0.0142731	DOWN	4.18539	4.18539	2.06536	53.0332	12.671	5.72882	3.66346	SNORD3C	small nucleolar RNA, C/D box 3C (from HGNC SNORD3C)///"small nucleolar RNA, C/D box 3C (SNORD3C), small nucleolar RNA. (from RefSeq NR_006881)"	SNORD3C	SNORD3C
uc060cim.1,uc032exe.1|SNORD3D	0.0338035	DOWN	4.6984	4.6984	2.23217	286.547	60.9882	8.16263	5.93046	SNORD3D	small nucleolar RNA, C/D box 3D (from HGNC SNORD3D)///"small nucleolar RNA, C/D box 3D (SNORD3D), small nucleolar RNA. (from RefSeq NR_006882)"	SNORD3D	SNORD3D
uc001drb.4,uc057imq.1,uc057imr.1,uc057imu.1|TMEM56	0.00088059	DOWN	2.2477	2.2477	1.16845	67.07	29.8394	6.0676	4.89915	TMEM56	transmembrane protein 56 (TMEM56), transcript variant 2, mRNA. (from RefSeq NM_152487)///Contains TLC (TRAM/LAG1/CLN8) domain. (from UniProt C9JJM2)///The sequence shown here is derived from an Ensembl automatic analysis pipeline and should be considered as preliminary data. (from UniProt C9J6J2)///transmembrane protein 56 (from HGNC TMEM56)	TMEM56	TMEM56
uc001rjb.4,uc058mjb.1,uc058mjc.1,uc058mjd.1,uc058mje.1,uc021qwi.2,uc001rjc.2,uc058mjg.1,uc058mjh.1|TMTC1	0.00950046	UP	2.59923	-2.59923	-1.37808	1.39133	3.61638	0.476464	1.85455	TMTC1	transmembrane and tetratricopeptide repeat containing 1 (TMTC1), transcript variant 2, mRNA. (from RefSeq NM_175861)///The sequence shown here is derived from an Ensembl automatic analysis pipeline and should be considered as preliminary data. (from UniProt F8VTQ9)///The sequence shown here is derived from an Ensembl automatic analysis pipeline and should be considered as preliminary data. (from …	TMTC1	TMTC1
uc058zfs.1|TRAJ50	0.011711	DOWN	2.16217	2.16217	1.11248	2.69907	1.24832	1.43246	0.319988	TRAJ50	The sequence shown here is derived from an Ensembl automatic analysis pipeline and should be considered as preliminary data. (from UniProt A0A075B6X7)	TRAJ50	TRAJ50

## Sheet: selected graph
Gene_ID	p ([con] Vs [vas])	Regulation ([con] Vs [vas])	FC (abs) ([con] Vs [vas])	FC ([con] Vs [vas])	Log FC ([con] Vs [vas])	[con](raw)	[vas](raw)	[con](normalized)	[vas](normalized)	GeneSym	Description	gene ID_1	gene ID
uc061wxl.1,uc002xia.4,uc061wxm.1,uc002xib.3,uc061wxo.1,uc061wxp.1,uc061wxq.1,uc061wxr.1|BPI	0.045601	UP	3.19305	-3.19305	-1.67494	5.69517	18.185	2.50974	4.18467	BPI	Bactericidal Permeability Increasing Protein	BPI	BPI
uc003csj.3|CAMP	0.031918	UP	2.67123	-2.67123	-1.4175	23.9742	64.0406	4.58341	6.00092	CAMP	cathelicidin antimicrobial peptide (CAMP), mRNA. (from RefSeq NM_004345)	CAMP	CAMP
uc064kbh.1,uc003wqz.3|DEFA3	0.048835	UP	4.87608	-4.87608	-2.28572	41.4274	202.004	5.37251	7.65824	DEFA3	defensin, alpha 3, neutrophil-specific (from HGNC DEFA3)///"defensin alpha 3 (DEFA3), mRNA. (from RefSeq NM_005217)"	DEFA3	DEFA3
uc059gdy.1,uc284nmp.1|IGHJ6	0.0458422	UP	2.93143	-2.93143	-1.55161	15.1319	44.3581	3.91952	5.47113	IGHJ6	The sequence shown here is derived from an Ensembl automatic analysis pipeline and should be considered as preliminary data. (from UniProt A0A0A0MT91)///immunoglobulin heavy joining 6 (from HGNC IGHJ6)	IGHJ6	IGHJ6
uc003cpq.5,uc003fzr.4,uc010hjh.5,uc062izy.1,uc062izz.1,uc062jaa.1,uc062jab.1,uc062jac.1,uc062jad.1|LTF	0.0417114	UP	3.85423	-3.85423	-1.94644	40.3378	155.471	5.33406	7.2805	LTF	lactotransferrin (LTF), transcript variant 1, mRNA. (from RefSeq NM_002343)///"lactotransferrin (LTF), transcript variant 2, mRNA. (from RefSeq NM_001199149)"///Belongs to the transferrin family. (from UniProt E7ER44)///The sequence shown here is derived from an Ensembl automatic analysis pipeline and should be considered as preliminary data. (from UniProt E7EQB2)///lactotransferrin (from HGNC LT…	LTF	LTF
uc002xnm.2|SLPI	0.0488051	UP	2.34434	-2.34434	-1.22918	18.9	44.3079	4.24031	5.46949	SLPI	secretory leukocyte peptidase inhibitor (SLPI), mRNA. (from RefSeq NM_003064)	SLPI	SLPI
uc001rjb.4,uc058mjb.1,uc058mjc.1,uc058mjd.1,uc058mje.1,uc021qwi.2,uc001rjc.2,uc058mjg.1,uc058mjh.1|TMTC1	0.00950046	UP	2.59923	-2.59923	-1.37808	1.39133	3.61638	0.476464	1.85455	TMTC1	transmembrane and tetratricopeptide repeat containing 1 (TMTC1), transcript variant 2, mRNA. (from RefSeq NM_175861)///The sequence shown here is derived from an Ensembl automatic analysis pipeline and should be considered as preliminary data. (from UniProt F8VTQ9)///The sequence shown here is derived from an Ensembl automatic analysis pipeline and should be considered as preliminary data. (from …	TMTC1	TMTC1	calcium homeostasis
uc058zfs.1|TRAJ50	0.011711	DOWN	-2.16217	2.16217	1.11248	2.69907	1.24832	1.43246	0.319988	TRAJ50	T Cell Receptor Alpha Joining 50. (from UniProt A0A075B6X7)	TRAJ50	TRAJ50
