# Supplementary material for: RNA Sequencing in COVID-19 patients identifies neutrophil activation biomarkers as a promising diagnostic platform for infections
Source: PLoS One. 2022 Jan 26;17(1):e0261679. doi: 10.1371/journal.pone.0261679 (PMC8791486; doi:10.1371/journal.pone.0261679)
Supplement: S5 Table — (XLSX) [file pone.0261679.s005.xlsx]

## Sheet: fatal v con
# Notes : Created from Advanced Analysis operation: significance Analysis.
#Experiment: Covids GeneSymbol
#corrected p-value cut-off:0.05
#Fold change cut-off:2.0
#Selected Test : T Test unpaired
#Entity List: All Entities
#Interpretation: Mortality
#p-value computation: Asymptotic
#Multiple Testing Correction: No Correction
#
# Technology : GeneSpring.GeneLevel.Generic_SingleColor_ucsc197K_715375657
# Owner : gxuser
# Created On : Thu Jun 03 10:25:24 EDT 2021
Gene_ID	p ([fatal] Vs [ok])	Regulation ([fatal] Vs [ok])	FC (abs) ([fatal] Vs [ok])	FC ([fatal] Vs [ok])	Log FC ([fatal] Vs [ok])	[fatal](raw)	[ok](raw)	[fatal](normalized)	[ok](normalized)	GeneSym	Description	gene ID_1	gene ID
uc010gpn.3,uc002zdt.2,uc002zdu.2|AATBC	0.00972054	down	2.91156	-2.91156	-1.54179	1.27515	3.71269	0.350671	1.89246	AATBC	apoptosis associated transcript in bladder cancer (from HGNC AATBC)///"apoptosis associated transcript in bladder cancer (AATBC), long non-coding RNA. (from RefSeq NR_026961)"	AATBC	AATBC
uc064dot.1,uc003toq.2,uc064dou.1,uc064dov.1,uc003tos.2,uc064dow.1,uc064dox.1,uc064doy.1|ABCA13	0.00535571	up	3.70765	3.70765	1.89051	7.99162	2.15544	2.99849	1.10798	ABCA13	Membrane ; Multi-pass membrane protein (from UniProt Q86UQ4)///"ATP binding cassette subfamily A member 13 (ABCA13), mRNA. (from RefSeq NM_152701)"///"ATP-binding cassette, sub-family A (ABC1), member 13 (from HGNC ABCA13)"///The sequence shown here is derived from an Ensembl automatic analysis pipeline and should be considered as preliminary data. (from UniProt F5H7B7)///The sequence shown here …	ABCA13	ABCA13
uc001rmb.3|ABCD2	0.0241699	down	2.13361	-2.13361	-1.09329	1.28057	2.73224	0.356791	1.45008	ABCD2	ATP-binding cassette, sub-family D (ALD), member 2 (ABCD2), mRNA. (from RefSeq NM_005164)	ABCD2	ABCD2
uc062kje.1,uc062kjf.1,uc062kjg.1,uc003dco.4,uc062kjl.1,uc062kjm.1|ABHD14A	0.0127839	down	2.16453	-2.16453	-1.11406	1.38809	3.00456	0.473098	1.58715	ABHD14A	The sequence shown here is derived from an Ensembl automatic analysis pipeline and should be considered as preliminary data. (from UniProt C9J7W8)///The sequence shown here is derived from an Ensembl automatic analysis pipeline and should be considered as preliminary data. (from UniProt C9JMW6)///The sequence shown here is derived from an Ensembl automatic analysis pipeline and should be consider…	ABHD14A	ABHD14A
uc002hed.3|ABHD15	0.0170968	down	2.0068	-2.0068	-1.0049	1.54606	3.10264	0.628599	1.6335	ABHD15	abhydrolase domain containing 15 (ABHD15), mRNA. (from RefSeq NM_198147)	ABHD15	ABHD15
uc002iop.1,uc002ioq.2,uc060gzz.1,uc060haa.1|ABI3	0.000979792	down	2.68854	-2.68854	-1.42682	6.00921	16.156	2.58717	4.014	ABI3	ABI family member 3 (ABI3), transcript variant 1, mRNA. (from RefSeq NM_016428)///"ABI family member 3 (ABI3), transcript variant 2, mRNA. (from RefSeq NM_001135186)"///The sequence shown here is derived from an Ensembl automatic analysis pipeline and should be considered as preliminary data. (from UniProt I3L3W4)///The sequence shown here is derived from an Ensembl automatic analysis pipeline an…	ABI3	ABI3
uc064bbq.1|AC004906.3	0.0230359	down	2.21402	-2.21402	-1.14667	2.01406	4.45917	1.01011	2.15678	AC004906.3	cDNA clone IMAGE:4822326. (from mRNA BC034433)	AC004906.3	AC004906.3
uc060rye.1|AC005339.2	0.000517073	down	2.668	-2.668	-1.41576	1.37175	3.65982	0.456015	1.87177	AC005339.2	AC005339.2 (from geneSymbol)	AC005339.2	AC005339.2
uc059peg.1,uc059peh.1|AC005606.14	0.00537181	down	2.01533	-2.01533	-1.01101	1.2082	2.43492	0.272859	1.28387	AC005606.14	AC005606.14 (from geneSymbol)	AC005606.14	AC005606.14
uc061dfl.1|AC006116.24	0.0354926	down	2.03525	-2.03525	-1.02521	1.38637	2.8216	0.47131	1.49652	AC006116.24	Sequence 107 from Patent WO0220754. (from mRNA AX721147)	AC006116.24	AC006116.24
uc061mmp.1|AC007278.3	0.0392011	up	3.05096	3.05096	1.60926	20.4975	6.71838	4.35738	2.74811	AC007278.3	AC007278.3 (from geneSymbol)	AC007278.3	AC007278.3
uc060zce.1,uc060zck.1|AC011513.3	0.0130981	up	4.52107	4.52107	2.17666	13.9732	3.09068	3.80459	1.62792	AC011513.3	The sequence shown here is derived from an Ensembl automatic analysis pipeline and should be considered as preliminary data. (from UniProt M0QXV9)///The sequence shown here is derived from an Ensembl automatic analysis pipeline and should be considered as preliminary data. (from UniProt M0QYM2)	AC011513.3	AC011513.3
uc060zco.1|AC011513.4	0.034193	up	2.54902	2.54902	1.34994	4.51154	1.76991	2.17362	0.823678	AC011513.4	AC011513.4 (from geneSymbol)	AC011513.4	AC011513.4
uc058avi.1|AC024475.1	0.0231935	up	2.34728	2.34728	1.23099	13.6476	5.81421	3.77057	2.53958	AC024475.1	AC024475.1 (from geneSymbol)	AC024475.1	AC024475.1
uc062wjl.1|AC092597.3	0.00207585	down	2.14896	-2.14896	-1.10364	1.36986	2.94378	0.45403	1.55767	AC092597.3	AC092597.3 (from geneSymbol)	AC092597.3	AC092597.3
uc059kgx.1|AC100830.5	0.0141506	down	2.20592	-2.20592	-1.14138	2.30439	5.08329	1.20438	2.34576	AC100830.5	AC100830.5 (from geneSymbol)	AC100830.5	AC100830.5
uc062xki.1|AC110615.1	0.0262795	down	2.0937	-2.0937	-1.06605	3.59753	7.53216	1.84701	2.91306	AC110615.1	PRO1405 mRNA, complete cds. (from mRNA AF132198)	AC110615.1	AC110615.1
uc062rid.1|AC117507.1	0.0427662	down	2.05685	-2.05685	-1.04043	1.43993	2.96172	0.526	1.56644	AC117507.1	AC117507.1 (from geneSymbol)	AC117507.1	AC117507.1
uc063biu.1,uc011ckm.3,uc063biv.1,uc063biw.1,uc063bix.1,uc003iwu.3,uc011ckn.3,uc063biy.1,uc003iwt.2,uc003iww.3,uc063biz.1,uc063bja.1|ACSL1	0.0088955	up	2.4323	2.4323	1.28232	485.512	199.611	8.92337	7.64105	ACSL1	acyl-CoA synthetase long-chain family member 1 (from HGNC ACSL1)///"acyl-CoA synthetase long-chain family member 1 (ACSL1), transcript variant 5, mRNA. (from RefSeq NM_001286712)"///"Activation of long-chain fatty acids for both synthesis of cellular lipids, and degradation via beta-oxidation. Preferentially uses palmitoleate, oleate and linoleate. (from UniProt P33121)"///The sequence shown here…	ACSL1	ACSL1
uc061xfj.1,uc002xmj.4,uc061xfk.1,uc061xfl.1,uc061xfm.1,uc061xfn.1,uc061xfo.1,uc061xfp.1,uc061xfq.1|ADA	0.0248844	down	2.02665	-2.02665	-1.0191	2.40999	4.88421	1.26903	2.28813	ADA	adenosine deaminase (from HGNC ADA)///"adenosine deaminase (ADA), mRNA. (from RefSeq NM_000022)"///The sequence shown here is derived from an Ensembl automatic analysis pipeline and should be considered as preliminary data. (from UniProt F5GXW0)///The sequence shown here is derived from an Ensembl automatic analysis pipeline and should be considered as preliminary data. (from UniProt F5GWI4)///Th…	ADA	ADA
uc002emh.4,uc059uwk.1,uc059uwl.1,uc010vhv.3,uc059uwm.1,uc059uwn.1,uc059uwo.1|ADGRG3	0.00563688	up	2.32959	2.32959	1.22008	67.906	29.1493	6.08547	4.86539	ADGRG3	adhesion G protein-coupled receptor G3 (ADGRG3), transcript variant 1, mRNA. (from RefSeq NM_170776)///The sequence shown here is derived from an Ensembl automatic analysis pipeline and should be considered as preliminary data. (from UniProt H3BS78)///adhesion G protein-coupled receptor G3 (from HGNC ADGRG3)///Cell membrane ; Multi-pass membrane protein (from UniProt F8W8F7)///Contains GPS domain…	ADGRG3	ADGRG3
uc002elx.5,uc059utl.1,uc059utm.1,uc059utn.1,uc059uto.1,uc002ely.4,uc059utp.1|ADGRG5	0.00667544	down	2.35182	-2.35182	-1.23378	1.3083	3.07689	0.387692	1.62147	ADGRG5	adhesion G protein-coupled receptor G5 (ADGRG5), transcript variant 2, mRNA. (from RefSeq NM_001304376)///adhesion G protein-coupled receptor G5 (from HGNC ADGRG5)///The sequence shown here is derived from an Ensembl automatic analysis pipeline and should be considered as preliminary data. (from UniProt A0A087WZA0)///"adhesion G protein-coupled receptor G5 (ADGRG5), transcript variant 1, mRNA. (f…	ADGRG5	ADGRG5
uc001mil.2,uc057yzl.1,uc057yzm.1,uc057yzn.1,uc057yzo.1,uc057yzp.1,uc057yzq.1,uc057yzr.1|ADM	0.0274081	up	2.02776	2.02776	1.01989	34.1453	16.8389	5.09362	4.07373	ADM	adrenomedullin (ADM), mRNA. (from RefSeq NM_001124)///The sequence shown here is derived from an Ensembl automatic analysis pipeline and should be considered as preliminary data. (from UniProt E9PL83)///The sequence shown here is derived from an Ensembl automatic analysis pipeline and should be considered as preliminary data. (from UniProt E9PQE6)///The sequence shown here is derived from an Ense…	ADM	ADM
uc064gew.1,uc064gex.1,uc003uvf.4,uc064gey.1,uc064gez.1|AGFG2	0.0211831	down	2.16726	-2.16726	-1.11587	1.57227	3.40752	0.652848	1.76872	AGFG2	ArfGAP with FG repeats 2 (from HGNC AGFG2)///"ArfGAP with FG repeats 2 (AGFG2), mRNA. (from RefSeq NM_006076)"///The sequence shown here is derived from an Ensembl automatic analysis pipeline and should be considered as preliminary data. (from UniProt H7BZA5)	AGFG2	AGFG2
uc003vwi.3,uc011krg.2,uc064iql.1,uc064iqm.1,uc064iqn.1,uc064iqo.1,uc064iqp.1,uc064iqq.1,uc064iqr.1,uc064iqs.1,uc064iqt.1,uc064jtv.1,uc033arc.2,uc064jtw.1,uc064jtx.1|AGK	0.0034635	down	2.07106	-2.07106	-1.05037	1.11129	2.30156	0.15224	1.20261	AGK	acylglycerol kinase (AGK), mRNA. (from RefSeq NM_018238)///The sequence shown here is derived from an Ensembl automatic analysis pipeline and should be considered as preliminary data. (from UniProt E9PG39)///The sequence shown here is derived from an Ensembl automatic analysis pipeline and should be considered as preliminary data. (from UniProt E9PC15)///acylglycerol kinase (from HGNC AGK)///The …	AGK	AGK
uc001ftj.2,uc057mgp.1,uc057mgq.1,uc057mgr.1,uc057mgs.1|AIM2	0.0096229	up	2.02771	2.02771	1.01985	27.0087	13.3198	4.75535	3.7355	AIM2	absent in melanoma 2 (AIM2), mRNA. (from RefSeq NM_004833)///Contains DAPIN domain. (from UniProt A0A087X0L4)///absent in melanoma 2 (from HGNC AIM2)///The sequence shown here is derived from an Ensembl automatic analysis pipeline and should be considered as preliminary data. (from UniProt Q5T3W0)	AIM2	AIM2
uc057lgx.1|AL590431.1	0.0072557	down	2.73667	-2.73667	-1.45242	1.78831	4.89402	0.838599	2.29102	AL590431.1	AL590431.1 (from geneSymbol)	AL590431.1	AL590431.1
uc059gae.1|AL928654.1	0.0367699	down	2.10104	-2.10104	-1.0711	4.01351	8.43255	2.00486	3.07597	AL928654.1	AL928654.1 (from geneSymbol)	AL928654.1	AL928654.1
uc002cyj.4,uc002cym.4,uc059qls.1,uc059qlt.1,uc059qlu.1,uc059qlv.1,uc059qlw.1,uc059qly.1|ALG1	0.0056371	down	2.17382	-2.17382	-1.12023	1.57645	3.42692	0.656677	1.77691	ALG1	Participates in the formation of the lipid-linked precursor oligosaccharide for N-glycosylation. Involved in assembling the dolichol-pyrophosphate-GlcNAc(2)-Man(5) intermediate on the cytoplasmic surface of the ER. (from UniProt Q9BT22)///"ALG1, chitobiosyldiphosphodolichol beta-mannosyltransferase (ALG1), mRNA. (from RefSeq NM_019109)"///The sequence shown here is derived from an Ensembl automat…	ALG1	ALG1
uc010tdr.3,uc001utf.3,uc058wef.1|ALOX5AP	0.00735266	up	2.14435	2.14435	1.10054	177.058	82.5693	7.46808	6.36753	ALOX5AP	arachidonate 5-lipoxygenase activating protein (ALOX5AP), transcript variant 2, mRNA. (from RefSeq NM_001204406)///"arachidonate 5-lipoxygenase activating protein (ALOX5AP), transcript variant 1, mRNA. (from RefSeq NM_001629)"///arachidonate 5-lipoxygenase-activating protein (from HGNC ALOX5AP)	ALOX5AP	ALOX5AP
uc061myg.1,uc002thi.4,uc061myh.1,uc061myi.1,uc061myj.1,uc061myk.1,uc061myl.1,uc061mym.1,uc061myn.1,uc061myo.1|ANAPC1	0.00711447	down	2.02225	-2.02225	-1.01596	1.63524	3.30686	0.709504	1.72546	ANAPC1	The sequence shown here is derived from an Ensembl automatic analysis pipeline and should be considered as preliminary data. (from UniProt H0Y564)///"anaphase promoting complex subunit 1 (ANAPC1), mRNA. (from RefSeq NM_022662)"///anaphase promoting complex subunit 1 (from HGNC ANAPC1)///The sequence shown here is derived from an Ensembl automatic analysis pipeline and should be considered as prel…	ANAPC1	ANAPC1
uc001kfj.5,uc057usy.1|ANKRD22	0.00298188	up	3.03918	3.03918	1.60368	10.1184	3.32932	3.33891	1.73523	ANKRD22	ankyrin repeat domain 22 (ANKRD22), mRNA. (from RefSeq NM_144590)///ankyrin repeat domain 22 (from HGNC ANKRD22)	ANKRD22	ANKRD22
uc003tff.4,uc003tfg.5,uc064cva.1,uc064cvb.1,uc064cvc.1,uc064cvd.1,uc064cve.1,uc064cvf.1,uc064cvg.1,uc064cvh.1,uc064cvi.1,uc064cvj.1,uc064cvk.1|ANLN	0.022044	up	2.00868	2.00868	1.00625	3.78357	1.88361	1.91975	0.913498	ANLN	anillin actin binding protein (ANLN), transcript variant 1, mRNA. (from RefSeq NM_018685)///"anillin actin binding protein (ANLN), transcript variant 3, mRNA. (from RefSeq NM_001284302)"///The sequence shown here is derived from an Ensembl automatic analysis pipeline and should be considered as preliminary data. (from UniProt C9JJT6)///The sequence shown here is derived from an Ensembl automatic …	ANLN	ANLN
uc003hld.4,uc062xov.1,uc062xow.1,uc062xox.1,uc062xoy.1,uc062xoz.1,uc062xpa.1,uc062xpb.1,uc062xpc.1,uc062xpd.1|ANXA3	0.00333932	up	4.11246	4.11246	2.04	131.786	32.0455	7.04205	5.00205	ANXA3	annexin A3 (ANXA3), mRNA. (from RefSeq NM_005139)///A pair of annexin repeats may form one binding site for calcium and phospholipid. (from UniProt D6RA82)///The sequence shown here is derived from an Ensembl automatic analysis pipeline and should be considered as preliminary data. (from UniProt D6RFJ9)///annexin A3 (from HGNC ANXA3)///A pair of annexin repeats may form one binding site for calci…	ANXA3	ANXA3
uc003aot.4,uc062drx.1,uc062dry.1,uc062drz.1,uc062dsa.1,uc003aov.4,uc003aou.4,uc062dsb.1,uc062dsc.1,uc062dsd.1,uc062dse.1,uc062dsf.1,uc062dsg.1,uc062dsh.1,uc062dsi.1,uc062dsj.1,uc062dsk.1,uc062dsl.1,uc062dsm.1,uc062dsn.1,uc062dso.1|APOL3	0.00618706	down	2.62822	-2.62822	-1.39409	6.37944	16.7666	2.67343	4.06752	APOL3	apolipoprotein L3 (APOL3), transcript variant alpha/d, mRNA. (from RefSeq NM_145640)///The sequence shown here is derived from an Ensembl automatic analysis pipeline and should be considered as preliminary data. (from UniProt H7BYQ5)///May affect the movement of lipids in the cytoplasm or allow the binding of lipids to organelles. (from UniProt O95236)///The sequence shown here is derived from an…	APOL3	APOL3
uc002flv.4,uc059yjy.1,uc059yjz.1,uc002flw.4,uc059yka.1,uc059ykb.1,uc059ykc.1,uc059ykd.1,uc059yke.1,uc059ykf.1,uc059ykg.1|APRT	0.0285796	down	2.095	-2.095	-1.06695	12.3811	25.9383	3.63006	4.69701	APRT	adenine phosphoribosyltransferase (APRT), transcript variant 1, mRNA. (from RefSeq NM_000485)///The sequence shown here is derived from an Ensembl automatic analysis pipeline and should be considered as preliminary data. (from UniProt H3BQF1)///adenine phosphoribosyltransferase (from HGNC APRT)///"adenine phosphoribosyltransferase (APRT), transcript variant 2, mRNA. (from RefSeq NM_001030018)"///…	APRT	APRT
uc003qcp.3,uc063rjq.1,uc010kfm.3,uc063rjr.1,uc063rjs.1,uc063rjt.1|ARG1	0.0311199	up	4.51374	4.51374	2.17432	75.8597	16.8064	6.24526	4.07094	ARG1	arginase 1 (ARG1), transcript variant 2, mRNA. (from RefSeq NM_000045)///arginase 1 (from HGNC ARG1)///"arginase 1 (ARG1), transcript variant 1, mRNA. (from RefSeq NM_001244438)"	ARG1	ARG1
uc003ecj.5,uc062mtr.1|ARHGAP31	0.00306602	down	2.2841	-2.2841	-1.19163	1.51629	3.46337	0.600548	1.79218	ARHGAP31	Rho GTPase activating protein 31 (ARHGAP31), mRNA. (from RefSeq NM_020754)///The sequence shown here is derived from an Ensembl automatic analysis pipeline and should be considered as preliminary data. (from UniProt C9J652)	ARHGAP31	ARHGAP31
uc001ban.4,uc001bao.4,uc057cul.1,uc057cum.1,uc010ocs.3,uc057cun.1,uc057cuo.1,uc057cup.1,uc057cuq.1|ARHGEF10L	0.0052878	down	2.71373	-2.71373	-1.44028	1.04196	2.8276	0.0592989	1.49958	ARHGEF10L	Rho guanine nucleotide exchange factor 10 like (ARHGEF10L), transcript variant 1, mRNA. (from RefSeq NM_018125)///"Rho guanine nucleotide exchange factor 10 like (ARHGEF10L), transcript variant 2, mRNA. (from RefSeq NM_001011722)"///Rho guanine nucleotide exchange factor (GEF) 10-like (from HGNC ARHGEF10L)///Contains DH (DBL-homology) domain. (from UniProt Q5VXI4)///"Acts as guanine nucleotide ex…	ARHGEF10L	ARHGEF10L
uc001mso.2,uc057zzt.1,uc057zzu.1,uc057zzv.1|ARL14EP	0.0157038	down	2.15132	-2.15132	-1.10522	2.55857	5.50429	1.35534	2.46056	ARL14EP	ADP ribosylation factor like GTPase 14 effector protein (ARL14EP), mRNA. (from RefSeq NM_152316)///ADP-ribosylation factor-like 14 effector protein (from HGNC ARL14EP)///The sequence shown here is derived from an Ensembl automatic analysis pipeline and should be considered as preliminary data. (from UniProt E9PRK7)	ARL14EP	ARL14EP
uc002fhx.4,uc010chj.3,uc059xvw.1,uc059xvx.1,uc059xvy.1,uc059xvz.1,uc059xwa.1,uc059xwb.1,uc059xwc.1,uc059xwd.1,uc059xwe.1,uc059xwg.1,uc059xwh.1,uc059xwi.1,uc059xwj.1|ATP2C2	3.86478e-05	up	2.33263	2.33263	1.22196	2.37572	1.01847	1.24837	0.0264106	ATP2C2	ATPase secretory pathway Ca2+ transporting 2 (ATP2C2), transcript variant 2, mRNA. (from RefSeq NM_014861)///"ATPase secretory pathway Ca2+ transporting 2 (ATP2C2), transcript variant 1, mRNA. (from RefSeq NM_001286527)"///"ATPase, Ca++ transporting, type 2C, member 2 (from HGNC ATP2C2)"///The sequence shown here is derived from an Ensembl automatic analysis pipeline and should be considered as p…	ATP2C2	ATP2C2
uc059jby.1,uc059jbz.1,uc001zxu.4,uc059jca.1,uc059jcb.1,uc059jcc.1,uc059jcd.1,uc059jce.1,uc059jcf.1,uc059jci.1,uc001zxv.2,uc059jcj.1,uc059jck.1,uc059jcl.1,uc059jcm.1,uc059jco.1,uc059jcp.1,uc059jcq.1|ATP8B4	0.00961103	up	2.08428	2.08428	1.05955	13.6796	6.56322	3.77395	2.7144	ATP8B4	ATPase, class I, type 8B, member 4 (from HGNC ATP8B4)///The sequence shown here is derived from an Ensembl automatic analysis pipeline and should be considered as preliminary data. (from UniProt H0YLJ1)///"ATPase phospholipid transporting 8B4 (putative) (ATP8B4), transcript variant 1, mRNA. (from RefSeq NM_024837)"///Component of a P4-ATPase flippase complex which catalyzes the hydrolysis of ATP …	ATP8B4	ATP8B4
uc010gih.2,uc002xwg.2,uc061xtk.1|ATP9A	0.000891651	up	2.09857	2.09857	1.06941	2.82114	1.34431	1.49628	0.426868	ATP9A	The sequence shown here is derived from an Ensembl automatic analysis pipeline and should be considered as preliminary data. (from UniProt A0A0A0MR22)///"ATPase phospholipid transporting 9A (putative) (ATP9A), mRNA. (from RefSeq NM_006045)"///"ATPase, class II, type 9A (from HGNC ATP9A)"	ATP9A	ATP9A
uc002xuu.5|B4GALT5	0.0125992	up	2.10526	2.10526	1.074	67.3077	31.9712	6.0727	4.9987	B4GALT5	UDP-Gal:betaGlcNAc beta 1,4- galactosyltransferase, polypeptide 5 (B4GALT5), mRNA. (from RefSeq NM_004776)	B4GALT5	B4GALT5
uc003mhy.4,uc063khe.1,uc063khf.1,uc063khg.1,uc063khh.1,uc063khi.1,uc063khj.1,uc063khk.1|B4GALT7	0.00192815	down	2.00249	-2.00249	-1.00179	1.29495	2.59313	0.3729	1.37469	B4GALT7	xylosylprotein beta 1,4-galactosyltransferase, polypeptide 7 (B4GALT7), mRNA. (from RefSeq NM_007255)///"xylosylprotein beta 1,4-galactosyltransferase, polypeptide 7 (from HGNC B4GALT7)"///The sequence shown here is derived from an Ensembl automatic analysis pipeline and should be considered as preliminary data. (from UniProt D6RJI5)///The sequence shown here is derived from an Ensembl automatic …	B4GALT7	B4GALT7
uc011eab.3,uc003pnw.4,uc063qcq.1,uc063qct.1,uc063qcu.1,uc063qcv.1,uc063qcw.1,uc063qcx.1,uc063qcy.1,uc063qcz.1|BACH2	0.0414369	down	2.01463	-2.01463	-1.01052	1.52682	3.07598	0.610528	1.62105	BACH2	BTB domain and CNC homolog 2 (BACH2), transcript variant 1, mRNA. (from RefSeq NM_021813)///"BTB domain and CNC homolog 2 (BACH2), transcript variant 2, mRNA. (from RefSeq NM_001170794)"///Transcriptional regulator that acts as repressor or activator. Binds to Maf recognition elements (MARE). Play important roles in coordinating transcription activation and repression by MAFK (By similarity). Ind…	BACH2	BACH2
uc001yga.5,uc001ygb.5,uc059ezf.1|BCL11B	0.0377021	down	2.55501	-2.55501	-1.35333	2.83568	7.2452	1.5037	2.85703	BCL11B	B-cell CLL/lymphoma 11B (BCL11B), transcript variant 1, mRNA. (from RefSeq NM_138576)///"B-cell CLL/lymphoma 11B (BCL11B), transcript variant 2, mRNA. (from RefSeq NM_022898)"///The sequence shown here is derived from an Ensembl automatic analysis pipeline and should be considered as preliminary data. (from UniProt D3YTK1)	BCL11B	BCL11B
uc002bfc.5,uc002bfd.5|BCL2A1	0.00596313	up	2.46957	2.46957	1.30426	136.739	55.3698	7.09528	5.79103	BCL2A1	BCL2 related protein A1 (BCL2A1), transcript variant 1, mRNA. (from RefSeq NM_004049)///"BCL2 related protein A1 (BCL2A1), transcript variant 2, mRNA. (from RefSeq NM_001114735)"	BCL2A1	BCL2A1
uc001edz.2,uc001edw.4,uc057joi.1,uc057joj.1,uc001edx.4,uc057jok.1|BCL2L15	0.000655935	up	3.37255	3.37255	1.75384	4.77634	1.41624	2.25591	0.502067	BCL2L15	BCL2-like 15 (from HGNC BCL2L15)///"BCL2 like 15 (BCL2L15), mRNA. (from RefSeq NM_001010922)"///" Event=Alternative splicing; Named isoforms=2; Name=1; IsoId=Q5TBC7-1; Sequence=Displayed; Name=2; IsoId=Q5TBC7-2; Sequence=VSP_047627, VSP_047628; Note=Pro-apoptotic when overexpressed.; (from UniProt Q5TBC7)"	BCL2L15	BCL2L15
uc011bsf.2,uc003frq.3,uc062rhe.1,uc003frp.4,uc062rhf.1,uc062rhg.1,uc062rhh.1,uc062rhi.1,uc062rhj.1,uc062rhk.1,uc062rhl.1|BCL6	0.0395113	up	2.1172	2.1172	1.08216	180.864	85.4258	7.49876	6.4166	BCL6	B-cell CLL/lymphoma 6 (BCL6), transcript variant 3, mRNA. (from RefSeq NM_001134738)///"B-cell CLL/lymphoma 6 (BCL6), transcript variant 1, mRNA. (from RefSeq NM_001706)"///B-cell CLL/lymphoma 6 (from HGNC BCL6)///"B-cell CLL/lymphoma 6 (BCL6), transcript variant 2, mRNA. (from RefSeq NM_001130845)"///"Transcriptional repressor mainly required for germinal center (GC) formation and antibody affin…	BCL6	BCL6
uc001pug.5,uc058ibp.1,uc058ibq.1,uc058ibr.1,uc058ibs.1|BCL9L	0.0261078	down	2.28925	-2.28925	-1.19487	2.10181	4.81156	1.07163	2.2665	BCL9L	B-cell CLL/lymphoma 9-like (BCL9L), mRNA. (from RefSeq NM_182557)///The sequence shown here is derived from an Ensembl automatic analysis pipeline and should be considered as preliminary data. (from UniProt A0A087WZX0)///B-cell CLL/lymphoma 9-like (from HGNC BCL9L)///The sequence shown here is derived from an Ensembl automatic analysis pipeline and should be considered as preliminary data. (from …	BCL9L	BCL9L
uc004cyj.5,uc010nfb.4|BEND2	0.00142458	up	2.23285	2.23285	1.15889	4.80604	2.15243	2.26485	1.10596	BEND2	BEN domain containing 2 (BEND2), transcript variant 1, mRNA. (from RefSeq NM_153346)///"BEN domain containing 2 (BEND2), transcript variant 2, mRNA. (from RefSeq NM_001184767)"	BEND2	BEND2
uc058guu.1,uc058guv.1,uc001pgx.5,uc058guw.1,uc058gux.1,uc058guy.1,uc058guz.1|BIRC3	0.00626052	down	2.03124	-2.03124	-1.02236	9.80892	19.9242	3.29409	4.31645	BIRC3	baculoviral IAP repeat containing 3 (BIRC3), transcript variant 2, mRNA. (from RefSeq NM_182962)///baculoviral IAP repeat containing 3 (from HGNC BIRC3)///"Multi-functional protein which regulates not only caspases and apoptosis, but also modulates inflammatory signaling and immunity, mitogenic kinase signaling and cell proliferation, as well as cell invasion and metastasis. Acts as an E3 ubiquit…	BIRC3	BIRC3
uc001zkw.6,uc001zkv.6,uc059hpd.1,uc059hpe.1,uc059hpf.1,uc001zkt.6,uc001zku.6,uc059hpg.1,uc059hph.1,uc059hpi.1|BMF	0.00931478	down	2.11836	-2.11836	-1.08295	1.47502	3.12462	0.560735	1.64368	BMF	Bcl2 modifying factor (BMF), transcript variant 1, mRNA. (from RefSeq NM_001003940)///"Bcl2 modifying factor (BMF), transcript variant 2, mRNA. (from RefSeq NM_033503)"///May play a role in apoptosis. Isoform 1 seems to be the main initiator. (from UniProt Q96LC9)///"Bcl2 modifying factor (BMF), transcript variant 3, mRNA. (from RefSeq NM_001003942)"///"Bcl2 modifying factor (BMF), transcript var…	BMF	BMF
uc004cww.3,uc004cwx.5,uc064ycr.1,uc004cwy.5,uc064ycs.1|BMX	0.00580798	up	4.20541	4.20541	2.07225	15.1646	3.60597	3.92263	1.85039	BMX	Non-receptor tyrosine kinase that plays central but diverse modulatory roles in various signaling processes involved in the regulation of actin reorganization, cell migration, cell proliferation and survival, cell adhesion, and apoptosis. Participates in signal transduction stimulated by growth factor receptors, cytokine receptors, G-protein coupled receptors, antigen receptors and integrins. Ind…	BMX	BMX
uc061wxl.1,uc002xia.4,uc061wxm.1,uc002xib.3,uc061wxo.1,uc061wxp.1,uc061wxq.1,uc061wxr.1|BPI	0.00785268	up	5.92034	5.92034	2.56568	35.977	6.07684	5.169	2.60332	BPI	The sequence shown here is derived from an Ensembl automatic analysis pipeline and should be considered as preliminary data. (from UniProt A2A2A2)///The sequence shown here is derived from an Ensembl automatic analysis pipeline and should be considered as preliminary data. (from UniProt A2A2A1)///bactericidal/permeability-increasing protein (from HGNC BPI)///"bactericidal/permeability-increasing …	BPI	BPI
uc057sxx.1,uc001jbr.5,uc057sxz.1|C10orf10	0.00546216	down	2.09946	-2.09946	-1.07002	1.18613	2.49024	0.246268	1.31629	C10orf10	chromosome 10 open reading frame 10 (from HGNC C10orf10)///"chromosome 10 open reading frame 10 (C10orf10), mRNA. (from RefSeq NM_007021)"///The sequence shown here is derived from an Ensembl automatic analysis pipeline and should be considered as preliminary data. (from UniProt X6RKE0)	C10orf10	C10orf10
uc003zfc.5,uc003zfd.4,uc064rrs.1,uc064rrt.1,uc064rru.1|C8orf33	0.00751903	down	2.01653	-2.01653	-1.01188	1.76404	3.55725	0.818886	1.83076	C8orf33	chromosome 8 open reading frame 33 (C8orf33), mRNA. (from RefSeq NM_023080)///chromosome 8 open reading frame 33 (from HGNC C8orf33)	C8orf33	C8orf33
uc022axl.2|C8orf88	0.00336591	up	2.30673	2.30673	1.20585	4.81476	2.08726	2.26746	1.06161	C8orf88	chromosome 8 open reading frame 88 (C8orf88), mRNA. (from RefSeq NM_001190972)	C8orf88	C8orf88
uc010mug.6,uc004bfq.5,uc064vbi.1,uc004bfr.5,uc004bfs.2|C9orf84	0.0330829	up	2.13105	2.13105	1.09156	11.453	5.37433	3.51765	2.42609	C9orf84	The sequence shown here is derived from an Ensembl automatic analysis pipeline and should be considered as preliminary data. (from UniProt A6PVK7)///"chromosome 9 open reading frame 84 (C9orf84), transcript variant 2, mRNA. (from RefSeq NM_001080551)"///" Event=Alternative splicing; Named isoforms=3; Name=1; IsoId=Q5VXU9-1; Sequence=Displayed; Note=Gene prediction confirmed by EST data.; Name=2; …	C9orf84	C9orf84
uc004bjd.5,uc064vgg.1,uc064vgh.1,uc064vgj.1|C9orf91	0.00849158	down	2.22557	-2.22557	-1.15418	1.46769	3.26646	0.553551	1.70773	C9orf91	chromosome 9 open reading frame 91 (C9orf91), mRNA. (from RefSeq NM_153045)///Membrane ; Multi-pass membrane protein (from UniProt Q5VZI3)///chromosome 9 open reading frame 91 (from HGNC C9orf91)	C9orf91	C9orf91
uc002iym.5,uc060igl.1,uc060igm.1,uc060ign.1,uc060igo.1,uc060igp.1|CA4	0.00809714	up	3.78381	3.78381	1.91984	21.3249	5.63582	4.41447	2.49463	CA4	carbonic anhydrase IV (CA4), mRNA. (from RefSeq NM_000717)///carbonic anhydrase IV (from HGNC CA4)///The sequence shown here is derived from an Ensembl automatic analysis pipeline and should be considered as preliminary data. (from UniProt K7ENI8)///"Reversible hydration of carbon dioxide. May stimulate the sodium/bicarbonate transporter activity of SLC4A4 that acts in pH homeostasis. It is essen…	CA4	CA4
uc003bst.4,uc003bss.4,uc062gmb.1,uc062gmc.1,uc062gmd.1,uc062gme.1|CAMK1	0.0225139	down	2.25946	-2.25946	-1.17598	3.08796	6.97712	1.62665	2.80263	CAMK1	calcium/calmodulin-dependent protein kinase I (CAMK1), mRNA. (from RefSeq NM_003656)///calcium/calmodulin-dependent protein kinase I (from HGNC CAMK1)///Contains protein kinase domain. (from UniProt H7C071)///The sequence shown here is derived from an Ensembl automatic analysis pipeline and should be considered as preliminary data. (from UniProt F8W6S9)///Contains protein kinase domain. (from Uni…	CAMK1	CAMK1
uc003ibj.4,uc003ibk.3,uc062zdy.1,uc003ibo.5,uc003ibi.4,uc062zdz.1,uc062zea.1,uc003ibm.3,uc062zeb.1,uc003ibl.3,uc003ibn.3,uc062zec.1,uc062zed.1,uc062zee.1|CAMK2D	0.0095184	down	2.21831	-2.21831	-1.14946	3.06896	6.80791	1.61775	2.76721	CAMK2D	calcium/calmodulin-dependent protein kinase II delta (CAMK2D), transcript variant 2, mRNA. (from RefSeq NM_172128)///"calcium/calmodulin-dependent protein kinase II delta (CAMK2D), transcript variant 1, mRNA. (from RefSeq NM_172127)"///The sequence shown here is derived from an Ensembl automatic analysis pipeline and should be considered as preliminary data. (from UniProt H0Y9J2)///Contains prote…	CAMK2D	CAMK2D
uc063fyd.1,uc032vgq.2,uc003kpf.4,uc063fye.1,uc063fyf.1,uc063fyg.1,uc063fyh.1,uc063fyi.1,uc063fyl.1,uc063fym.1,uc003kpg.4,uc063fyn.1,uc063fyo.1|CAMK4	0.0464101	down	2.31539	-2.31539	-1.21126	2.39361	5.54215	1.25919	2.47045	CAMK4	The sequence shown here is derived from an Ensembl automatic analysis pipeline and should be considered as preliminary data. (from UniProt D6RE65)///"Calcium/calmodulin-dependent protein kinase that operates in the calcium-triggered CaMKK-CaMK4 signaling cascade and regulates, mainly by phosphorylation, the activity of several transcription activators, such as CREB1, MEF2D, JUN and RORA, which pl…	CAMK4	CAMK4
uc003csj.3|CAMP	0.0218349	up	3.4652	3.4652	1.79294	92.6928	26.7496	6.53439	4.74145	CAMP	cathelicidin antimicrobial peptide (CAMP), mRNA. (from RefSeq NM_004345)	CAMP	CAMP
uc003smv.5,uc064bbo.1,uc064bbp.1,uc064bbr.1|CARD11	0.0482325	down	2.06898	-2.06898	-1.04892	3.63743	7.52577	1.86292	2.91184	CARD11	caspase recruitment domain family member 11 (CARD11), mRNA. (from RefSeq NM_032415)///"caspase recruitment domain family, member 11 (from HGNC CARD11)"///The sequence shown here is derived from an Ensembl automatic analysis pipeline and should be considered as preliminary data. (from UniProt H7BY05)///The sequence shown here is derived from an Ensembl automatic analysis pipeline and should be con…	CARD11	CARD11
uc061zxe.1,uc002yvb.3,uc010gmy.3,uc010gmx.3,uc061zxf.1|CBR1	0.0169163	down	2.10725	-2.10725	-1.07536	2.34211	4.93541	1.22781	2.30317	CBR1	carbonyl reductase 1 (from HGNC CBR1)///"carbonyl reductase 1 (CBR1), transcript variant 1, mRNA. (from RefSeq NM_001757)"///"carbonyl reductase 1 (CBR1), transcript variant 2, mRNA. (from RefSeq NM_001286789)"///The sequence shown here is derived from an Ensembl automatic analysis pipeline and should be considered as preliminary data. (from UniProt E9PQ63)///The sequence shown here is derived fr…	CBR1	CBR1
uc062izs.1,uc062izt.1|CCR5	0.0214274	down	2.56502	-2.56502	-1.35897	1.58707	4.07086	0.666364	2.02533	CCR5	chemokine (C-C motif) receptor 5 (gene/pseudogene) (CCR5), transcript variant B, mRNA. (from RefSeq NM_001100168)///Belongs to the G-protein coupled receptor 1 family. (from UniProt Q38L21)	CCR5	CCR5
uc010kkm.3,uc003qvn.5,uc003qvm.5|CCR6	0.00992818	down	2.68216	-2.68216	-1.4234	1.29046	3.46122	0.367886	1.79128	CCR6	chemokine (C-C motif) receptor 6 (CCR6), transcript variant 1, mRNA. (from RefSeq NM_004367)///"chemokine (C-C motif) receptor 6 (CCR6), transcript variant 2, mRNA. (from RefSeq NM_031409)"///Receptor for a C-C type chemokine. Binds to MIP-3- alpha/LARC and subsequently transduces a signal by increasing the intracellular calcium ions level. (from UniProt P51684)	CCR6	CCR6
uc057jsu.1,uc010oxc.3,uc057jsx.1,uc057jsy.1|CD101	0.0268796	down	2.16548	-2.16548	-1.11469	2.5149	5.44595	1.3305	2.44518	CD101	Plays a role as inhibitor of T-cells proliferation induced by CD3. Inhibits expression of IL2RA on activated T-cells and secretion of IL2. Inhibits tyrosine kinases that are required for IL2 production and cellular proliferation. Inhibits phospholipase C-gamma-1/PLCG1 phosphorylation and subsequent CD3- induced changes in intracellular free calcium. Prevents nuclear translocation of nuclear facto…	CD101	CD101
uc010oyz.3,uc001eol.3,uc057kap.1,uc031ute.2,uc057kaq.1|CD160	0.0154417	down	2.96712	-2.96712	-1.56906	1.0621	3.15137	0.0869166	1.65598	CD160	CD160 molecule (from HGNC CD160)///"CD160 molecule (CD160), transcript variant 1, mRNA. (from RefSeq NM_007053)"	CD160	CD160
uc032hyu.2,uc021uvf.2,uc060zla.1|CD177	0.00398499	up	18.1123	18.1123	4.17889	154.392	8.52417	7.27046	3.09156	CD177	CD177 molecule (CD177), mRNA. (from RefSeq NM_020406)///The sequence shown here is derived from an Ensembl automatic analysis pipeline and should be considered as preliminary data. (from UniProt A0A087X113)///"Cell membrane ; Lipid-anchor, GPI-anchor (from UniProt Q8N6Q3)"	CD177	CD177
uc001fru.4,uc057mfh.1|CD1C	0.00767231	down	2.47947	-2.47947	-1.31003	1.13802	2.8217	0.186531	1.49656	CD1C	CD1c molecule (CD1C), mRNA. (from RefSeq NM_001765)///The sequence shown here is derived from an Ensembl automatic analysis pipeline and should be considered as preliminary data. (from UniProt H0Y6Y6)	CD1C	CD1C
uc032xhc.2,uc032xhb.2,uc063qjs.1,uc063qjt.1,uc063qju.1,uc063qjv.1,uc063qjw.1,uc063qjx.1|CD24	0.00416499	up	4.99463	4.99463	2.32038	52.5584	10.523	5.71585	3.39547	CD24	CD24 molecule (CD24), transcript variant 1, mRNA. (from RefSeq NM_013230)///"CD24 molecule (CD24), transcript variant 3, mRNA. (from RefSeq NM_001291738)"///The sequence shown here is derived from an Ensembl automatic analysis pipeline and should be considered as preliminary data. (from UniProt A0A087WW33)///The sequence shown here is derived from an Ensembl automatic analysis pipeline and should…	CD24	CD24
uc003zjf.5,uc003zje.4,uc064rzq.1,uc064rzr.1,uc064rzs.1|CD274	0.0319173	up	2.21517	2.21517	1.14741	11.9334	5.38713	3.57693	2.42952	CD274	CD274 molecule (CD274), transcript variant 2, mRNA. (from RefSeq NM_001267706)///"CD274 molecule (CD274), transcript variant 1, mRNA. (from RefSeq NM_014143)"///CD274 molecule (from HGNC CD274)	CD274	CD274
uc058kkv.1,uc001qqv.3,uc058kkw.1,uc058kkx.1,uc009zez.3,uc009zfb.3,uc058kky.1,uc058kkz.1,uc058kla.1,uc058klb.1,uc058klc.1,uc058kld.1|CD4	0.0170719	down	3.461	-3.461	-1.79119	4.23927	14.6721	2.08382	3.87501	CD4	CD4 molecule (from HGNC CD4)///"CD4 molecule (CD4), transcript variant 1, mRNA. (from RefSeq NM_000616)"///The sequence shown here is derived from an Ensembl automatic analysis pipeline and should be considered as preliminary data. (from UniProt F5H480)///The sequence shown here is derived from an Ensembl automatic analysis pipeline and should be considered as preliminary data. (from UniProt F5GY…	CD4	CD4
uc001bmc.4,uc009vsg.2,uc057dql.1|CD52	0.00877846	down	2.56736	-2.56736	-1.36029	48.9081	125.565	5.612	6.97229	CD52	CD52 molecule (CD52), mRNA. (from RefSeq NM_001803)///CD52 molecule (from HGNC CD52)	CD52	CD52
uc001hfq.5,uc031vma.2,uc009xcf.4,uc057oze.1,uc001hfr.5,uc057ozf.1,uc057ozg.1,uc057ozh.1,uc057ozi.1,uc284muh.1,uc284mui.1|CD55	0.000322069	up	2.39165	2.39165	1.25801	188.414	78.78	7.55776	6.29976	CD55	CD55 molecule (Cromer blood group) (CD55), transcript variant 7, mRNA. (from RefSeq NM_001300904)///"CD55 molecule (Cromer blood group) (CD55), transcript variant 5, mRNA. (from RefSeq NM_001300902)"///"CD55 molecule, decay accelerating factor for complement (Cromer blood group) (from HGNC CD55)"///"CD55 molecule (Cromer blood group) (CD55), transcript variant 2, mRNA. (from RefSeq NM_001114752)"…	CD55	CD55
uc003lse.4,uc003lsd.4,uc063ire.1,uc063irf.1,uc003lsc.4,uc063irg.1,uc063irh.1,uc063iri.1,uc063irj.1,uc063irk.1,uc063irl.1,uc063irm.1|CD74	0.00926379	down	2.53988	-2.53988	-1.34476	168.002	426.705	7.39233	8.73709	CD74	CD74 molecule (CD74), transcript variant 3, mRNA. (from RefSeq NM_001025158)///"CD74 molecule (CD74), transcript variant 2, mRNA. (from RefSeq NM_004355)"///The sequence shown here is derived from an Ensembl automatic analysis pipeline and should be considered as preliminary data. (from UniProt H0YBZ2)///The sequence shown here is derived from an Ensembl automatic analysis pipeline and should be …	CD74	CD74
uc002oty.4,uc002otv.3,uc002otw.4,uc002otz.4,uc060zhv.1,uc002otx.4,uc060zhw.1,uc060zhx.1,uc060zhy.1,uc060zhz.1,uc060zia.1,uc060zib.1,uc060zic.1,uc060zid.1|CEACAM1	0.00150173	up	3.00446	3.00446	1.5871	21.669	7.21228	4.43756	2.85046	CEACAM1	carcinoembryonic antigen related cell adhesion molecule 1 (CEACAM1), transcript variant 4, mRNA. (from RefSeq NM_001184813)///"carcinoembryonic antigen related cell adhesion molecule 1 (CEACAM1), transcript variant 1, mRNA. (from RefSeq NM_001712)"///"carcinoembryonic antigen related cell adhesion molecule 1 (CEACAM1), transcript variant 6, mRNA. (from RefSeq NM_001205344)"///"carcinoembryonic an…	CEACAM1	CEACAM1
uc060zcn.1,uc032hyc.2|CEACAM6	0.017132	up	4.79199	4.79199	2.26063	18.0374	3.76407	4.17292	1.91229	CEACAM6	The sequence shown here is derived from an Ensembl automatic analysis pipeline and should be considered as preliminary data. (from UniProt M0QYD3)///"carcinoembryonic antigen related cell adhesion molecule 6 (CEACAM6), mRNA. (from RefSeq NM_002483)"	CEACAM6	CEACAM6
uc002oud.3,uc060zie.1,uc060zif.1|CEACAM8	0.0116405	up	7.58863	7.58863	2.92384	66.0508	8.70392	6.0455	3.12167	CEACAM8	carcinoembryonic antigen related cell adhesion molecule 8 (CEACAM8), mRNA. (from RefSeq NM_001816)///The sequence shown here is derived from an Ensembl automatic analysis pipeline and should be considered as preliminary data. (from UniProt M0R1X3)///The sequence shown here is derived from an Ensembl automatic analysis pipeline and should be considered as preliminary data. (from UniProt A0A087X2E2)	CEACAM8	CEACAM8
uc001wiv.3|CEBPE	0.0126165	up	2.93414	2.93414	1.55294	10.8701	3.7047	3.44229	1.88936	CEBPE	CCAAT/enhancer binding protein epsilon (CEBPE), mRNA. (from RefSeq NM_001805)	CEBPE	CEBPE
uc057jzu.1|CH17-373J23.1	0.00353613	down	2.23692	-2.23692	-1.16151	1.2579	2.81382	0.331019	1.49253	CH17-373J23.1	Sequence 330 from Patent EP2733220. (from mRNA JC506962)	CH17-373J23.1	CH17-373J23.1
uc001gzm.2,uc057ooi.1,uc001gzn.3,uc057ooj.1,uc001gzo.4,uc057ook.1,uc057ool.1,uc057oom.1,uc057oon.1|CHIT1	0.00167364	up	5.21779	5.21779	2.38344	10.4491	2.0026	3.38531	1.00187	CHIT1	chitinase 1 (chitotriosidase) (from HGNC CHIT1)///"chitinase 1 (CHIT1), transcript variant 1, mRNA. (from RefSeq NM_003465)"///"Degrades chitin, chitotriose and chitobiose. May participate in the defense against nematodes and other pathogens. Isoform 3 has no enzymatic activity. (from UniProt Q13231)"///"chitinase 1 (CHIT1), transcript variant 2, mRNA. (from RefSeq NM_001256125)"///Belongs to the…	CHIT1	CHIT1
uc064ckf.1,uc064ckg.1,uc064ckh.1,uc064cki.1,uc064ckj.1,uc064ckk.1,uc064ckl.1,uc064ckm.1,uc064ckn.1,uc064cko.1,uc003szz.4,uc064ckp.1,uc064ckq.1,uc064ckr.1,uc064cks.1,uc064ckt.1,uc064cku.1,uc064ckw.1,uc064ckx.1,uc064cky.1,uc064ckz.1,uc064cla.1,uc064clb.1,uc064clc.1,uc003taa.4,uc064cld.1,uc064cle.1,uc010kvf.4,uc010kve.4,uc010kvi.4,uc010kvh.4,uc064clf.1,uc064clg.1|CHN2	0.0101709	down	2.05463	-2.05463	-1.03888	1.12383	2.30906	0.168422	1.2073	CHN2	chimerin 2 (from HGNC CHN2)///"uncharacterized LOC101928168 (LOC101928168), long non-coding RNA. (from RefSeq NR_120523)"///The sequence shown here is derived from an Ensembl automatic analysis pipeline and should be considered as preliminary data. (from UniProt J3KSU2)///The sequence shown here is derived from an Ensembl automatic analysis pipeline and should be considered as preliminary data. (…	CHN2	CHN2
uc010bup.3,uc002daj.4,uc002dai.5,uc002dak.5,uc059qtl.1,uc059qtm.1,uc059qtn.1,uc059qto.1,uc059qtp.1,uc059qtq.1,uc059qtr.1,uc059qts.1,uc059qtt.1,uc059qtu.1|CIITA	0.0185458	down	2.41665	-2.41665	-1.27301	2.30315	5.56592	1.20361	2.47662	CIITA	class II, major histocompatibility complex, transactivator (from HGNC CIITA)///"class II, major histocompatibility complex, transactivator (CIITA), transcript variant 1, mRNA. (from RefSeq NM_001286402)"///"class II, major histocompatibility complex, transactivator (CIITA), transcript variant 2, mRNA. (from RefSeq NM_000246)"///"class II, major histocompatibility complex, transactivator (CIITA), …	CIITA	CIITA
uc002gek.4,uc060ahs.1,uc060aht.1,uc010clv.3,uc002gej.4,uc060ahu.1|CLEC10A	0.00471026	down	3.71488	-3.71488	-1.89332	1.09209	4.05699	0.127095	2.02041	CLEC10A	C-type lectin domain family 10 member A (CLEC10A), transcript variant 1, mRNA. (from RefSeq NM_182906)///Contains C-type lectin domain. (from UniProt J3KR22)///The sequence shown here is derived from an Ensembl automatic analysis pipeline and should be considered as preliminary data. (from UniProt I3NI09)///"Probable role in regulating adaptive and innate immune responses. Binds in a calcium-depe…	CLEC10A	CLEC10A
uc010lnd.4,uc064ilr.1,uc064ils.1|CLEC2L	8.35599e-05	up	2.24852	2.24852	1.16898	2.54861	1.13346	1.34971	0.180734	CLEC2L	C-type lectin domain family 2 member L (CLEC2L), mRNA. (from RefSeq NM_001080511)///The sequence shown here is derived from an Ensembl automatic analysis pipeline and should be considered as preliminary data. (from UniProt H0YB20)///"C-type lectin domain family 2, member L (from HGNC CLEC2L)"	CLEC2L	CLEC2L
uc001qth.1,uc058kts.1,uc058ktt.1,uc001qtg.2,uc058ktu.1,uc058ktv.1|CLEC4C	0.0281266	down	2.23081	-2.23081	-1.15757	1.15387	2.57407	0.206486	1.36405	CLEC4C	C-type lectin domain family 4 member C (CLEC4C), transcript variant 1, mRNA. (from RefSeq NM_130441)///Involved in antigen-capturing. Target ligand into antigen processing and peptide-loading compartments for presentation to T-cells. May mediate potent inhibition of induction of IFN-alpha/beta expression in plasmacytoid dendritic cells. May act as a signaling receptor that activates protein- tyro…	CLEC4C	CLEC4C
uc058kwo.1,uc001qun.4|CLEC4D	0.0288559	up	2.37025	2.37025	1.24504	48.7807	20.5804	5.60824	4.3632	CLEC4D	The sequence shown here is derived from an Ensembl automatic analysis pipeline and should be considered as preliminary data. (from UniProt A6NHA5)///"C-type lectin domain family 4 member D (CLEC4D), mRNA. (from RefSeq NM_080387)"	CLEC4D	CLEC4D
uc003vwv.1,uc064iru.1,uc010lnq.2,uc064irv.1,uc064irw.1,uc064irx.1,uc064iry.1|CLEC5A	0.00208097	up	3.1259	3.1259	1.64427	6.07316	1.94285	2.60245	0.958174	CLEC5A	C-type lectin domain family 5 member A (CLEC5A), transcript variant 1, mRNA. (from RefSeq NM_013252)///The sequence shown here is derived from an Ensembl automatic analysis pipeline and should be considered as preliminary data. (from UniProt F8WCL0)///"C-type lectin domain family 5 member A (CLEC5A), transcript variant 2, mRNA. (from RefSeq NM_001301167)"///The sequence shown here is derived from…	CLEC5A	CLEC5A
uc002cvk.3,uc059pzw.1,uc059pzx.1,uc059pzy.1,uc059pzz.1,uc059qaa.1,uc002cvj.3,uc059qab.1,uc002cvm.3,uc059qac.1,uc059qad.1,uc059qae.1|CLUAP1	0.00634561	down	2.06739	-2.06739	-1.04781	1.19796	2.47665	0.26058	1.30839	CLUAP1	clusterin associated protein 1 (CLUAP1), transcript variant 1, mRNA. (from RefSeq NM_015041)///The sequence shown here is derived from an Ensembl automatic analysis pipeline and should be considered as preliminary data. (from UniProt I3L455)///The sequence shown here is derived from an Ensembl automatic analysis pipeline and should be considered as preliminary data. (from UniProt I3L1J4)///The se…	CLUAP1	CLUAP1
uc009zuw.3,uc009zuv.3,uc001tmv.4,uc001tmw.4,uc058sud.1,uc058sue.1|CMKLR1	0.00977777	down	2.37118	-2.37118	-1.2456	1.20721	2.8625	0.271671	1.51727	CMKLR1	chemerin chemokine-like receptor 1 (CMKLR1), transcript variant 4, mRNA. (from RefSeq NM_001142345)///"chemerin chemokine-like receptor 1 (CMKLR1), transcript variant 3, mRNA. (from RefSeq NM_001142344)"///"chemerin chemokine-like receptor 1 (CMKLR1), transcript variant 2, mRNA. (from RefSeq NM_004072)"///"chemerin chemokine-like receptor 1 (CMKLR1), transcript variant 1, mRNA. (from RefSeq NM_00…	CMKLR1	CMKLR1
uc001kxr.4,uc057vtu.1,uc001kxq.4,uc057vtv.1,uc031wsi.2,uc057vtw.1,uc057vtx.1|COL17A1	0.000852944	up	2.38072	2.38072	1.2514	2.88147	1.21033	1.5268	0.275403	COL17A1	collagen type XVII alpha 1 (COL17A1), mRNA. (from RefSeq NM_000494)///May play a role in the integrity of hemidesmosome and the attachment of basal keratinocytes to the underlying basement membrane. (from UniProt Q9UMD9)///The sequence shown here is derived from an Ensembl automatic analysis pipeline and should be considered as preliminary data. (from UniProt H0Y420)///"collagen, type XVII, alpha…	COL17A1	COL17A1
uc001xmb.3,uc059cwl.1,uc059cwm.1,uc059cwn.1|COX16	0.0342024	down	2.05274	-2.05274	-1.03755	4.6868	9.62078	2.2286	3.26615	COX16	COX16 cytochrome c oxidase assembly homolog (COX16), transcript variant 1, mRNA. (from RefSeq NM_016468)///COX16 cytochrome c oxidase assembly homolog (S. cerevisiae) (from HGNC COX16)///The sequence shown here is derived from an Ensembl automatic analysis pipeline and should be considered as preliminary data. (from UniProt G3V2U5)	COX16	COX16
uc057ozn.1,uc057ozo.1,uc057ozp.1,uc057ozq.1,uc057ozr.1,uc057ozs.1,uc057ozt.1,uc001hfx.4,uc057ozu.1,uc057ozv.1,uc057ozw.1,uc057ozx.1|CR1	0.0206305	up	2.00463	2.00463	1.00334	58.1943	29.0299	5.86281	4.85947	CR1	complement component (3b/4b) receptor 1 (Knops blood group) (from HGNC CR1)///Mediates cellular binding of particles and immune complexes that have activated complement. (from UniProt P17927)///The sequence shown here is derived from an Ensembl automatic analysis pipeline and should be considered as preliminary data. (from UniProt Q5SR44)///"complement component 3b/4b receptor 1 (Knops blood grou…	CR1	CR1
uc003ozs.5,uc021zai.3,uc063ozg.1,uc063ozh.1|CRISP3	0.0150004	up	4.91382	4.91382	2.29685	26.6199	5.41735	4.73443	2.43759	CRISP3	cysteine rich secretory protein 3 (CRISP3), transcript variant 1, mRNA. (from RefSeq NM_006061)///"cysteine rich secretory protein 3 (CRISP3), transcript variant 2, mRNA. (from RefSeq NM_001190986)"///Contains SCP domain. (from UniProt J3KPA1)///The sequence shown here is derived from an Ensembl automatic analysis pipeline and should be considered as preliminary data. (from UniProt I3L0A1)	CRISP3	CRISP3
uc001pyj.4,uc001pyk.4,uc058iom.1|CRTAM	0.0390456	down	2.18985	-2.18985	-1.13083	1.11547	2.44271	0.157652	1.28848	CRTAM	cytotoxic and regulatory T-cell molecule (CRTAM), transcript variant 1, mRNA. (from RefSeq NM_019604)///"cytotoxic and regulatory T-cell molecule (CRTAM), transcript variant 2, mRNA. (from RefSeq NM_001304782)"///cytotoxic and regulatory T cell molecule (from HGNC CRTAM)	CRTAM	CRTAM
uc021xbn.3,uc062lum.1,uc062lun.1|CRYBG3	0.0103455	down	2.04014	-2.04014	-1.02867	1.50087	3.06198	0.5858	1.61447	CRYBG3	crystallin beta-gamma domain containing 3 (CRYBG3), mRNA. (from RefSeq NM_153605)///The sequence shown here is derived from an Ensembl automatic analysis pipeline and should be considered as preliminary data. (from UniProt C9J659)///beta-gamma crystallin domain containing 3 (from HGNC CRYBG3)	CRYBG3	CRYBG3
uc063ipr.1,uc003lrm.3,uc063ips.1,uc063ipt.1,uc063ipu.1,uc063ipv.1,uc011dce.2,uc063ipw.1,uc063ipx.1|CSF1R	0.00308642	down	4.32539	-4.32539	-2.11283	3.48916	15.092	1.80288	3.91571	CSF1R	The sequence shown here is derived from an Ensembl automatic analysis pipeline and should be considered as preliminary data. (from UniProt E9PEK4)///"colony stimulating factor 1 receptor (CSF1R), transcript variant 1, mRNA. (from RefSeq NM_005211)"///colony stimulating factor 1 receptor (from HGNC CSF1R)///The sequence shown here is derived from an Ensembl automatic analysis pipeline and should b…	CSF1R	CSF1R
uc011kyn.3,uc011kyo.2,uc003wzg.4,uc064ksg.1,uc064ksh.1,uc064ksi.1,uc064ksj.1,uc064ksk.1,uc064ksl.1,uc064ksm.1,uc064ksn.1,uc064kso.1,uc064ksp.1,uc064ksq.1,uc064ksr.1,uc064kss.1|CSGALNACT1	0.0243086	up	2.04186	2.04186	1.02988	13.0391	6.38588	3.70477	2.67489	CSGALNACT1	chondroitin sulfate N-acetylgalactosaminyltransferase 1 (CSGALNACT1), transcript variant 1, mRNA. (from RefSeq NM_001130518)///"chondroitin sulfate N-acetylgalactosaminyltransferase 1 (CSGALNACT1), transcript variant 2, mRNA. (from RefSeq NM_018371)"///"Transfers 1,4-N-acetylgalactosamine (GalNAc) from UDP- GalNAc to the non-reducing end of glucuronic acid (GlcUA). Required for addition of the fi…	CSGALNACT1	CSGALNACT1
uc002wtx.2|CST7	0.0111143	up	2.04187	2.04187	1.02989	196.412	96.1924	7.61774	6.58785	CST7	cystatin F (CST7), mRNA. (from RefSeq NM_003650)	CST7	CST7
uc063mij.1|CTA-14H9.5	0.00280681	down	2.08087	-2.08087	-1.05719	1.00323	2.08759	0.00464908	1.06184	CTA-14H9.5	mRNA; cDNA DKFZp564O186 (from clone DKFZp564O186). (from mRNA AL049336)	CTA-14H9.5	CTA-14H9.5
uc060ydf.1|CTB-186G2.1	0.0241125	down	2.26653	-2.26653	-1.18049	2.5094	5.68764	1.32734	2.50783	CTB-186G2.1	CTB-186G2.1 (from geneSymbol)	CTB-186G2.1	CTB-186G2.1
uc059rvv.1|CTB-31N19.3	0.00834679	up	2.06202	2.06202	1.04406	15.6889	7.60849	3.97167	2.92761	CTB-31N19.3	mRNA full length insert cDNA clone EUROIMAGE 2138357. (from mRNA AL359211)	CTB-31N19.3	CTB-31N19.3
uc063exn.1|CTC-458I2.2	0.0122736	down	2.10985	-2.10985	-1.07714	2.11747	4.46755	1.08234	2.15949	CTC-458I2.2	CTC-458I2.2 (from geneSymbol)	CTC-458I2.2	CTC-458I2.2
uc063ffq.1|CTC-467M3.1	0.0168895	down	2.04346	-2.04346	-1.03102	3.80792	7.78135	1.929	2.96002	CTC-467M3.1	CTC-467M3.1 (from geneSymbol)	CTC-467M3.1	CTC-467M3.1
uc060zlb.1|CTC-490G23.4	0.00228357	up	13.6476	13.6476	3.77058	53.1982	3.89799	5.73331	1.96273	CTC-490G23.4	CTC-490G23.4 (from geneSymbol)	CTC-490G23.4	CTC-490G23.4
uc059scx.1|CTD-2196E14.7	0.00347298	down	2.12659	-2.12659	-1.08854	2.46071	5.23293	1.29908	2.38762	CTD-2196E14.7	EST from sel cDNA 5D10, maps to Los Alamos contig C284, chromosome 16p12.2. (from mRNA AJ001827)	CTD-2196E14.7	CTD-2196E14.7
uc061wxn.1|CTD-2308N23.2	0.00716063	up	4.38614	4.38614	2.13295	12.452	2.83895	3.63831	1.50536	CTD-2308N23.2	CTD-2308N23.2 (from geneSymbol)	CTD-2308N23.2	CTD-2308N23.2
uc060jns.1|CTD-2514K5.4	0.0072602	down	2.3785	-2.3785	-1.25005	1.1024	2.62207	0.140653	1.39071	CTD-2514K5.4	CTD-2514K5.4 (from geneSymbol)	CTD-2514K5.4	CTD-2514K5.4
uc061bxn.1,uc021uym.3|CTD-2616J11.2	0.00876521	down	2.26172	-2.26172	-1.17742	6.9635	15.7495	2.79981	3.97723	CTD-2616J11.2	CTD-2616J11.2 (from geneSymbol)	CTD-2616J11.2	CTD-2616J11.2
uc061bxm.1|CTD-2616J11.3	0.0108708	down	2.27497	-2.27497	-1.18585	5.12713	11.6641	2.35815	3.544	CTD-2616J11.3	CTD-2616J11.3 (from geneSymbol)	CTD-2616J11.3	CTD-2616J11.3
uc021qjk.2,uc001nlh.2,uc058bos.1,uc001nmh.5,uc001nme.5,uc001nli.5,uc001nmf.6,uc001nmc.5,uc001nmi.5,uc001nlu.5,uc001nln.5,uc001nlz.5,uc001nlj.5,uc001nmb.5,uc001nlx.5,uc001nlq.5,uc001nlr.5,uc001nll.5,uc001nlp.5,uc001nlt.5,uc001nlo.5,uc001nlk.5,uc001nly.5,uc001nlw.5,uc001nlv.5,uc001nmg.5,uc001nls.5,uc001nmd.5,uc001nma.5,uc058bot.1,uc058bou.1,uc058bov.1,uc058bow.1,uc058box.1,uc058boy.1,uc058boz.1,uc0…	0.00386592	down	2.38915	-2.38915	-1.2565	1.48248	3.54186	0.56801	1.82451	CTNND1	Binds to and inhibits the transcriptional repressor ZBTB33, which may lead to activation of target genes of the Wnt signaling pathway (By similarity). Associates with and regulates the cell adhesion properties of both C-, E- and N-cadherins, being critical for their surface stability. Implicated both in cell transformation by SRC and in ligand-induced receptor signaling through the EGF, PDGF, CSF…	CTNND1	CTNND1
uc003cjl.4,uc021wwa.2,uc021wwb.2,uc021wwc.2,uc062ijs.1,uc062ijt.1|CX3CR1	0.039763	down	3.27808	-3.27808	-1.71285	10.0476	32.9369	3.32878	5.04163	CX3CR1	chemokine (C-X3-C motif) receptor 1 (CX3CR1), transcript variant 4, mRNA. (from RefSeq NM_001337)///"chemokine (C-X3-C motif) receptor 1 (CX3CR1), transcript variant 3, mRNA. (from RefSeq NM_001171172)"///"chemokine (C-X3-C motif) receptor 1 (CX3CR1), transcript variant 2, mRNA. (from RefSeq NM_001171171)"///"chemokine (C-X3-C motif) receptor 1 (CX3CR1), transcript variant 1, mRNA. (from RefSeq N…	CX3CR1	CX3CR1
uc003hhk.5|CXCL5	0.00546084	up	2.63306	2.63306	1.39674	8.4251	3.19974	3.07469	1.67796	CXCL5	C-X-C motif chemokine ligand 5 (CXCL5), mRNA. (from RefSeq NM_002994)	CXCL5	CXCL5
uc011mpx.3,uc004eaf.3|CXCR3	0.00230914	down	2.66657	-2.66657	-1.41499	1.53145	4.08373	0.6149	2.02989	CXCR3	chemokine (C-X-C motif) receptor 3 (CXCR3), transcript variant 2, mRNA. (from RefSeq NM_001142797)///"chemokine (C-X-C motif) receptor 3 (CXCR3), transcript variant 1, mRNA. (from RefSeq NM_001504)"	CXCR3	CXCR3
uc001pue.5|CXCR5	0.0147917	down	2.31384	-2.31384	-1.21029	1.57267	3.6389	0.653212	1.8635	CXCR5	chemokine (C-X-C motif) receptor 5 (CXCR5), transcript variant 1, mRNA. (from RefSeq NM_001716)	CXCR5	CXCR5
uc062izf.1,uc003cpc.2,uc062izg.1,uc010hix.2|CXCR6	0.0245242	down	2.08756	-2.08756	-1.06182	1.19212	2.48863	0.253535	1.31535	CXCR6	Receptor for the C-X-C chemokine CXCL16. Used as a coreceptor by SIVs and by strains of HIV-2 and m-tropic HIV-1. (from UniProt O00574)///"chemokine (C-X-C motif) receptor 6 (CXCR6), mRNA. (from RefSeq NM_006564)"	CXCR6	CXCR6
uc063hsq.1,uc063hsr.1,uc010jfg.2,uc063hss.1,uc063hst.1,uc063hsu.1,uc063hsv.1,uc003let.3,uc063hsx.1,uc063hsy.1,uc063hsz.1,uc063hta.1,uc063htb.1,uc063htc.1,uc063htd.1,uc063hte.1|CXXC5	0.00260958	down	2.21125	-2.21125	-1.14487	1.80756	3.99698	0.854044	1.99891	CXXC5	The sequence shown here is derived from an Ensembl automatic analysis pipeline and should be considered as preliminary data. (from UniProt D6RCN9)///The sequence shown here is derived from an Ensembl automatic analysis pipeline and should be considered as preliminary data. (from UniProt D6R9V1)///"CXXC finger protein 5 (CXXC5), transcript variant 2, mRNA. (from RefSeq NM_016463)"///The sequence s…	CXXC5	CXXC5
uc004edb.5,uc010nmb.5,uc065acd.1|CYSLTR1	0.0190649	down	2.03924	-2.03924	-1.02803	3.27387	6.6762	1.711	2.73903	CYSLTR1	cysteinyl leukotriene receptor 1 (CYSLTR1), transcript variant 3, mRNA. (from RefSeq NM_006639)///"cysteinyl leukotriene receptor 1 (CYSLTR1), transcript variant 2, mRNA. (from RefSeq NM_001282186)"///cysteinyl leukotriene receptor 1 (from HGNC CYSLTR1)	CYSLTR1	CYSLTR1
uc003lfd.4,uc063htv.1,uc063htw.1,uc063htx.1|CYSTM1	0.000141947	up	2.78504	2.78504	1.4777	66.2901	23.8022	6.05072	4.57302	CYSTM1	cysteine rich transmembrane module containing 1 (CYSTM1), mRNA. (from RefSeq NM_032412)///cysteine-rich transmembrane module containing 1 (from HGNC CYSTM1)	CYSTM1	CYSTM1
uc058xkh.1,uc058xki.1,uc058xkj.1,uc058xkk.1|DACH1	0.00483137	up	2.08348	2.08348	1.059	3.4426	1.65233	1.7835	0.724502	DACH1	dachshund family transcription factor 1 (DACH1), transcript variant 2, mRNA. (from RefSeq NM_080760)///"dachshund family transcription factor 1 (DACH1), transcript variant 1, mRNA. (from RefSeq NM_080759)"///"dachshund family transcription factor 1 (DACH1), transcript variant 3, mRNA. (from RefSeq NM_004392)"///The sequence shown here is derived from an Ensembl automatic analysis pipeline and sho…	DACH1	DACH1
uc002xnz.4,uc002xoa.4,uc021wej.2,uc002xob.3,uc002xod.3,uc002xoc.4,uc061xhv.1,uc002xof.4,uc061xhw.1|DBNDD2	0.00951197	down	2.10698	-2.10698	-1.07518	1.36371	2.87331	0.447538	1.52272	DBNDD2	dysbindin (dystrobrevin binding protein 1) domain containing 2 (DBNDD2), transcript variant 1, mRNA. (from RefSeq NM_001048221)///"dysbindin (dystrobrevin binding protein 1) domain containing 2 (DBNDD2), transcript variant 2, mRNA. (from RefSeq NM_001048222)"///"dysbindin (dystrobrevin binding protein 1) domain containing 2 (DBNDD2), transcript variant 8, mRNA. (from RefSeq NM_001197140)"///"dysb…	DBNDD2	DBNDD2
uc064kbf.1,uc003wqv.2|DEFA1	0.0224529	up	8.29392	8.29392	3.05205	57.3807	6.91841	5.84249	2.79044	DEFA1	Defensin 1 and defensin 2 have antibacterial, fungicide and antiviral activities. Has antimicrobial activity against Gram- negative and Gram-positive bacteria. Defensins are thought to kill microbes by permeabilizing their plasma membrane. (from UniProt P59665)///"defensin alpha 1 (DEFA1), mRNA. (from RefSeq NM_004084)"	DEFA1	DEFA1
uc003wqx.2,uc064kbg.1|DEFA1B	0.0120151	up	5.1792	5.1792	2.37273	8.2355	1.59011	3.04186	0.669126	DEFA1B	defensin alpha 1B (DEFA1B), transcript variant 2, mRNA. (from RefSeq NM_001042500)///"Defensin 1 and defensin 2 have antibacterial, fungicide and antiviral activities. Has antimicrobial activity against Gram- negative and Gram-positive bacteria. Defensins are thought to kill microbes by permeabilizing their plasma membrane. (from UniProt P59665)"	DEFA1B	DEFA1B
uc064kbh.1,uc003wqz.3|DEFA3	0.0142835	up	9.91082	9.91082	3.309	461.213	46.5363	8.84929	5.54028	DEFA3	defensin, alpha 3, neutrophil-specific (from HGNC DEFA3)///"defensin alpha 3 (DEFA3), mRNA. (from RefSeq NM_005217)"	DEFA3	DEFA3
uc003wqu.2|DEFA4	0.038537	up	6.38128	6.38128	2.67384	107.32	16.818	6.74578	4.07193	DEFA4	defensin alpha 4 (DEFA4), mRNA. (from RefSeq NM_001925)	DEFA4	DEFA4
uc001wla.5,uc032avu.2,uc010aky.4,uc032avv.2,uc032avw.2,uc010akz.5,uc001wlb.5,uc058ztw.1|DHRS4	0.00550485	down	2.35095	-2.35095	-1.23324	1.17983	2.77373	0.238585	1.47183	DHRS4	dehydrogenase/reductase (SDR family) member 4 (DHRS4), transcript variant 1, mRNA. (from RefSeq NM_021004)///"dehydrogenase/reductase (SDR family) member 4 (DHRS4), transcript variant 2, mRNA. (from RefSeq NM_001282987)"///The sequence shown here is derived from an Ensembl automatic analysis pipeline and should be considered as preliminary data. (from UniProt F5GWZ1)///"dehydrogenase/reductase (S…	DHRS4	DHRS4
uc002rrf.5,uc061ijn.1,uc061ijo.1,uc061ijp.1,uc061ijq.1,uc061ijr.1,uc061ijs.1,uc002rrg.4,uc061ijt.1,uc061iju.1,uc061ijw.1|DHX57	0.00327169	down	2.13988	-2.13988	-1.09753	1.51742	3.24709	0.601616	1.69915	DHX57	DEAH-box helicase 57 (DHX57), mRNA. (from RefSeq NM_198963)///The sequence shown here is derived from an Ensembl automatic analysis pipeline and should be considered as preliminary data. (from UniProt H7C109)///DEAH (Asp-Glu-Ala-Asp/His) box polypeptide 57 (from HGNC DHX57)///The sequence shown here is derived from an Ensembl automatic analysis pipeline and should be considered as preliminary dat…	DHX57	DHX57
uc060kuw.1,uc010dhp.2,uc060kux.1,uc060kuy.1,uc060kuz.1,uc060kva.1,uc060kvb.1,uc060kvc.1,uc060kvd.1,uc060kvg.1,uc060kvh.1|DNAH17	0.0152331	up	2.49966	2.49966	1.32173	9.53605	3.81494	3.25339	1.93166	DNAH17	The sequence shown here is derived from an Ensembl automatic analysis pipeline and should be considered as preliminary data. (from UniProt K7ELN3)///"dynein axonemal heavy chain 17 (DNAH17), mRNA. (from RefSeq NM_173628)"///The sequence shown here is derived from an Ensembl automatic analysis pipeline and should be considered as preliminary data. (from UniProt K7EK91)///"dynein, axonemal, heavy c…	DNAH17	DNAH17
uc064xbj.1,uc004chf.3|DNLZ	0.00232445	down	2.11711	-2.11711	-1.0821	1.05327	2.2299	0.074882	1.15698	DNLZ	The sequence shown here is derived from an Ensembl automatic analysis pipeline and should be considered as preliminary data. (from UniProt Q5SXM7)///"DNL-type zinc finger (DNLZ), transcript variant 1, mRNA. (from RefSeq NM_001080849)"	DNLZ	DNLZ
uc003ouo.4,uc063oqs.1,uc003oup.4,uc063oqt.1|DNPH1	0.0206445	down	2.16459	-2.16459	-1.1141	1.40761	3.04691	0.49325	1.60735	DNPH1	2'-deoxynucleoside 5'-phosphate N-hydrolase 1 (DNPH1), transcript variant 1, mRNA. (from RefSeq NM_006443)///The sequence shown here is derived from an Ensembl automatic analysis pipeline and should be considered as preliminary data. (from UniProt H0Y8X4)///"2'-deoxynucleoside 5'-phosphate N-hydrolase 1 (DNPH1), transcript variant 2, mRNA. (from RefSeq NM_199184)"///2'-deoxynucleoside 5'-phosphat…	DNPH1	DNPH1
uc057fqp.1,uc057fqq.1,uc001ckz.4,uc057fqr.1,uc057fqs.1,uc057fqt.1,uc057fqu.1,uc057fqv.1,uc057fqw.1,uc001cla.4,uc057fqx.1,uc057fqy.1,uc057fqz.1,uc057fra.1,uc057frb.1,uc057frc.1,uc057frd.1|DPH2	0.0121485	down	2.0437	-2.0437	-1.03119	1.53227	3.1315	0.615668	1.64685	DPH2	DPH2 homolog (S. cerevisiae) (from HGNC DPH2)///The sequence shown here is derived from an Ensembl automatic analysis pipeline and should be considered as preliminary data. (from UniProt E9PPU3)///"DPH2 homolog (DPH2), transcript variant 1, mRNA. (from RefSeq NM_001384)"///The sequence shown here is derived from an Ensembl automatic analysis pipeline and should be considered as preliminary data. …	DPH2	DPH2
uc002ubz.4,uc061ozt.1,uc061ozu.1,uc061ozv.1,uc061ozw.1,uc061ozx.1,uc061ozy.1,uc002uca.2,uc061ozz.1,uc061paa.1,uc061pab.1|DPP4	0.0203557	down	2.54208	-2.54208	-1.34601	1.5741	4.00149	0.654528	2.00054	DPP4	dipeptidyl peptidase 4 (DPP4), mRNA. (from RefSeq NM_001935)///The sequence shown here is derived from an Ensembl automatic analysis pipeline and should be considered as preliminary data. (from UniProt F8WE17)///dipeptidyl-peptidase 4 (from HGNC DPP4)///The sequence shown here is derived from an Ensembl automatic analysis pipeline and should be considered as preliminary data. (from UniProt H7C1N5…	DPP4	DPP4
uc001jwr.4,uc057ufm.1,uc001jws.4,uc057ufn.1,uc057ufo.1,uc057ufp.1,uc057ufq.1,uc057ufr.1,uc001jwv.4,uc057ufs.1,uc057uft.1,uc001jww.4,uc057ufu.1,uc057ufv.1,uc057ufx.1|DUSP13	3.36235e-05	up	2.63186	2.63186	1.39608	2.84454	1.08081	1.5082	0.112114	DUSP13	dual specificity phosphatase 13 (DUSP13), transcript variant 6, mRNA. (from RefSeq NM_016364)///"Dual specificity phosphatase that dephosphorylates MAPK8/JNK and MAPK14/p38, but not MAPK1/ERK2, in vitro. Exhibits intrinsic phosphatase activity towards both phospho-seryl/threonyl and -tyrosyl residues, with similar specific activities in vitro. (from UniProt Q9UII6)"///"dual specificity phosphatas…	DUSP13	DUSP13
uc010fef.4,uc010fei.4,uc010feg.4,uc010fee.4,uc002sie.4,uc002sif.4,uc010fem.4,uc010feo.4,uc010fej.4,uc010fen.4,uc010fek.4,uc061knl.1,uc061knm.1,uc061knn.1,uc061kno.1,uc061knp.1,uc061knq.1,uc061knr.1,uc061kns.1|DYSF	0.0261288	up	2.00102	2.00102	1.00074	102.478	51.2126	6.67917	5.67843	DYSF	dysferlin (DYSF), transcript variant 14, mRNA. (from RefSeq NM_001130981)///"dysferlin (DYSF), transcript variant 13, mRNA. (from RefSeq NM_001130980)"///"dysferlin (DYSF), transcript variant 12, mRNA. (from RefSeq NM_001130979)"///"dysferlin (DYSF), transcript variant 11, mRNA. (from RefSeq NM_001130978)"///"dysferlin (DYSF), transcript variant 8, mRNA. (from RefSeq NM_003494)"///"dysferlin (DYS…	DYSF	DYSF
uc003eki.4,uc062nnt.1,uc062nnu.1,uc062nnv.1|EEFSEC	0.00247589	down	2.04385	-2.04385	-1.03129	1.07052	2.18798	0.0983116	1.1296	EEFSEC	eukaryotic elongation factor, selenocysteine-tRNA-specific (EEFSEC), mRNA. (from RefSeq NM_021937)///The sequence shown here is derived from an Ensembl automatic analysis pipeline and should be considered as preliminary data. (from UniProt C9J8T0)///"eukaryotic elongation factor, selenocysteine-tRNA-specific (from HGNC EEFSEC)"	EEFSEC	EEFSEC
uc060onh.1,uc002kzk.4,uc060oni.1,uc002kzm.4,uc060onj.1,uc060onk.1,uc010xcg.4,uc002kzo.4,uc060onl.1,uc060onm.1,uc060onn.1,uc060ono.1,uc010xch.4,uc002kzn.4,uc060onp.1,uc060onq.1,uc060onr.1,uc060ons.1,uc060ont.1,uc060onu.1,uc060onv.1,uc060onw.1,uc060onx.1,uc060ony.1,uc060onz.1,uc060ooa.1,uc060oob.1,uc060ooc.1|ELP2	0.013744	down	2.01115	-2.01115	-1.00802	4.17461	8.39575	2.06164	3.06966	ELP2	The sequence shown here is derived from an Ensembl automatic analysis pipeline and should be considered as preliminary data. (from UniProt F5GX79)///"elongator acetyltransferase complex subunit 2 (ELP2), transcript variant 2, mRNA. (from RefSeq NM_018255)"///The sequence shown here is derived from an Ensembl automatic analysis pipeline and should be considered as preliminary data. (from UniProt F…	ELP2	ELP2
uc003kdc.5,uc031skd.1,uc011css.4,uc063eob.1,uc032uyo.2,uc063eoc.1,uc063eod.1|ENC1	0.00955341	down	2.06419	-2.06419	-1.04557	1.49219	3.08016	0.577432	1.62301	ENC1	ectodermal-neural cortex 1 (ENC1), transcript variant 1, mRNA. (from RefSeq NM_003633)///"ectodermal-neural cortex 1 (ENC1), transcript variant 2, mRNA. (from RefSeq NM_001256574)"///"ectodermal-neural cortex 1 (ENC1), transcript variant 4, mRNA. (from RefSeq NM_001256576)"///ectodermal-neural cortex 1 (with BTB domain) (from HGNC ENC1)///Contains 1 BTB (POZ) domain. (from UniProt Q53XS2)///The s…	ENC1	ENC1
uc060kyp.1,uc002jwv.5,uc060kyq.1,uc060kyr.1,uc060kys.1,uc060kyt.1,uc060kyu.1,uc060kyv.1,uc060kyw.1,uc060kyx.1|ENGASE	0.008137	down	2.42937	-2.42937	-1.28058	1.17521	2.85503	0.232924	1.51351	ENGASE	The sequence shown here is derived from an Ensembl automatic analysis pipeline and should be considered as preliminary data. (from UniProt J3QLG5)///"endo-beta-N-acetylglucosaminidase (ENGASE), mRNA. (from RefSeq NM_001042573)"///The sequence shown here is derived from an Ensembl automatic analysis pipeline and should be considered as preliminary data. (from UniProt F8W925)///The sequence shown h…	ENGASE	ENGASE
uc062acd.1,uc062ace.1,uc002yxa.4,uc010gnv.4,uc062acf.1,uc062acg.1,uc011ael.3,uc002yxb.4,uc011aek.3,uc010gnw.4,uc062ach.1,uc062aci.1,uc062acj.1,uc062ack.1,uc062acl.1,uc010gnz.5|ERG	0.0037762	up	2.0752	2.0752	1.05325	2.50307	1.20619	1.3237	0.270452	ERG	Belongs to the ETS family. (from UniProt B5MDW0)///Belongs to the ETS family. (from UniProt A8MX39)///"v-ets avian erythroblastosis virus E26 oncogene homolog (ERG), transcript variant 1, mRNA. (from RefSeq NM_182918)"///"v-ets avian erythroblastosis virus E26 oncogene homolog (ERG), transcript variant 6, mRNA. (from RefSeq NM_001243429)"///Transcriptional regulator. May participate in transcript…	ERG	ERG
uc003hjy.4,uc062xly.1,uc062xma.1,uc062xmc.1|FAM47E-STBD1	0.00582975	up	2.66781	2.66781	1.41566	5.44009	2.03916	2.44363	1.02797	FAM47E-STBD1	FAM47E-STBD1 readthrough (FAM47E-STBD1), mRNA. (from RefSeq NM_001242939)///The sequence shown here is derived from an Ensembl automatic analysis pipeline and should be considered as preliminary data. (from UniProt F6W5V1)///The sequence shown here is derived from an Ensembl automatic analysis pipeline and should be considered as preliminary data. (from UniProt D6RA91)	FAM47E-STBD1	FAM47E-STBD1
uc001gis.4,uc001git.4|FASLG	0.0267556	down	2.17062	-2.17062	-1.11811	1.09539	2.37767	0.131445	1.24955	FASLG	Fas ligand (FASLG), transcript variant 1, mRNA. (from RefSeq NM_000639)///"Fas ligand (FASLG), transcript variant 2, mRNA. (from RefSeq NM_001302746)"	FASLG	FASLG
uc001twj.4,uc058tto.1,uc058ttp.1,uc001twk.4,uc058ttq.1,uc058ttr.1,uc058tts.1,uc058ttt.1|FBXO21	0.0101875	down	2.05528	-2.05528	-1.03933	2.02467	4.16126	1.01768	2.05702	FBXO21	F-box protein 21 (FBXO21), transcript variant 2, mRNA. (from RefSeq NM_015002)///F-box protein 21 (from HGNC FBXO21)///The sequence shown here is derived from an Ensembl automatic analysis pipeline and should be considered as preliminary data. (from UniProt H0YIE9)///"F-box protein 21 (FBXO21), transcript variant 1, mRNA. (from RefSeq NM_033624)"///The sequence shown here is derived from an Ensem…	FBXO21	FBXO21
uc001ftq.4,uc057mgy.1|FCER1A	0.0315237	down	3.93399	-3.93399	-1.97599	1.52882	6.01436	0.612418	2.58841	FCER1A	Fc fragment of IgE receptor Ia (FCER1A), mRNA. (from RefSeq NM_002001)///The sequence shown here is derived from an Ensembl automatic analysis pipeline and should be considered as preliminary data. (from UniProt E9PRN1)	FCER1A	FCER1A
uc021unx.2,uc060sqj.1,uc002mhm.3,uc002mhn.4,uc060sqk.1,uc060sql.1,uc060sqm.1|FCER2	0.00698296	down	2.71782	-2.71782	-1.44245	1.51102	4.10668	0.595524	2.03797	FCER2	Fc fragment of IgE receptor II (FCER2), transcript variant 2, mRNA. (from RefSeq NM_001207019)///"Fc fragment of IgE, low affinity II, receptor for (CD23) (from HGNC FCER2)"///"Fc fragment of IgE receptor II (FCER2), transcript variant 1, mRNA. (from RefSeq NM_002002)"///Low-affinity receptor for immunoglobulin E (IgE) and CR2/CD21. Has essential roles in the regulation of IgE production and in t…	FCER2	FCER2
uc001hey.4,uc057oxz.1,uc010prz.3,uc057oya.1,uc057oyb.1,uc021pif.2,uc057oyc.1,uc057oyd.1,uc057oye.1,uc057oyf.1|FCMR	0.0236921	down	2.29573	-2.29573	-1.19896	7.07246	16.2365	2.82221	4.02117	FCMR	Fc fragment of IgM receptor (FCMR), transcript variant 1, mRNA. (from RefSeq NM_005449)///"clone 28H3A1R7 immunoglobulin mu Fc receptor mRNA, complete cds. (from mRNA GQ160900)"///"Fc fragment of IgM receptor (FCMR), transcript variant 3, mRNA. (from RefSeq NM_001142473)"///"cDNA, FLJ79235 complete cds, highly similar to Fas apoptotic inhibitory molecule 3 (FAIM3), mRNA. (from mRNA AK316336)"///T…	FCMR	FCMR
uc057mhg.1,uc057mhh.1,uc001fuc.4,uc057mhi.1,uc009wta.4,uc009wsz.3,uc001fud.5|FCRL6	0.0437179	down	2.87957	-2.87957	-1.52585	1.91777	5.52236	0.939431	2.46529	FCRL6	Fc receptor-like 6 (from HGNC FCRL6)///The sequence shown here is derived from an Ensembl automatic analysis pipeline and should be considered as preliminary data. (from UniProt F5GYB3)///"Fc receptor like 6 (FCRL6), transcript variant 2, mRNA. (from RefSeq NM_001284217)"///Interacts with PTPN11. (from UniProt Q6DN72)///"Fc receptor like 6 (FCRL6), transcript variant 1, mRNA. (from RefSeq NM_0010…	FCRL6	FCRL6
uc058ezs.1,uc031xus.2,uc031xur.2,uc058ezt.1,uc058ezu.1,uc058ezv.1|FOLR3	0.0465413	up	2.87154	2.87154	1.52182	59.4456	20.7017	5.8935	4.37167	FOLR3	The sequence shown here is derived from an Ensembl automatic analysis pipeline and should be considered as preliminary data. (from UniProt A0A087WYI3)///The sequence shown here is derived from an Ensembl automatic analysis pipeline and should be considered as preliminary data. (from UniProt A0A087WXH3)///"folate receptor 3 (gamma) (FOLR3), transcript variant 1, mRNA. (from RefSeq NM_000804)"///Th…	FOLR3	FOLR3
uc004bsf.2,uc064vxn.1,uc011mal.2,uc064vxo.1,uc004bsg.3,uc064vxp.1,uc064vxq.1,uc064vxr.1,uc064vxs.1,uc064vxt.1,uc064vxu.1,uc004bsi.3,uc064vxv.1,uc064vxw.1,uc064vxx.1,uc064vxy.1,uc064vxz.1,uc064vya.1,uc064vyb.1,uc064vyc.1,uc064vyd.1|FPGS	0.00466503	down	2.19105	-2.19105	-1.13162	2.12457	4.65504	1.08717	2.21879	FPGS	folylpolyglutamate synthase (from HGNC FPGS)///"folylpolyglutamate synthase (FPGS), transcript variant 3, mRNA. (from RefSeq NM_001288803)"///The sequence shown here is derived from an Ensembl automatic analysis pipeline and should be considered as preliminary data. (from UniProt Q5JU23)///"folylpolyglutamate synthase (FPGS), transcript variant 1, mRNA. (from RefSeq NM_004957)"///"folylpolyglutam…	FPGS	FPGS
uc001lmt.3,uc001lms.3,uc057wze.1,uc057wzf.1,uc057wzg.1,uc057wzh.1|FUOM	0.0050385	down	2.35553	-2.35553	-1.23605	1.09332	2.57535	0.128717	1.36477	FUOM	fucose mutarotase (FUOM), transcript variant 1, mRNA. (from RefSeq NM_001098483)///"fucose mutarotase (FUOM), transcript variant 2, mRNA. (from RefSeq NM_198472)"///"fucose mutarotase (FUOM), transcript variant 3, mRNA. (from RefSeq NM_001301827)"///fucose mutarotase (from HGNC FUOM)///"fucose mutarotase (FUOM), transcript variant 4, mRNA. (from RefSeq NM_001301828)"	FUOM	FUOM
uc001hhi.5|G0S2	0.0119195	up	2.51019	2.51019	1.32779	4.62269	1.84157	2.20873	0.880939	G0S2	G0/G1 switch 2 (G0S2), mRNA. (from RefSeq NM_015714)	G0S2	G0S2
uc001ddz.3,uc009wbc.2,uc009wbb.3,uc057hka.1,uc057hkb.1|GADD45A	0.027898	up	2.2201	2.2201	1.15063	11.3844	5.12789	3.50899	2.35836	GADD45A	growth arrest and DNA damage inducible alpha (GADD45A), transcript variant 1, mRNA. (from RefSeq NM_001924)///"growth arrest and DNA damage inducible alpha (GADD45A), transcript variant 3, mRNA. (from RefSeq NM_001199742)"///"growth arrest and DNA damage inducible alpha (GADD45A), transcript variant 2, mRNA. (from RefSeq NM_001199741)"///"growth arrest and DNA-damage-inducible, alpha (from HGNC G…	GADD45A	GADD45A
uc001ryk.3,uc001ryl.2,uc058ocv.1,uc058ocw.1,uc058ocx.1,uc058ocy.1,uc058ocz.1,uc058oda.1,uc058odb.1,uc058odc.1,uc058odd.1,uc058ode.1,uc058odf.1,uc058odg.1,uc058odh.1,uc058odi.1,uc058odj.1,uc058odk.1,uc058odl.1|GALNT6	0.0016386	down	2.69624	-2.69624	-1.43095	1.02654	2.76781	0.0377952	1.46874	GALNT6	Catalyzes the initial reaction in O-linked oligosaccharide biosynthesis, the transfer of an N-acetyl-D- galactosamine residue to a serine or threonine residue on the protein receptor. May participate in synthesis of oncofetal fibronectin. Has activity toward Muc1a, Muc2, EA2 and fibronectin peptides. (from UniProt Q8NCL4)///"polypeptide N-acetylgalactosaminyltransferase 6 (GALNT6), mRNA. (from Re…	GALNT6	GALNT6
uc057rpk.1,uc001ijz.4,uc001ika.4,uc057rpl.1|GATA3	0.0296892	down	2.10583	-2.10583	-1.07439	1.05309	2.21764	0.0746353	1.14902	GATA3	GATA binding protein 3 (from HGNC GATA3)///"GATA binding protein 3 (GATA3), transcript variant 1, mRNA. (from RefSeq NM_001002295)"///"GATA binding protein 3 (GATA3), transcript variant 2, mRNA. (from RefSeq NM_002051)"	GATA3	GATA3
uc061pay.1,uc061paz.1,uc061pba.1,uc002ucg.4,uc061pbb.1,uc061pbc.1,uc061pbd.1,uc061pbe.1,uc061pbf.1,uc061pbg.1|GCA	0.00300175	up	2.11099	2.11099	1.07792	441.421	209.106	8.78601	7.70809	GCA	grancalcin, EF-hand calcium binding protein (from HGNC GCA)///The sequence shown here is derived from an Ensembl automatic analysis pipeline and should be considered as preliminary data. (from UniProt C9JWQ8)///The sequence shown here is derived from an Ensembl automatic analysis pipeline and should be considered as preliminary data. (from UniProt C9JV47)///"grancalcin (GCA), mRNA. (from RefSeq N…	GCA	GCA
uc003dys.2,uc021xcl.2,uc062mjr.1,uc062mjs.1,uc021xcm.2,uc062mjt.1,uc062mju.1|GCSAM	0.0338887	down	2.04944	-2.04944	-1.03523	1.85055	3.79259	0.887958	1.92318	GCSAM	germinal center-associated, signaling and motility (GCSAM), transcript variant 1, mRNA. (from RefSeq NM_152785)///"germinal center-associated, signaling and motility (GCSAM), transcript variant 3, mRNA. (from RefSeq NM_001190259)"///The sequence shown here is derived from an Ensembl automatic analysis pipeline and should be considered as preliminary data. (from UniProt F2Z3F7)///"germinal center-…	GCSAM	GCSAM
uc003whq.4,uc064jdx.1|GIMAP1	0.0388005	down	2.22057	-2.22057	-1.15093	3.66686	8.14251	1.87455	3.02547	GIMAP1	GTPase, IMAP family member 1 (GIMAP1), mRNA. (from RefSeq NM_130759)///"GTPase, IMAP family member 1 (from HGNC GIMAP1)"	GIMAP1	GIMAP1
uc003whn.4,uc022apv.2,uc003whm.4|GIMAP6	0.045018	down	2.30177	-2.30177	-1.20275	13.5689	31.2326	3.76223	4.96498	GIMAP6	GTPase, IMAP family member 6 (GIMAP6), transcript variant 1, mRNA. (from RefSeq NM_024711)///"GTPase, IMAP family member 6 (GIMAP6), transcript variant 2, mRNA. (from RefSeq NM_001244072)"///"GTPase, IMAP family member 6 (GIMAP6), transcript variant 3, mRNA. (from RefSeq NM_001244071)"	GIMAP6	GIMAP6
uc003whj.4|GIMAP8	0.0418737	down	2.30466	-2.30466	-1.20455	8.36381	19.2757	3.06416	4.26871	GIMAP8	GTPase, IMAP family member 8 (GIMAP8), mRNA. (from RefSeq NM_175571)	GIMAP8	GIMAP8
uc061ljg.1,uc002sql.5,uc061ljh.1,uc061lji.1,uc061ljj.1,uc061ljk.1,uc061ljl.1,uc010ysx.3,uc061ljm.1,uc061ljn.1,uc010fgp.4,uc061ljo.1,uc061ljp.1,uc061ljq.1|GNLY	0.0366624	down	3.02657	-3.02657	-1.59769	16.4688	49.8441	4.04166	5.63935	GNLY	granulysin (from HGNC GNLY)///"granulysin (GNLY), transcript variant 2, mRNA. (from RefSeq NM_006433)"///"granulysin (GNLY), transcript variant 1, mRNA. (from RefSeq NM_001302758)"///"granulysin (GNLY), transcript variant 3, mRNA. (from RefSeq NM_012483)"///The sequence shown here is derived from an Ensembl automatic analysis pipeline and should be considered as preliminary data. (from UniProt H0…	GNLY	GNLY
uc061siw.1,uc010zjw.1,uc010zjx.1,uc010zjy.2|GPBAR1	0.0164806	down	2.54662	-2.54662	-1.34858	1.66182	4.23202	0.732764	2.08135	GPBAR1	Receptor for bile acid. Bile acid-binding induces its internalization, activation of extracellular signal-regulated kinase and intracellular cAMP production. May be involved in the suppression of macrophage functions by bile acids. (from UniProt Q8TDU6)///"G protein-coupled bile acid receptor 1 (GPBAR1), transcript variant 3, mRNA. (from RefSeq NM_170699)"///"G protein-coupled bile acid receptor …	GPBAR1	GPBAR1
uc001vog.4|GPR183	0.0471778	down	2.16211	-2.16211	-1.11244	9.19296	19.8762	3.20053	4.31297	GPR183	G protein-coupled receptor 183 (GPR183), mRNA. (from RefSeq NM_004951)	GPR183	GPR183
uc004dfp.4,uc004dfq.5,uc064yra.1|GPR34	0.0046059	down	2.03075	-2.03075	-1.02201	1.24853	2.53546	0.320235	1.34225	GPR34	G protein-coupled receptor 34 (GPR34), transcript variant 1, mRNA. (from RefSeq NM_005300)///Orphan receptor. (from UniProt Q9UPC5)///Belongs to the G-protein coupled receptor 1 family. (from UniProt Q3SAH0)	GPR34	GPR34
uc001sfu.4,uc058owr.1|GPR84	0.0002214	up	3.82751	3.82751	1.93641	6.85904	1.79204	2.77801	0.841601	GPR84	G protein-coupled receptor 84 (GPR84), mRNA. (from RefSeq NM_020370)///"Receptor for medium-chain free fatty acid (FFA) with carbon chain lengths of C9 to C14. Capric acid (C10:0), undecanoic acid (C11:0) and lauric acid (C12:0) are the most potent agonists. Not activated by short-chain and long-chain saturated and unsaturated FFAs. Activation by medium-chain free fatty acid is coupled to a pertu…	GPR84	GPR84
uc002guy.4,uc060chw.1,uc060chx.1,uc060chy.1,uc060cia.1|GRAP	0.0477585	down	2.01677	-2.01677	-1.01205	1.57551	3.17745	0.655823	1.66787	GRAP	GRB2-related adaptor protein (GRAP), mRNA. (from RefSeq NM_006613)///Contains 1 SH3 domain. (from UniProt I3L2P9)///Contains SH2 domain. (from UniProt A8MW78)///Contains 1 SH3 domain. (from UniProt J3QRP9)///GRB2-related adaptor protein (from HGNC GRAP)	GRAP	GRAP
uc003tph.4,uc003tpi.3,uc003tpm.2,uc064dqk.1,uc003tpl.3,uc064dql.1,uc003tpj.3,uc064dqm.1,uc003tpk.3,uc064dqn.1,uc064dqo.1,uc064dqp.1,uc064dqq.1,uc064dqr.1,uc064dqs.1,uc064dqt.1,uc064dqu.1,uc064dqv.1,uc064dqw.1,uc064dqx.1,uc064dqy.1,uc064dqz.1,uc064dra.1|GRB10	0.0457863	up	2.97534	2.97534	1.57306	10.2365	3.44046	3.35566	1.7826	GRB10	growth factor receptor bound protein 10 (GRB10), transcript variant 3, mRNA. (from RefSeq NM_001001550)///"growth factor receptor bound protein 10 (GRB10), transcript variant 1, mRNA. (from RefSeq NM_005311)"///"growth factor receptor bound protein 10 (GRB10), transcript variant 4, mRNA. (from RefSeq NM_001001555)"///"Adapter protein which modulates coupling of a number of cell surface receptor k…	GRB10	GRB10
uc002pjd.3,uc061ati.1,uc061atj.1|GRWD1	0.0161833	down	2.00604	-2.00604	-1.00435	1.79904	3.60895	0.847225	1.85158	GRWD1	glutamate-rich WD repeat containing 1 (GRWD1), mRNA. (from RefSeq NM_031485)///The sequence shown here is derived from an Ensembl automatic analysis pipeline and should be considered as preliminary data. (from UniProt M0QX71)///glutamate-rich WD repeat containing 1 (from HGNC GRWD1)	GRWD1	GRWD1
uc003ewn.4,uc011bnp.3,uc003ewo.4,uc062ovl.1,uc062ovm.1,uc003ewp.4,uc062ovn.1,uc062ovo.1,uc062ovp.1,uc062ovq.1,uc062ovr.1,uc062ovs.1,uc062ovt.1,uc062ovu.1|GYG1	0.00164391	up	2.5586	2.5586	1.35535	54.5672	21.327	5.76996	4.41461	GYG1	glycogenin 1 (GYG1), transcript variant 1, mRNA. (from RefSeq NM_004130)///glycogenin 1 (from HGNC GYG1)///"glycogenin 1 (GYG1), transcript variant 2, mRNA. (from RefSeq NM_001184720)"///"glycogenin 1 (GYG1), transcript variant 3, mRNA. (from RefSeq NM_001184721)"///The sequence shown here is derived from an Ensembl automatic analysis pipeline and should be considered as preliminary data. (from U…	GYG1	GYG1
uc003jpl.2,uc063dpi.1|GZMK	0.0369225	down	3.05134	-3.05134	-1.60945	3.83906	11.7143	1.94075	3.5502	GZMK	granzyme K (GZMK), mRNA. (from RefSeq NM_002104)///granzyme K (granzyme 3; tryptase II) (from HGNC GZMK)	GZMK	GZMK
uc002bnc.4,uc059myf.1,uc002bnd.4,uc059myg.1,uc059myh.1|HAPLN3	0.0400984	down	2.07743	-2.07743	-1.0548	1.29887	2.69832	0.377262	1.43206	HAPLN3	hyaluronan and proteoglycan link protein 3 (HAPLN3), transcript variant 2, mRNA. (from RefSeq NM_178232)///hyaluronan and proteoglycan link protein 3 (from HGNC HAPLN3)///The sequence shown here is derived from an Ensembl automatic analysis pipeline and should be considered as preliminary data. (from UniProt H3BTH8)///The sequence shown here is derived from an Ensembl automatic analysis pipeline …	HAPLN3	HAPLN3
uc011jya.3,uc064bty.1,uc064btz.1,uc064bua.1,uc064bub.1,uc064buc.1,uc003sua.2,uc064bud.1,uc064bug.1,uc064buh.1,uc064bui.1,uc011jyc.3,uc003sud.2,uc003sue.4,uc011jyb.3,uc064buj.1,uc064buk.1,uc064bul.1,uc003suj.4,uc064bum.1,uc003suh.4,uc003sui.4,uc064bun.1,uc064buo.1,uc011jye.3,uc011jyf.3,uc064bup.1,uc064bur.1,uc064bus.1|HDAC9	0.00383726	down	2.14232	-2.14232	-1.09917	1.96403	4.20758	0.973817	2.07299	HDAC9	histone deacetylase 9 (HDAC9), transcript variant 6, mRNA. (from RefSeq NM_001204144)///histone deacetylase 9 (from HGNC HDAC9)///The sequence shown here is derived from an Ensembl automatic analysis pipeline and should be considered as preliminary data. (from UniProt C9JLX1)///The sequence shown here is derived from an Ensembl automatic analysis pipeline and should be considered as preliminary d…	HDAC9	HDAC9
uc003szf.4,uc064cii.1,uc064cij.1,uc064cik.1|HIBADH	0.0040134	down	2.00131	-2.00131	-1.00095	1.55816	3.11837	0.639846	1.64079	HIBADH	3-hydroxyisobutyrate dehydrogenase (HIBADH), mRNA. (from RefSeq NM_152740)///The sequence shown here is derived from an Ensembl automatic analysis pipeline and should be considered as preliminary data. (from UniProt F8WET2)///The sequence shown here is derived from an Ensembl automatic analysis pipeline and should be considered as preliminary data. (from UniProt H7BZL2)///3-hydroxyisobutyrate deh…	HIBADH	HIBADH
uc063kah.1,uc003mfa.4,uc063kai.1,uc063kaj.1,uc063kak.1,uc063kal.1|HK3	0.00287008	up	2.0444	2.0444	1.03168	149.275	73.0168	7.22183	6.19016	HK3	hexokinase 3 (white cell) (from HGNC HK3)///"hexokinase 3 (HK3), mRNA. (from RefSeq NM_002115)"///Belongs to the hexokinase family. (from UniProt H0Y9N6)///The sequence shown here is derived from an Ensembl automatic analysis pipeline and should be considered as preliminary data. (from UniProt H0Y8U9)///The sequence shown here is derived from an Ensembl automatic analysis pipeline and should be c…	HK3	HK3
uc063nre.1,uc063nrf.1,uc011dqd.3,uc063nrg.1,uc003obw.4,uc063nrh.1,uc063nrj.1,uc063nrk.1,uc063nrl.1,uc011fnt.3,uc063vwd.1,uc063vwe.1,uc011gkd.3,uc063vwf.1,uc011gkc.3,uc063vwg.1,uc063vwh.1,uc063vwj.1,uc063vwl.1,uc063wye.1,uc063wyf.1,uc063wyg.1,uc063wyh.1,uc011hep.3,uc063wyi.1,uc063wyj.1,uc063wyl.1,uc063wyn.1,uc063ybo.1,uc063ybp.1,uc011hzv.3,uc063ybq.1,uc011hzw.3,uc063ybr.1,uc063ybs.1,uc063ybu.1,uc0…	0.00681985	down	4.4738	-4.4738	-2.1615	1.54222	6.89956	0.625005	2.7865	HLA-DQB1	major histocompatibility complex, class II, DQ beta 1 (from HGNC HLA-DQB1)///Component of the class I major histocompatibility complex (MHC). Involved in the presentation of peptide antigens to the immune system. (from UniProt A2AAY8)///Contains Ig-like C1-type (immunoglobulin-like) domain. (from UniProt A2AAZ0)///"major histocompatibility complex, class II, DQ beta 1 (HLA-DQB1), transcript varia…	HLA-DQB1	HLA-DQB1
uc063nqy.1,uc003obp.5,uc063uqr.1,uc063uqs.1,uc063uqv.1,uc063uqx.1,uc063uqy.1,uc011gjy.3,uc063vvr.1,uc063vvt.1,uc063vvu.1,uc063vvv.1,uc011hem.3,uc063wxs.1,uc063wxu.1,uc063wxv.1,uc063wxw.1,uc063zgu.1,uc063zgv.1,uc063zgw.1,uc063zha.1,uc063zhc.1,uc063zhd.1,uc064ala.1,uc064alb.1,uc011jsl.3,uc064ale.1,uc064alg.1,uc064alh.1,uc064ali.1|HLA-DRB1	0.0485188	down	2.92293	-2.92293	-1.54741	2.05391	6.00344	1.03838	2.58579	HLA-DRB1	Contains Ig-like C1-type (immunoglobulin-like) domain. (from UniProt A0A087WX18)///"major histocompatibility complex, class II, DR beta 1 (HLA-DRB1), transcript variant 1, mRNA. (from RefSeq NM_002124)"///"major histocompatibility complex, class II, DR beta 1 (from HGNC HLA-DRB1)"///Contains Ig-like C1-type (immunoglobulin-like) domain. (from UniProt Q5Y7D1)///"major histocompatibility complex, c…	HLA-DRB1	HLA-DRB1
uc003obj.4|HLA-DRB5	0.0158198	down	10.7657	-10.7657	-3.42837	1.29861	13.9804	0.376969	3.80534	HLA-DRB5	major histocompatibility complex, class II, DR beta 5 (HLA-DRB5), mRNA. (from RefSeq NM_002125)	HLA-DRB5	HLA-DRB5
uc001hmv.5,uc057pot.1,uc057pou.1|HLX	0.00407911	up	2.0394	2.0394	1.02814	17.0614	8.36592	4.09267	3.06452	HLX	H2.0-like homeobox (HLX), mRNA. (from RefSeq NM_021958)///H2.0-like homeobox (from HGNC HLX)///Nucleus (from UniProt F8VWZ5)	HLX	HLX
uc061ocq.1,uc002tve.4,uc002tvf.4,uc002tvd.4,uc061ocr.1,uc061ocs.1,uc061oct.1,uc061ocu.1|HNMT	0.00875399	down	2.55961	-2.55961	-1.35592	1.76899	4.52793	0.82293	2.17885	HNMT	Inactivates histamine by N-methylation. Plays an important role in degrading histamine and in regulating the airway response to histamine. (from UniProt P50135)///"histamine N-methyltransferase (HNMT), transcript variant 3, mRNA. (from RefSeq NM_001024075)"///"histamine N-methyltransferase (HNMT), transcript variant 1, mRNA. (from RefSeq NM_006895)"///"histamine N-methyltransferase (HNMT), transc…	HNMT	HNMT
uc010cgm.4,uc002fbr.5,uc059wxx.1,uc059wxy.1,uc059wxz.1,uc059wya.1,uc059wyb.1,uc059wyc.1,uc059wyd.1,uc059wye.1,uc059wyf.1,uc059wyg.1,uc002fbt.7,uc059wyh.1,uc059wyi.1,uc059wyj.1,uc059wyk.1,uc059wyl.1|HP	0.00022368	up	7.8513	7.8513	2.97293	31.7155	4.03953	4.98712	2.01419	HP	As a result of hemolysis, hemoglobin is found to accumulate in the kidney and is secreted in the urine. Haptoglobin captures, and combines with free plasma hemoglobin to allow hepatic recycling of heme iron and to prevent kidney damage. Haptoglobin also acts as an Antimicrobial; Antioxidant, has antibacterial activity and plays a role in modulating many aspects of the acute phase response. Hemogl…	HP	HP
uc001bhh.5,uc057dgd.1,uc057dge.1|ID3	0.0359527	down	2.26674	-2.26674	-1.18062	1.14754	2.60117	0.198542	1.37916	ID3	inhibitor of DNA binding 3, dominant negative helix-loop-helix protein (ID3), mRNA. (from RefSeq NM_002167)///"inhibitor of DNA binding 3, dominant negative helix-loop-helix protein (from HGNC ID3)"	ID3	ID3
uc001fuz.4,uc001fva.4,uc009wtf.4,uc057mim.1,uc057min.1|IGSF8	0.0287853	down	2.00821	-2.00821	-1.00591	2.53073	5.08226	1.33956	2.34547	IGSF8	immunoglobulin superfamily member 8 (IGSF8), transcript variant 1, mRNA. (from RefSeq NM_052868)///"May play a key role in diverse functions ascribed to CD81 and CD9 such as oocytes fertilization or hepatitis C virus function. May regulate proliferation and differentiation of keratinocytes. May be a negative regulator of cell motility: suppresses T-cell mobility coordinately with CD81, associates…	IGSF8	IGSF8
uc061saf.1,uc061sag.1,uc061sah.1,uc061sai.1,uc061saj.1,uc002ven.5,uc061sak.1,uc061sal.1,uc061sam.1,uc061san.1,uc061sao.1,uc061sap.1,uc061saq.1,uc061sar.1|IKZF2	0.0218278	down	2.65789	-2.65789	-1.41028	1.44149	3.8313	0.527556	1.93784	IKZF2	The sequence shown here is derived from an Ensembl automatic analysis pipeline and should be considered as preliminary data. (from UniProt A0A0A0MSL2)///The sequence shown here is derived from an Ensembl automatic analysis pipeline and should be considered as preliminary data. (from UniProt A0A0A0MT14)///IKAROS family zinc finger 2 (Helios) (from HGNC IKZF2)///"IKAROS family zinc finger 2 (IKZF2)…	IKZF2	IKZF2
uc002hsu.4,uc002htb.6,uc060eua.1,uc060eub.1,uc010cwd.5,uc010cwe.5,uc010cwg.5,uc010cwh.5,uc010cwf.5,uc002hsv.5,uc002htd.5,uc010wel.4,uc002hta.5,uc002hsy.5,uc002hsw.5,uc002hsx.5,uc002hsz.5|IKZF3	0.0330413	down	2.20225	-2.20225	-1.13897	9.39254	20.6847	3.23152	4.37049	IKZF3	IKAROS family zinc finger 3 (IKZF3), transcript variant 1, mRNA. (from RefSeq NM_012481)///"IKAROS family zinc finger 3 (IKZF3), transcript variant 15, mRNA. (from RefSeq NM_001284515)"///"Transcription factor that plays an important role in the regulation of lymphocyte differentiation. Plays an essential role in regulation of B-cell differentiation, proliferation and maturation to an effector st…	IKZF3	IKZF3
uc002tbw.7,uc061mmk.1,uc061mml.1,uc010fiy.4,uc010ywb.2|IL18R1	0.0199821	up	3.18715	3.18715	1.67227	44.9609	14.1069	5.4906	3.81833	IL18R1	Receptor for interleukin 18 (IL-18). Binding to the agonist leads to the activation of NF-kappa-B. (from UniProt Q13478)///interleukin 18 receptor 1 (from HGNC IL18R1)///"interleukin 18 receptor 1 (IL18R1), transcript variant 1, mRNA. (from RefSeq NM_003855)"	IL18R1	IL18R1
uc002tbx.4,uc061mmm.1,uc010fiz.4,uc061mmn.1|IL18RAP	0.0415177	up	2.5025	2.5025	1.32337	98.4405	39.3369	6.62118	5.29781	IL18RAP	interleukin 18 receptor accessory protein (IL18RAP), mRNA. (from RefSeq NM_003853)///The sequence shown here is derived from an Ensembl automatic analysis pipeline and should be considered as preliminary data. (from UniProt C9JLE2)///Required for the high affinity binding of interleukin 18 (IL-18) to its receptor complex (By similarity). Together with IL18R1 mediates IL-18-dependent activation of…	IL18RAP	IL18RAP
uc002tbm.4,uc061mlj.1,uc061mlk.1,uc002tbn.5,uc061mll.1,uc061mlm.1,uc061mln.1,uc061mlo.1,uc061mlp.1|IL1R2	0.0266781	up	5.00839	5.00839	2.32435	274.219	54.7519	8.09918	5.77484	IL1R2	interleukin 1 receptor type 2 (IL1R2), transcript variant 1, mRNA. (from RefSeq NM_004633)///"interleukin 1 receptor, type II (from HGNC IL1R2)"///"Non-signaling receptor for IL1A, IL1B and IL1RN. Reduces IL1B activities. Serves as a decoy receptor by competetive binding to IL1B and preventing its binding to IL1R1. Also modulates cellular response through non-signaling association with IL1RAP aft…	IL1R2	IL1R2
uc002dot.4|IL21R-AS1	0.0256736	down	2.12002	-2.12002	-1.08408	1.09802	2.32782	0.134903	1.21898	IL21R-AS1	IL21R antisense RNA 1 (IL21R-AS1), long non-coding RNA. (from RefSeq NR_037158)	IL21R-AS1	IL21R-AS1
uc003aqv.2,uc062dwg.1,uc062dwh.1,uc062dwi.1,uc062dwk.1,uc062dwl.1,uc062dwm.1|IL2RB	0.0291501	down	2.90334	-2.90334	-1.53771	3.39808	9.86579	1.76472	3.30244	IL2RB	interleukin 2 receptor subunit beta (IL2RB), mRNA. (from RefSeq NM_000878)///"interleukin 2 receptor, beta (from HGNC IL2RB)"///The sequence shown here is derived from an Ensembl automatic analysis pipeline and should be considered as preliminary data. (from UniProt B0QYC0)///The sequence shown here is derived from an Ensembl automatic analysis pipeline and should be considered as preliminary dat…	IL2RB	IL2RB
uc003kfx.5,uc063ewi.1|JMY	0.00134436	down	2.04044	-2.04044	-1.02888	1.749	3.56873	0.806532	1.83541	JMY	junction mediating and regulatory protein, p53 cofactor (JMY), mRNA. (from RefSeq NM_152405)///"junction mediating and regulatory protein, p53 cofactor (from HGNC JMY)"	JMY	JMY
uc061pbh.1,uc002uch.3,uc002uci.4,uc061pbi.1,uc061pbj.1|KCNH7	0.0159319	up	2.34517	2.34517	1.22969	5.57843	2.37869	2.47986	1.25017	KCNH7	Contains cyclic nucleotide-binding domain. (from UniProt A0A087WZQ1)///"potassium voltage-gated channel subfamily H member 7 (KCNH7), transcript variant 1, mRNA. (from RefSeq NM_033272)"///"potassium voltage-gated channel subfamily H member 7 (KCNH7), transcript variant 2, mRNA. (from RefSeq NM_173162)"///The sequence shown here is derived from an Ensembl automatic analysis pipeline and should be…	KCNH7	KCNH7
uc058uhm.1,uc058uhn.1,uc058uho.1,uc058uhp.1,uc058uhq.1,uc058uhr.1,uc058uhs.1,uc058uht.1,uc058uhu.1,uc058uhv.1,uc058uhw.1,uc058uhx.1,uc058uhy.1,uc058uhz.1,uc058uia.1,uc058uib.1,uc058uic.1,uc058uid.1,uc058uie.1|KDM2B	0.0154901	down	2.03106	-2.03106	-1.02223	1.78976	3.63512	0.83977	1.862	KDM2B	lysine demethylase 2B (KDM2B), transcript variant 2, mRNA. (from RefSeq NM_001005366)///"Histone demethylase that demethylates 'Lys-4' and 'Lys- 36' of histone H3, thereby playing a central role in histone code. Preferentially demethylates trimethylated H3 'Lys-4' and dimethylated H3 'Lys-36' residue while it has weak or no activity for mono- and tri-methylated H3 'Lys-36'. Preferentially binds t…	KDM2B	KDM2B
uc057ixn.1,uc057ixo.1,uc057ixp.1,uc057ixq.1,uc021orb.2,uc057ixr.1,uc009wey.4,uc057ixs.1,uc057ixt.1,uc057ixu.1,uc057ixv.1,uc001dwr.4,uc057ixw.1,uc057ixx.1|KIAA1324	0.0288088	down	2.79435	-2.79435	-1.48251	2.67705	7.48062	1.42065	2.90316	KIAA1324	The sequence shown here is derived from an Ensembl automatic analysis pipeline and should be considered as preliminary data. (from UniProt E9PMS2)///The sequence shown here is derived from an Ensembl automatic analysis pipeline and should be considered as preliminary data. (from UniProt E9PLQ2)///The sequence shown here is derived from an Ensembl automatic analysis pipeline and should be consider…	KIAA1324	KIAA1324
uc001aqv.5,uc001aqw.5,uc001aqx.4,uc057cce.1,uc001aqz.3,uc001arb.4,uc001aqy.4,uc057ccf.1,uc057ccg.1,uc057cci.1,uc057ccj.1,uc284mmz.1,uc057cck.1|KIF1B	0.00830608	up	2.07568	2.07568	1.05358	15.3323	7.38664	3.9385	2.88492	KIF1B	kinesin family member 1B (KIF1B), transcript variant 2, mRNA. (from RefSeq NM_183416)///"kinesin family member 1B (KIF1B), transcript variant 1, mRNA. (from RefSeq NM_015074)"///Motor for anterograde transport of mitochondria. Has a microtubule plus end-directed motility. Isoform 2 is required for induction of neuronal apoptosis. (from UniProt O60333)///Belongs to the TRAFAC class myosin-kinesin …	KIF1B	KIF1B
uc061gpn.1,uc002raf.1,uc061gpo.1,uc021vdq.1,uc061gpp.1,uc010yjc.2|KLF11	0.00331882	down	2.5754	-2.5754	-1.3648	1.62666	4.18929	0.701909	2.06671	KLF11	The sequence shown here is derived from an Ensembl automatic analysis pipeline and should be considered as preliminary data. (from UniProt B5MCC4)///"Kruppel-like factor 11 (KLF11), transcript variant 1, mRNA. (from RefSeq NM_003597)"///The sequence shown here is derived from an Ensembl automatic analysis pipeline and should be considered as preliminary data. (from UniProt E7EX78)///"Kruppel-like…	KLF11	KLF11
uc058xlm.1,uc058xln.1,uc058xlp.1|KLF12	0.0405941	down	2.20845	-2.20845	-1.14303	3.08681	6.81706	1.62612	2.76915	KLF12	Kruppel-like factor 12 (KLF12), mRNA. (from RefSeq NM_007249)///The sequence shown here is derived from an Ensembl automatic analysis pipeline and should be considered as preliminary data. (from UniProt A0A0A0MRU8)///Kruppel-like factor 12 (from HGNC KLF12)	KLF12	KLF12
uc058xlc.1,uc001vjd.5,uc001vje.4,uc058xld.1,uc058xle.1|KLF5	0.00375371	up	2.35265	2.35265	1.23429	6.50358	2.76436	2.70123	1.46695	KLF5	Kruppel-like factor 5 (intestinal) (from HGNC KLF5)///"Kruppel-like factor 5 (intestinal) (KLF5), transcript variant 2, mRNA. (from RefSeq NM_001286818)"///"Kruppel-like factor 5 (intestinal) (KLF5), transcript variant 1, mRNA. (from RefSeq NM_001730)"	KLF5	KLF5
uc003ael.3,uc011akm.2,uc062cvw.1,uc062cvy.1,uc062cvz.1,uc062cwc.1|KREMEN1	0.040018	up	2.54174	2.54174	1.34581	14.637	5.75867	3.87155	2.52573	KREMEN1	kringle containing transmembrane protein 1 (KREMEN1), transcript variant 3, mRNA. (from RefSeq NM_001039570)///"kringle containing transmembrane protein 1 (KREMEN1), transcript variant 2, mRNA. (from RefSeq NM_032045)"///Receptor for Dickkopf protein. Cooperates with Dickkopf to block Wnt/beta-catenin signaling (By similarity). (from UniProt Q96MU8)///The sequence shown here is derived from an En…	KREMEN1	KREMEN1
uc059okz.1|LA16c-366D1.3	0.0388691	down	2.13569	-2.13569	-1.0947	1.25873	2.68825	0.331966	1.42667	LA16c-366D1.3	LA16c-366D1.3 (from geneSymbol)	LA16c-366D1.3	LA16c-366D1.3
uc001haa.4,uc010pql.3,uc057opc.1|LAX1	0.0095361	down	2.37399	-2.37399	-1.24732	2.62234	6.22543	1.39086	2.63817	LAX1	lymphocyte transmembrane adaptor 1 (LAX1), transcript variant 1, mRNA. (from RefSeq NM_017773)///"lymphocyte transmembrane adaptor 1 (LAX1), transcript variant 2, mRNA. (from RefSeq NM_001136190)"///lymphocyte transmembrane adaptor 1 (from HGNC LAX1)	LAX1	LAX1
uc064wbc.1,uc064wbd.1,uc004bto.1,uc064wbe.1,uc064wbf.1,uc064wbg.1,uc064wbh.1|LCN2	0.0048461	up	7.00686	7.00686	2.80877	203.196	28.9995	7.66673	4.85796	LCN2	Iron-trafficking protein involved in multiple processes such as apoptosis, innate immunity and renal development. Binds iron through association with 2,5-dihydroxybenzoic acid (2,5- DHBA), a siderophore that shares structural similarities with bacterial enterobactin, and delivers or removes iron from the cell, depending on the context. Iron-bound form (holo-24p3) is internalized following binding…	LCN2	LCN2
uc021zyw.2,uc021zyx.1,uc064bag.1,uc003smf.4,uc003smg.4,uc064bah.1,uc064bai.1|LFNG	0.0474803	down	2.06648	-2.06648	-1.04718	15.8331	32.7189	3.98487	5.03205	LFNG	LFNG O-fucosylpeptide 3-beta-N-acetylglucosaminyltransferase (LFNG), transcript variant 3, mRNA. (from RefSeq NM_001166355)///"LFNG O-fucosylpeptide 3-beta-N-acetylglucosaminyltransferase (LFNG), transcript variant 4, mRNA. (from RefSeq NM_002304)"///Glycosyltransferase that initiates the elongation of O- linked fucose residues attached to EGF-like repeats in the extracellular domain of Notch mol…	LFNG	LFNG
uc003ata.4,uc062dyk.1|LGALS2	0.00684985	down	6.1638	-6.1638	-2.62382	1.61982	9.98425	0.695833	3.31965	LGALS2	lectin, galactoside-binding, soluble, 2 (LGALS2), mRNA. (from RefSeq NM_006498)///The sequence shown here is derived from an Ensembl automatic analysis pipeline and should be considered as preliminary data. (from UniProt B0QYC9)	LGALS2	LGALS2
uc002tfq.3,uc061muv.1,uc061muw.1|LINC00116	0.0149626	down	2.24294	-2.24294	-1.16539	1.91406	4.29313	0.936636	2.10203	LINC00116	Membrane ; Single-pass membrane protein (from UniProt Q8NCU8)	LINC00116	LINC00116
uc002iby.3,uc060fpc.1,uc060fpd.1|LINC00671	0.00509073	up	2.18879	2.18879	1.13013	2.92282	1.33536	1.54736	0.417225	LINC00671	long intergenic non-protein coding RNA 671 (from HGNC LINC00671)	LINC00671	LINC00671
uc284ptx.1,uc284pty.1|LINC00694	0.00940944	up	2.64211	2.64211	1.40169	36.571	13.8416	5.19263	3.79094	LINC00694	long intergenic non-protein coding RNA 694 (from HGNC LINC00694)	LINC00694	LINC00694
uc002mau.4,uc060rxy.1|LRG1	0.00420191	up	2.47812	2.47812	1.30925	65.9079	26.5959	6.04238	4.73313	LRG1	leucine-rich alpha-2-glycoprotein 1 (LRG1), mRNA. (from RefSeq NM_052972)///leucine-rich alpha-2-glycoprotein 1 (from HGNC LRG1)	LRG1	LRG1
uc058ptb.1,uc058ptc.1|LRP1-AS	0.023823	down	2.11703	-2.11703	-1.08204	2.10915	4.46514	1.07666	2.1587	LRP1-AS	LRP1 antisense RNA (LRP1-AS), transcript variant 1, long non-coding RNA. (from RefSeq NR_131938)///LRP1-AS (from geneSymbol)	LRP1-AS	LRP1-AS
uc011cqs.1,uc063dye.1,uc063dyf.1|LRRC70	0.00853904	up	2.66745	2.66745	1.41546	5.66013	2.12192	2.50083	1.08537	LRRC70	leucine rich repeat containing 70 (LRRC70), mRNA. (from RefSeq NM_181506)///leucine rich repeat containing 70 (from HGNC LRRC70)///The sequence shown here is derived from an Ensembl automatic analysis pipeline and should be considered as preliminary data. (from UniProt D6RD14)	LRRC70	LRRC70
uc003bpt.4,uc062gdh.1,uc062gdi.1|LRRN1	0.00219692	up	2.0755	2.0755	1.05346	2.40561	1.15905	1.26641	0.212949	LRRN1	leucine rich repeat neuronal 1 (LRRN1), mRNA. (from RefSeq NM_020873)///leucine rich repeat neuronal 1 (from HGNC LRRN1)	LRRN1	LRRN1
uc003cpq.5,uc003fzr.4,uc010hjh.5,uc062izy.1,uc062izz.1,uc062jaa.1,uc062jab.1,uc062jac.1,uc062jad.1|LTF	0.00856786	up	7.48689	7.48689	2.90437	329.302	43.9838	8.36327	5.4589	LTF	lactotransferrin (LTF), transcript variant 1, mRNA. (from RefSeq NM_002343)///"lactotransferrin (LTF), transcript variant 2, mRNA. (from RefSeq NM_001199149)"///Belongs to the transferrin family. (from UniProt E7ER44)///The sequence shown here is derived from an Ensembl automatic analysis pipeline and should be considered as preliminary data. (from UniProt E7EQB2)///lactotransferrin (from HGNC LT…	LTF	LTF
uc001fwv.5,uc057mlp.1,uc001fww.5,uc001fwu.5,uc001fwt.5,uc057mlq.1,uc057mlr.1,uc057mls.1,uc057mlt.1,uc057mlu.1,uc057mlv.1|LY9	0.0411135	down	2.14048	-2.14048	-1.09794	2.6363	5.64297	1.39852	2.49645	LY9	lymphocyte antigen 9 (LY9), transcript variant 3, mRNA. (from RefSeq NM_001261456)///The sequence shown here is derived from an Ensembl automatic analysis pipeline and should be considered as preliminary data. (from UniProt V9GY30)///"lymphocyte antigen 9 (LY9), transcript variant 4, mRNA. (from RefSeq NM_001261457)"///"lymphocyte antigen 9 (LY9), transcript variant 1, mRNA. (from RefSeq NM_00234…	LY9	LY9
uc057dmr.1,uc001bkm.3,uc009vry.3,uc057dmt.1,uc057dmu.1,uc057dmv.1,uc057dmw.1,uc057dmx.1|MAN1C1	0.0192268	down	2.05545	-2.05545	-1.03946	1.058	2.17467	0.0813382	1.12079	MAN1C1	Belongs to the glycosyl hydrolase 47 family. (from UniProt A0A087WZ31)///"mannosidase alpha class 1C member 1 (MAN1C1), transcript variant 1, mRNA. (from RefSeq NM_020379)"///Belongs to the glycosyl hydrolase 47 family. (from UniProt B1AJZ5)///"mannosidase, alpha, class 1C, member 1 (from HGNC MAN1C1)"///Belongs to the glycosyl hydrolase 47 family. (from UniProt A6NGN6)	MAN1C1	MAN1C1
uc001rai.2,uc001raj.2,uc058lif.1,uc058lig.1|MANSC1	0.039004	up	2.11534	2.11534	1.08089	25.8083	12.2005	4.68976	3.60887	MANSC1	MANSC domain containing 1 (MANSC1), mRNA. (from RefSeq NM_018050)///Membrane ; Single-pass type I membrane protein (from UniProt Q9H8J5)///The sequence shown here is derived from an Ensembl automatic analysis pipeline and should be considered as preliminary data. (from UniProt F5H3M3)///The sequence shown here is derived from an Ensembl automatic analysis pipeline and should be considered as prel…	MANSC1	MANSC1
uc032fjz.2,uc032fjy.2,uc060ggy.1,uc060ggz.1,uc060gha.1,uc284pcx.1,uc284pcy.1|MAP3K14	0.00189138	down	2.03415	-2.03415	-1.02442	1.26842	2.58016	0.343037	1.36746	MAP3K14	mitogen-activated protein kinase kinase kinase 14 (MAP3K14), mRNA. (from RefSeq NM_003954)///"Lymphotoxin beta-activated kinase which seems to be exclusively involved in the activation of NF-kappa-B and its transcriptional activity. Promotes proteolytic processing of NFKB2/P100, which leads to activation of NF-kappa-B via the non- canonical pathway. Could act in a receptor-selective manner. (from…	MAP3K14	MAP3K14
uc060rsg.1,uc002lyu.4,uc002lyt.4,uc010dtq.4,uc060rsh.1,uc002lyv.4,uc060rsi.1,uc060rsj.1,uc060rsk.1,uc060rsl.1,uc060rsm.1,uc060rsn.1,uc060rso.1,uc060rsp.1,uc060rsq.1,uc060rsr.1|MATK	0.0333964	down	2.44535	-2.44535	-1.29004	1.51062	3.694	0.59514	1.88518	MATK	Could play a significant role in the signal transduction of hematopoietic cells. May regulate tyrosine kinase activity of SRC-family members in brain by specifically phosphorylating their C-terminal regulatory tyrosine residue which acts as a negative regulatory site. It may play an inhibitory role in the control of T-cell proliferation. (from UniProt P42679)///"megakaryocyte-associated tyrosine …	MATK	MATK
uc001wtm.2,uc059awp.1,uc001wto.3,uc001wtn.3,uc059awq.1,uc059awr.1,uc059aws.1,uc059awt.1,uc059awu.1,uc059awv.1,uc059aww.1|MBIP	0.00366161	down	2.01773	-2.01773	-1.01273	1.46345	2.95284	0.549371	1.5621	MBIP	MAP3K12 binding inhibitory protein 1 (MBIP), transcript variant 1, mRNA. (from RefSeq NM_016586)///The sequence shown here is derived from an Ensembl automatic analysis pipeline and should be considered as preliminary data. (from UniProt A0A087X1L0)///"MAP3K12 binding inhibitory protein 1 (MBIP), transcript variant 2, mRNA. (from RefSeq NM_001144891)"///"Inhibits the MAP3K12 activity to induce th…	MBIP	MBIP
uc002mhh.2,uc060sqf.1,uc060sqg.1|MCEMP1	0.00576045	up	3.56166	3.56166	1.83255	41.2141	11.5716	5.36507	3.53252	MCEMP1	mast cell-expressed membrane protein 1 (MCEMP1), mRNA. (from RefSeq NM_174918)///The sequence shown here is derived from an Ensembl automatic analysis pipeline and should be considered as preliminary data. (from UniProt M0R0S5)///mast cell-expressed membrane protein 1 (from HGNC MCEMP1)	MCEMP1	MCEMP1
uc064hfl.1,uc003vhf.5,uc064hfm.1,uc064hfn.1,uc064hfo.1,uc064hfp.1,uc064hfq.1,uc064hfr.1|MDFIC	0.0304612	down	2.27266	-2.27266	-1.18438	4.52107	10.2749	2.17666	3.36105	MDFIC	The sequence shown here is derived from an Ensembl automatic analysis pipeline and should be considered as preliminary data. (from UniProt J3KN13)///"MyoD family inhibitor domain containing (MDFIC), transcript variant 1, mRNA. (from RefSeq NM_199072)"///"MyoD family inhibitor domain containing (MDFIC), transcript variant 1, mRNA. (from RefSeq NM_001166345)"///The sequence shown here is derived fr…	MDFIC	MDFIC
uc064irs.1,uc064irt.1,uc003vwy.4,uc064irz.1,uc064isa.1,uc064isb.1,uc064isc.1,uc064isd.1,uc064ise.1,uc284qbr.1,uc284qbs.1,uc284qbt.1,uc284qbu.1|MGAM	0.0336777	up	2.26368	2.26368	1.17867	54.364	24.0158	5.76458	4.58591	MGAM	The sequence shown here is derived from an Ensembl automatic analysis pipeline and should be considered as preliminary data. (from UniProt E7EW87)///maltase-glucoamylase (alpha-glucosidase) (from HGNC MGAM)///"maltase-glucoamylase (MGAM), mRNA. (from RefSeq NM_004668)"///The sequence shown here is derived from an Ensembl automatic analysis pipeline and should be considered as preliminary data. (f…	MGAM	MGAM
uc022cil.1|MIR1184-1	0.0276928	down	3.28648	-3.28648	-1.71654	1	3.28648	0	1.71655	MIR1184-1	microRNA 1184-1 (MIR1184-1), microRNA. (from RefSeq NR_036049)	MIR1184-1	MIR1184-1
uc010hmf.3|MIR135A1	0.0177573	down	2.15694	-2.15694	-1.10898	1.58757	3.42428	0.666816	1.7758	MIR135A1	microRNA 135a-1 (MIR135A1), microRNA. (from RefSeq NR_029677)	MIR135A1	MIR135A1
uc032pgc.1|MIR1825	0.0134635	down	2.33078	-2.33078	-1.22081	4.97737	11.6011	2.31538	3.5362	MIR1825	microRNA 1825 (MIR1825), microRNA. (from RefSeq NR_031726)	MIR1825	MIR1825
uc010oqr.1|MIR186	0.0026772	down	3.09315	-3.09315	-1.62907	2.54203	7.86286	1.34598	2.97505	MIR186	microRNA 186 (MIR186), microRNA. (from RefSeq NR_029707)	MIR186	MIR186
uc022byg.1|MIR223	0.00861564	up	2.10436	2.10436	1.07338	177.939	84.5571	7.47524	6.40185	MIR223	microRNA 223 (MIR223), microRNA. (from RefSeq NR_029637)	MIR223	MIR223
uc003iwy.2,uc063bjc.1|MIR3945HG	0.0154759	up	2.28357	2.28357	1.19129	4.55242	1.99356	2.18663	0.995344	MIR3945HG	hypothetical protein LOC731424, mRNA (cDNA clone IMAGE:4133286), with apparent retained intron. (from mRNA BC016366)	MIR3945HG	MIR3945HG
uc022blz.1|MIR4668	0.00321959	up	2.891	2.891	1.53157	5.31882	1.83979	2.41111	0.879539	MIR4668	microRNA 4668 (MIR4668), microRNA. (from RefSeq NR_039814)	MIR4668	MIR4668
uc021sxh.1|MIR4714	0.0461251	up	2.08719	2.08719	1.06156	8.61941	4.12967	3.10759	2.04602	MIR4714	microRNA 4714 (MIR4714), microRNA. (from RefSeq NR_039864)	MIR4714	MIR4714
uc021tdb.1|MIR4718	0.0134615	down	2.87971	-2.87971	-1.52592	2.24368	6.46114	1.16587	2.69179	MIR4718	microRNA 4718 (MIR4718), microRNA. (from RefSeq NR_039869)	MIR4718	MIR4718
uc021uyb.1|MIR4751	0.00395422	down	2.73303	-2.73303	-1.4505	1.50078	4.10169	0.585716	2.03622	MIR4751	microRNA 4751 (MIR4751), microRNA. (from RefSeq NR_039906)	MIR4751	MIR4751
uc021rir.1|MIR621	0.0125649	down	2.63493	-2.63493	-1.39777	1.377	3.6283	0.461527	1.85929	MIR621	microRNA 621 (MIR621), microRNA. (from RefSeq NR_030352)	MIR621	MIR621
uc031ttz.1|MIR6731	0.0146344	down	2.38238	-2.38238	-1.2524	1.49292	3.55671	0.57814	1.83054	MIR6731	microRNA 6731 (MIR6731), microRNA. (from RefSeq NR_106789)	MIR6731	MIR6731
uc032rkc.1|MIR6822	0.00310462	up	2.01664	2.01664	1.01195	2.67174	1.32485	1.41778	0.405827	MIR6822	microRNA 6822 (MIR6822), microRNA. (from RefSeq NR_106880)	MIR6822	MIR6822
uc033ccg.1|MIR6847	0.022628	up	2.00137	2.00137	1.00099	3.00505	1.5015	1.58739	0.586401	MIR6847	microRNA 6847 (MIR6847), microRNA. (from RefSeq NR_106906)	MIR6847	MIR6847
uc032xrj.1|MIR7161	0.00131316	down	3.7474	-3.7474	-1.90589	1.3277	4.97544	0.408934	2.31482	MIR7161	microRNA 7161 (MIR7161), microRNA. (from RefSeq NR_106981)	MIR7161	MIR7161
uc032hzz.1|MIR8085	0.0239312	up	2.34212	2.34212	1.22782	7.94769	3.39338	2.99054	1.76272	MIR8085	microRNA 8085 (MIR8085), microRNA. (from RefSeq NR_107052)	MIR8085	MIR8085
uc003bjg.2,uc003bjh.2,uc062fiy.1,uc062fiz.1,uc062fja.1|MLC1	0.0162797	up	2.02161	2.02161	1.01551	6.73145	3.32974	2.75092	1.73541	MLC1	megalencephalic leukoencephalopathy with subcortical cysts 1 (MLC1), transcript variant 2, mRNA. (from RefSeq NM_139202)///"megalencephalic leukoencephalopathy with subcortical cysts 1 (MLC1), transcript variant 1, mRNA. (from RefSeq NM_015166)"///megalencephalic leukoencephalopathy with subcortical cysts 1 (from HGNC MLC1)///The sequence shown here is derived from an Ensembl automatic analysis p…	MLC1	MLC1
uc001phe.2,uc058gvy.1,uc058gvz.1,uc058gwa.1,uc058gwb.1,uc058gwc.1|MMP8	0.0024924	up	14.459	14.459	3.85389	154.256	10.6685	7.26919	3.41529	MMP8	matrix metallopeptidase 8 (MMP8), transcript variant 1, mRNA. (from RefSeq NM_002424)///The sequence shown here is derived from an Ensembl automatic analysis pipeline and should be considered as preliminary data. (from UniProt E9PL87)///Contains hemopexin repeats. (from UniProt H7C1M3)///The sequence shown here is derived from an Ensembl automatic analysis pipeline and should be considered as pre…	MMP8	MMP8
uc002xqz.3|MMP9	0.00882341	up	5.16967	5.16967	2.37007	322.529	62.3888	8.33329	5.96321	MMP9	matrix metallopeptidase 9 (MMP9), mRNA. (from RefSeq NM_004994)	MMP9	MMP9
uc003hst.4,uc062yfg.1,uc011cds.3,uc062yfh.1|MMRN1	0.0425615	up	2.28494	2.28494	1.19216	14.9634	6.54873	3.90337	2.71121	MMRN1	Carrier protein for platelet (but not plasma) factor V/Va. Plays a role in the storage and stabilization of factor V in platelets. Upon release following platelet activation, may limit platelet and plasma factor Va-dependent thrombin generation. Ligand for integrin alpha-IIb/beta-3 and integrin alpha-V/beta-3 on activated platelets, and may function as an extracellular matrix or adhesive protein.…	MMRN1	MMRN1
uc001nnu.5|MPEG1	0.02278	down	2.34676	-2.34676	-1.23067	32.8588	77.1118	5.03821	6.26888	MPEG1	macrophage expressed 1 (MPEG1), mRNA. (from RefSeq NM_001039396)	MPEG1	MPEG1
uc059lmw.1,uc002azc.3,uc002azd.3,uc059lmx.1,uc059lmy.1,uc059lmz.1,uc059lna.1,uc059lnb.1,uc010ulv.4,uc010ulw.4,uc059lnc.1,uc059lnd.1,uc010ulx.3,uc002aze.3,uc059lne.1,uc059lnf.1,uc059lng.1,uc059lnh.1,uc059lni.1,uc059lnj.1,uc059lnk.1,uc059lnl.1,uc059lnm.1,uc059lnn.1|MPI	0.00925043	down	2.05518	-2.05518	-1.03927	2.84918	5.85559	1.51055	2.54981	MPI	D-mannose 6-phosphate = D-fructose 6- phosphate. (from UniProt H3BP57)///"mannose phosphate isomerase (MPI), transcript variant 1, mRNA. (from RefSeq NM_002435)"///"mannose phosphate isomerase (MPI), transcript variant 2, mRNA. (from RefSeq NM_001289155)"///Belongs to the mannose-6-phosphate isomerase type 1 family. (from UniProt H3BN01)///Belongs to the mannose-6-phosphate isomerase type 1 famil…	MPI	MPI
uc002ivu.1,uc060hxj.1,uc060hxk.1,uc060hxl.1,uc060hxm.1|MPO	0.0381939	up	5.1444	5.1444	2.363	42.8343	8.32639	5.42069	3.05769	MPO	myeloperoxidase (MPO), mRNA. (from RefSeq NM_000250)///The sequence shown here is derived from an Ensembl automatic analysis pipeline and should be considered as preliminary data. (from UniProt J3QSF7)///myeloperoxidase (from HGNC MPO)	MPO	MPO
uc003trd.4,uc064dtu.1|MRPS17	0.00494528	down	2.03314	-2.03314	-1.02371	1.21336	2.46692	0.279002	1.30271	MRPS17	mitochondrial ribosomal protein S17 (MRPS17), mRNA. (from RefSeq NM_015969)///The sequence shown here is derived from an Ensembl automatic analysis pipeline and should be considered as preliminary data. (from UniProt E9PE17)	MRPS17	MRPS17
uc001noo.4,uc058bso.1,uc001non.4,uc001nom.4,uc058bsp.1,uc058bsq.1,uc058bsr.1,uc058bss.1|MS4A3	0.015056	up	4.33611	4.33611	2.1164	24.8089	5.72148	4.63279	2.51639	MS4A3	membrane spanning 4-domains A3 (MS4A3), transcript variant 3, mRNA. (from RefSeq NM_001031666)///"membrane-spanning 4-domains, subfamily A, member 3 (hematopoietic cell-specific) (from HGNC MS4A3)"///"membrane spanning 4-domains A3 (MS4A3), transcript variant 2, mRNA. (from RefSeq NM_001031809)"///"membrane spanning 4-domains A3 (MS4A3), transcript variant 1, mRNA. (from RefSeq NM_006138)"///The …	MS4A3	MS4A3
uc001npf.4,uc001nph.4,uc001npg.4,uc058btu.1,uc058btv.1,uc058btw.1,uc058btx.1,uc058bty.1,uc058btz.1,uc058bua.1,uc058bub.1,uc058buc.1|MS4A7	0.0388403	down	2.60624	-2.60624	-1.38197	7.1678	18.681	2.84153	4.2235	MS4A7	membrane spanning 4-domains A7 (MS4A7), transcript variant 3, mRNA. (from RefSeq NM_206939)///"membrane spanning 4-domains A7 (MS4A7), transcript variant 4, mRNA. (from RefSeq NM_206940)"///May be involved in signal transduction as a component of a multimeric receptor complex. (from UniProt Q9GZW8)///The sequence shown here is derived from an Ensembl automatic analysis pipeline and should be cons…	MS4A7	MS4A7
uc064xos.1|MT-TF	0.000892654	down	2.30809	-2.30809	-1.2067	38.889	89.7593	5.28129	6.48799	MT-TF	mitochondrially encoded tRNA phenylalanine (from HGNC MT-TF)	MT-TF	MT-TF
uc002fxz.5,uc059zts.1,uc059ztt.1,uc002fyb.5,uc059ztu.1,uc059ztv.1,uc059ztw.1,uc059ztx.1,uc059zty.1,uc059ztz.1,uc059zua.1,uc059zub.1,uc059zuc.1|MYBBP1A	0.0078497	down	2.02157	-2.02157	-1.01547	1.8201	3.67946	0.86402	1.87949	MYBBP1A	MYB binding protein (P160) 1a (MYBBP1A), transcript variant 1, mRNA. (from RefSeq NM_001105538)///MYB binding protein (P160) 1a (from HGNC MYBBP1A)///The sequence shown here is derived from an Ensembl automatic analysis pipeline and should be considered as preliminary data. (from UniProt I3L1L3)///"MYB binding protein (P160) 1a (MYBBP1A), transcript variant 2, mRNA. (from RefSeq NM_014520)"///The…	MYBBP1A	MYBBP1A
uc001cer.3,uc001ces.3,uc001cet.3,uc057fdj.1|MYCL	0.0227292	down	2.29818	-2.29818	-1.20049	1.0428	2.39655	0.0604656	1.26096	MYCL	v-myc avian myelocytomatosis viral oncogene lung carcinoma derived homolog (MYCL), transcript variant 2, mRNA. (from RefSeq NM_001033082)///"v-myc avian myelocytomatosis viral oncogene lung carcinoma derived homolog (MYCL), transcript variant 1, mRNA. (from RefSeq NM_001033081)"///"v-myc avian myelocytomatosis viral oncogene lung carcinoma derived homolog (MYCL), transcript variant 3, mRNA. (from…	MYCL	MYCL
uc003hjb.4,uc062xkb.1,uc062xkc.1,uc062xkd.1,uc003hjc.6,uc011cbq.2,uc010iiz.2,uc062xke.1,uc062xkf.1|NAAA	0.0232514	down	2.46314	-2.46314	-1.3005	5.7015	14.0436	2.51134	3.81184	NAAA	N-acylethanolamine acid amidase (NAAA), transcript variant 1, mRNA. (from RefSeq NM_014435)///N-acylethanolamine acid amidase (from HGNC NAAA)///The sequence shown here is derived from an Ensembl automatic analysis pipeline and should be considered as preliminary data. (from UniProt H0Y988)///The sequence shown here is derived from an Ensembl automatic analysis pipeline and should be considered a…	NAAA	NAAA
uc002cyg.4,uc010buc.4,uc059qkz.1,uc059qla.1,uc059qlb.1,uc059qlc.1,uc059qld.1,uc059qle.1,uc059qlf.1,uc059qlg.1,uc059qlh.1,uc059qli.1,uc059qlj.1,uc059qlk.1,uc059qll.1,uc059qlm.1,uc059qln.1|NAGPA	0.00644785	down	2.24688	-2.24688	-1.16792	1.6084	3.61388	0.685627	1.85355	NAGPA	N-acetylglucosamine-1-phosphodiester alpha-N-acetylglucosaminidase (NAGPA), mRNA. (from RefSeq NM_016256)///"Catalyzes the second step in the formation of the mannose 6-phosphate targeting signal on lysosomal enzyme oligosaccharides by removing GlcNAc residues from GlcNAc-alpha-P- mannose moieties, which are formed in the first step. Also hydrolyzes UDP-GlcNAc, a sugar donor for Golgi N- acetylgl…	NAGPA	NAGPA
uc062sda.1|NCBP2-AS1	0.00727925	down	2.09312	-2.09312	-1.06565	1.50263	3.14519	0.587493	1.65315	NCBP2-AS1	NCBP2 antisense RNA 1 (from HGNC NCBP2-AS1)	NCBP2-AS1	NCBP2-AS1
uc001rof.4,uc001rog.3,uc009zkd.3,uc001roh.3,uc058mwx.1,uc010sla.2,uc010skz.2,uc058mwy.1,uc058mwz.1,uc058mxa.1,uc058mxb.1,uc058mxc.1,uc058mxd.1,uc058mxe.1,uc058mxf.1,uc058mxg.1,uc058mxh.1,uc058mxi.1,uc058mxj.1,uc058mxk.1|NELL2	0.0499522	down	2.61366	-2.61366	-1.38607	2.10087	5.49095	1.07098	2.45706	NELL2	neural EGFL like 2 (NELL2), transcript variant 4, mRNA. (from RefSeq NM_001145109)///"neural EGFL like 2 (NELL2), transcript variant 3, mRNA. (from RefSeq NM_001145108)"///The sequence shown here is derived from an Ensembl automatic analysis pipeline and should be considered as preliminary data. (from UniProt F8VVB6)///"neural EGFL like 2 (NELL2), transcript variant 2, mRNA. (from RefSeq NM_00615…	NELL2	NELL2
uc002xwc.4,uc002xwd.4,uc002xwe.5,uc010zyv.4,uc010zyx.4,uc010zyy.4,uc061xti.1|NFATC2	0.0124651	down	2.35764	-2.35764	-1.23735	1.81893	4.28839	0.863089	2.10043	NFATC2	nuclear factor of activated T-cells, cytoplasmic, calcineurin-dependent 2 (NFATC2), transcript variant 1, mRNA. (from RefSeq NM_012340)///"nuclear factor of activated T-cells, cytoplasmic, calcineurin-dependent 2 (NFATC2), transcript variant 2, mRNA. (from RefSeq NM_173091)"///"nuclear factor of activated T-cells, cytoplasmic, calcineurin-dependent 2 (NFATC2), transcript variant 6, mRNA. (from Re…	NFATC2	NFATC2
uc057rzn.1,uc057rzo.1,uc001inz.2,uc001ioa.2,uc057rzp.1|NMT2	0.0233696	down	2.12979	-2.12979	-1.09071	1.55698	3.31603	0.63875	1.72946	NMT2	N-myristoyltransferase 2 (from HGNC NMT2)///"N-myristoyltransferase 2 (NMT2), transcript variant 1, mRNA. (from RefSeq NM_004808)"///Adds a myristoyl group to the N-terminal glycine residue of certain cellular proteins. (from UniProt Q5VUC6)	NMT2	NMT2
uc001kjq.2,uc057uza.1,uc057uzb.1|NOC3L	0.00381181	down	2.06055	-2.06055	-1.04303	1.72143	3.54708	0.783605	1.82663	NOC3L	NOC3 like DNA replication regulator (NOC3L), mRNA. (from RefSeq NM_022451)///nucleolar complex associated 3 homolog (S. cerevisiae) (from HGNC NOC3L)	NOC3L	NOC3L
uc063lli.1,uc063llj.1,uc063lln.1,uc003mut.3,uc063llo.1,uc003mus.3,uc063llp.1,uc063llq.1,uc063llr.1|NQO2	0.0046666	up	2.15565	2.15565	1.10812	50.6979	23.5186	5.66385	4.55573	NQO2	The sequence shown here is derived from an Ensembl automatic analysis pipeline and should be considered as preliminary data. (from UniProt A2A2U4)///The sequence shown here is derived from an Ensembl automatic analysis pipeline and should be considered as preliminary data. (from UniProt Q5TD05)///"NAD(P)H dehydrogenase, quinone 2 (NQO2), transcript variant 1, mRNA. (from RefSeq NM_001290221)"///T…	NQO2	NQO2
uc003ccs.2,uc062hnl.1,uc062hnm.1,uc062hnn.1,uc062hno.1|NR1D2	0.0451691	down	2.10302	-2.10302	-1.07246	3.41576	7.18343	1.77221	2.84467	NR1D2	nuclear receptor subfamily 1 group D member 2 (NR1D2), transcript variant 1, mRNA. (from RefSeq NM_005126)///Belongs to the nuclear hormone receptor family. (from UniProt Q6NSM0)///"nuclear receptor subfamily 1, group D, member 2 (from HGNC NR1D2)"	NR1D2	NR1D2
uc003fwv.4,uc062sbx.1|NRROS	0.0112387	down	2.08882	-2.08882	-1.06269	2.74098	5.72541	1.45469	2.51738	NRROS	negative regulator of reactive oxygen species (NRROS), mRNA. (from RefSeq NM_198565)///negative regulator of reactive oxygen species (from HGNC NRROS)	NRROS	NRROS
uc064xlm.1,uc004cmz.4,uc004cnb.4,uc004cnc.4,uc004cna.4,uc064xln.1,uc064xlo.1,uc064xlp.1,uc064xlq.1,uc064xlr.1,uc064xls.1|NSMF	0.0276811	down	2.01434	-2.01434	-1.01031	1.22929	2.4762	0.297821	1.30813	NSMF	NMDA receptor synaptonuclear signaling and neuronal migration factor (from HGNC NSMF)///"NMDA receptor synaptonuclear signaling and neuronal migration factor (NSMF), transcript variant 2, mRNA. (from RefSeq NM_015537)"///"NMDA receptor synaptonuclear signaling and neuronal migration factor (NSMF), transcript variant 5, mRNA. (from RefSeq NM_001178064)"///"NMDA receptor synaptonuclear signaling an…	NSMF	NSMF
uc003gyt.5,uc062wmp.1,uc062wmq.1,uc003gyu.5,uc032tiv.2,uc032tix.2,uc062wmr.1,uc062wms.1,uc062wmt.1,uc062wmu.1|OCIAD2	0.0392512	down	2.14403	-2.14403	-1.10032	2.31681	4.9673	1.21214	2.31246	OCIAD2	OCIA domain containing 2 (OCIAD2), transcript variant 1, mRNA. (from RefSeq NM_001014446)///OCIA domain containing 2 (from HGNC OCIAD2)///Endosome (from UniProt Q56VL3)///"OCIA domain containing 2 (OCIAD2), transcript variant 2, mRNA. (from RefSeq NM_152398)"///The sequence shown here is derived from an Ensembl automatic analysis pipeline and should be considered as preliminary data. (from UniPro…	OCIAD2	OCIAD2
uc001vhl.4|OLFM4	0.00878938	up	12.5327	12.5327	3.64762	94.1582	7.51301	6.55702	2.90939	OLFM4	olfactomedin 4 (OLFM4), mRNA. (from RefSeq NM_006418)	OLFM4	OLFM4
uc001qxo.2,uc058lca.1,uc010sgz.2,uc021qvb.2,uc010sha.2,uc058lcb.1,uc058lcc.1,uc058lcd.1,uc058lce.1,uc058lcf.1,uc058lcg.1|OLR1	0.00290247	up	4.19123	4.19123	2.06738	8.16326	1.9477	3.02915	0.96177	OLR1	oxidized low density lipoprotein (lectin-like) receptor 1 (OLR1), transcript variant 1, mRNA. (from RefSeq NM_002543)///The sequence shown here is derived from an Ensembl automatic analysis pipeline and should be considered as preliminary data. (from UniProt F5GZH1)///oxidized low density lipoprotein (lectin-like) receptor 1 (from HGNC OLR1)///"oxidized low density lipoprotein (lectin-like) recep…	OLR1	OLR1
uc033cce.2,uc064rhk.1,uc064rhl.1,uc064rhm.1|OPLAH	0.0189317	up	2.5451	2.5451	1.34772	5.99594	2.35588	2.58399	1.23626	OPLAH	5-oxoprolinase (ATP-hydrolysing) (OPLAH), mRNA. (from RefSeq NM_017570)///5-oxoprolinase (ATP-hydrolysing) (from HGNC OPLAH)///The sequence shown here is derived from an Ensembl automatic analysis pipeline and should be considered as preliminary data. (from UniProt A0A087WY99)	OPLAH	OPLAH
uc004bik.5,uc064vfy.1|ORM1	0.0422745	up	3.40509	3.40509	1.76769	22.4074	6.58057	4.4859	2.71821	ORM1	orosomucoid 1 (ORM1), mRNA. (from RefSeq NM_000607)///orosomucoid 1 (from HGNC ORM1)	ORM1	ORM1
uc003sxf.5,uc064ccu.1,uc032zhm.2,uc064ccv.1,uc003sxj.2,uc064ccw.1,uc003sxk.2,uc032zhl.2,uc032zhn.2,uc064ccx.1,uc064ccy.1,uc064ccz.1,uc064cda.1,uc064cdb.1|OSBPL3	0.00513688	down	2.07063	-2.07063	-1.05007	2.01247	4.16707	1.00897	2.05903	OSBPL3	oxysterol binding protein like 3 (OSBPL3), transcript variant 1, mRNA. (from RefSeq NM_015550)///" Q9Q2G4:ORF (xeno); NbExp=5; IntAct=EBI-1051317, EBI-6248094; (from UniProt Q9H4L5)"///"oxysterol binding protein like 3 (OSBPL3), transcript variant 2, mRNA. (from RefSeq NM_145320)"///oxysterol binding protein-like 3 (from HGNC OSBPL3)///"oxysterol binding protein like 3 (OSBPL3), transcript varian…	OSBPL3	OSBPL3
uc003ahb.4,uc062dan.1,uc062dao.1|OSM	0.00117796	up	2.47411	2.47411	1.30691	8.72842	3.5279	3.12572	1.81881	OSM	oncostatin M (OSM), transcript variant 1, mRNA. (from RefSeq NM_020530)///The sequence shown here is derived from an Ensembl automatic analysis pipeline and should be considered as preliminary data. (from UniProt B5MCX1)///The sequence shown here is derived from an Ensembl automatic analysis pipeline and should be considered as preliminary data. (from UniProt B5MC70)	OSM	OSM
uc058ufe.1,uc001tzm.4,uc058uff.1,uc058ufg.1,uc058ufh.1,uc058ufi.1,uc058ufj.1,uc058ufk.1,uc058ufl.1,uc058ufm.1,uc058ufn.1,uc058ufo.1,uc058ufp.1|P2RX7	0.0486904	down	2.03257	-2.03257	-1.02331	2.54971	5.18246	1.35033	2.37364	P2RX7	The sequence shown here is derived from an Ensembl automatic analysis pipeline and should be considered as preliminary data. (from UniProt F5H237)///"purinergic receptor P2X, ligand-gated ion channel, 7 (P2RX7), transcript variant 1, mRNA. (from RefSeq NM_002562)"///"purinergic receptor P2X, ligand gated ion channel, 7 (from HGNC P2RX7)"///The sequence shown here is derived from an Ensembl automa…	P2RX7	P2RX7
uc004edf.4,uc065ach.1,uc065aci.1,uc004ede.4|P2RY10	0.0346425	down	2.09306	-2.09306	-1.06561	5.64451	11.8143	2.49685	3.56246	P2RY10	purinergic receptor P2Y10 (P2RY10), transcript variant 2, mRNA. (from RefSeq NM_198333)///"purinergic receptor P2Y, G-protein coupled, 10 (from HGNC P2RY10)"///"purinergic receptor P2Y10 (P2RY10), transcript variant 1, mRNA. (from RefSeq NM_014499)"	P2RY10	P2RY10
uc002mnc.4,uc060tdx.1|P2RY11	0.0149941	down	2.04402	-2.04402	-1.03141	1.32958	2.71769	0.410968	1.44238	P2RY11	purinergic receptor P2Y11 (P2RY11), mRNA. (from RefSeq NM_002566)///"purinergic receptor P2Y, G-protein coupled, 11 (from HGNC P2RY11)"	P2RY11	P2RY11
uc001baf.4,uc057ctx.1,uc057cty.1,uc001bag.2|PADI2	0.00594223	up	2.39579	2.39579	1.2605	62.9981	26.2953	5.97724	4.71673	PADI2	peptidyl arginine deiminase, type II (PADI2), mRNA. (from RefSeq NM_007365)///"peptidyl arginine deiminase, type II (from HGNC PADI2)"///Catalyzes the deimination of arginine residues of proteins. (from UniProt Q9Y2J8)	PADI2	PADI2
uc057cud.1,uc001baj.3,uc057cuf.1,uc057cug.1,uc057cuh.1|PADI4	0.00248324	up	2.6514	2.6514	1.40675	109.801	41.4124	6.77874	5.37199	PADI4	The sequence shown here is derived from an Ensembl automatic analysis pipeline and should be considered as preliminary data. (from UniProt B1AQ67)///"peptidyl arginine deiminase, type IV (PADI4), mRNA. (from RefSeq NM_012387)"///"peptidyl arginine deiminase, type IV (from HGNC PADI4)"	PADI4	PADI4
uc003akq.4,uc003akr.4,uc003akp.4,uc062dir.1,uc062dis.1,uc003aks.4|PATZ1	0.0107005	down	2.02735	-2.02735	-1.0196	1.75785	3.56378	0.813812	1.83341	PATZ1	POZ/BTB and AT hook containing zinc finger 1 (PATZ1), transcript variant 1, mRNA. (from RefSeq NM_014323)///"POZ/BTB and AT hook containing zinc finger 1 (PATZ1), transcript variant 2, mRNA. (from RefSeq NM_032050)"///"POZ/BTB and AT hook containing zinc finger 1 (PATZ1), transcript variant 3, mRNA. (from RefSeq NM_032052)"///POZ (BTB) and AT hook containing zinc finger 1 (from HGNC PATZ1)///"POZ…	PATZ1	PATZ1
uc001kwy.2,uc057vsr.1,uc057vss.1,uc057vst.1,uc057vsu.1,uc057vsv.1|PDCD11	0.00516932	down	2.0822	-2.0822	-1.05811	1.95093	4.06224	0.964164	2.02227	PDCD11	programmed cell death 11 (PDCD11), mRNA. (from RefSeq NM_014976)///The sequence shown here is derived from an Ensembl automatic analysis pipeline and should be considered as preliminary data. (from UniProt S4R3Q4)///programmed cell death 11 (from HGNC PDCD11)	PDCD11	PDCD11
uc003uoa.4,uc064fnn.1,uc064fno.1,uc064fnp.1,uc064fnq.1|PDK4	0.00727253	down	2.41368	-2.41368	-1.27123	3.43613	8.2937	1.78078	3.05202	PDK4	pyruvate dehydrogenase kinase 4 (PDK4), mRNA. (from RefSeq NM_002612)///"pyruvate dehydrogenase kinase, isozyme 4 (from HGNC PDK4)"	PDK4	PDK4
uc002fyi.6,uc059zun.1,uc059zuo.1,uc010vsf.3,uc059zup.1,uc059zuq.1,uc059zur.1,uc059zut.1,uc059zuu.1,uc059zuw.1,uc059zux.1,uc059zuy.1,uc059zuz.1,uc059zva.1,uc059zvb.1|PELP1	0.00727661	down	2.0616	-2.0616	-1.04377	1.66491	3.43239	0.735445	1.77921	PELP1	The sequence shown here is derived from an Ensembl automatic analysis pipeline and should be considered as preliminary data. (from UniProt C9JFV4)///"Coactivator of estrogen receptor-mediated transcription and a corepressor of other nuclear hormone receptors and sequence- specific transcription factors. Plays a role in estrogen receptor (ER) genomic activity when present in the nuclear compartmen…	PELP1	PELP1
uc060bwy.1,uc060bwz.1,uc060bxa.1,uc002grj.3,uc002grk.3,uc060bxb.1,uc002grl.5,uc010vwx.4,uc060bxc.1,uc060bxd.1,uc060bxf.1,uc060bxg.1,uc060bxh.1|PEMT	0.00207603	down	2.3226	-2.3226	-1.21574	1.12047	2.6024	0.164103	1.37984	PEMT	phosphatidylethanolamine N-methyltransferase (from HGNC PEMT)///"phosphatidylethanolamine N-methyltransferase (PEMT), transcript variant 3, mRNA. (from RefSeq NM_148173)"///"phosphatidylethanolamine N-methyltransferase (PEMT), transcript variant 2, mRNA. (from RefSeq NM_007169)"///The sequence shown here is derived from an Ensembl automatic analysis pipeline and should be considered as preliminar…	PEMT	PEMT
uc001ijd.4,uc010qaw.3,uc057rmt.1,uc057rmu.1,uc057rmv.1,uc057rmw.1,uc057rmx.1,uc057rmy.1,uc057rmz.1,uc057rna.1,uc001ijf.4,uc001ije.4,uc057rnb.1,uc057rnc.1,uc057rnd.1,uc057rne.1,uc057rnf.1|PFKFB3	0.000250135	up	3.39513	3.39513	1.76347	69.5317	20.4798	6.1196	4.35613	PFKFB3	6-phosphofructo-2-kinase/fructose-2,6-biphosphatase 3 (PFKFB3), transcript variant 2, mRNA. (from RefSeq NM_001145443)///"6-phosphofructo-2-kinase/fructose-2,6-biphosphatase 3 (PFKFB3), transcript variant 3, mRNA. (from RefSeq NM_001282630)"///The sequence shown here is derived from an Ensembl automatic analysis pipeline and should be considered as preliminary data. (from UniProt Q5W015)///The se…	PFKFB3	PFKFB3
uc010cvz.3,uc002hsj.4,uc060esn.1,uc060eso.1,uc002hsk.4,uc060esp.1,uc010wej.3,uc060esq.1,uc060esr.1,uc060ess.1,uc060est.1,uc060esu.1|PGAP3	0.00862972	down	2.20961	-2.20961	-1.14379	1.21192	2.67787	0.277296	1.42108	PGAP3	post-GPI attachment to proteins 3 (PGAP3), transcript variant 6, mRNA. (from RefSeq NM_001291733)///"post-GPI attachment to proteins 3 (PGAP3), transcript variant 1, mRNA. (from RefSeq NM_033419)"///The sequence shown here is derived from an Ensembl automatic analysis pipeline and should be considered as preliminary data. (from UniProt A0A087WTP0)///post-GPI attachment to proteins 3 (from HGNC PG…	PGAP3	PGAP3
uc002pdx.4|PGLYRP1	0.00201884	up	5.08901	5.08901	2.34738	145.907	28.671	7.1889	4.84152	PGLYRP1	peptidoglycan recognition protein 1 (PGLYRP1), mRNA. (from RefSeq NM_005091)	PGLYRP1	PGLYRP1
uc061tgw.1,uc002vps.5,uc002vpu.5,uc002vpt.5,uc002vpr.5,uc061tgx.1|PID1	0.0246306	down	2.22473	-2.22473	-1.15363	1	2.22473	0	1.15363	PID1	phosphotyrosine interaction domain containing 1 (from HGNC PID1)///"phosphotyrosine interaction domain containing 1 (PID1), transcript variant 1, mRNA. (from RefSeq NM_017933)"///Increases proliferation of preadipocytes without affecting adipocytic differentiation. (from UniProt Q7Z2X4)///"phosphotyrosine interaction domain containing 1 (PID1), transcript variant 2, mRNA. (from RefSeq NM_00110081…	PID1	PID1
uc002xjo.2,uc002xjp.2,uc061wzz.1,uc061xaa.1,uc061xab.1,uc061xac.1,uc061xad.1,uc061xae.1,uc061xaf.1,uc061xag.1,uc061xah.1,uc061xai.1,uc061xaj.1,uc061xak.1,uc061xal.1,uc061xam.1,uc061xan.1,uc061xao.1,uc061xap.1,uc061xaq.1,uc061xat.1,uc061xau.1|PLCG1	0.0360964	down	2.2274	-2.2274	-1.15536	3.4158	7.60834	1.77222	2.92758	PLCG1	phospholipase C gamma 1 (PLCG1), transcript variant 1, mRNA. (from RefSeq NM_002660)///"phospholipase C gamma 1 (PLCG1), transcript variant 2, mRNA. (from RefSeq NM_182811)"///"phospholipase C, gamma 1 (from HGNC PLCG1)"///The sequence shown here is derived from an Ensembl automatic analysis pipeline and should be considered as preliminary data. (from UniProt M0QX77)///"1-phosphatidyl-1D-myo-inos…	PLCG1	PLCG1
uc002nsh.5,uc060wop.1,uc060woq.1,uc060wor.1|PLEKHF1	0.038208	down	2.07237	-2.07237	-1.05128	1.21749	2.52309	0.283907	1.33519	PLEKHF1	pleckstrin homology and FYVE domain containing 1 (PLEKHF1), mRNA. (from RefSeq NM_024310)///May induce apoptosis through the lysosomal-mitochondrial pathway. Translocates to the lysosome initiating the permeabilization of lysosomal membrane (LMP) and resulting in the release of CTSD and CTSL to the cytoplasm. Triggers the caspase- independent apoptosis by altering mitochondrial membrane permeabil…	PLEKHF1	PLEKHF1
uc062fla.1,uc003bku.2,uc062flb.1,uc003bkv.4,uc062flc.1,uc062fld.1,uc062flf.1,uc062flg.1,uc062flh.1,uc062fli.1,uc062flj.1,uc062flk.1,uc062fll.1,uc062flm.1|PLXNB2	0.0315667	down	2.53281	-2.53281	-1.34074	5.76798	14.6092	2.52807	3.86881	PLXNB2	plexin B2 (from HGNC PLXNB2)///The sequence shown here is derived from an Ensembl automatic analysis pipeline and should be considered as preliminary data. (from UniProt A0A087X000)///"plexin B2 (PLXNB2), mRNA. (from RefSeq NM_012401)"///"Cell surface receptor for SEMA4C, SEMA4D and SEMA4G that plays an important role in cell-cell signaling. Binding to class 4 semaphorins promotes downstream acti…	PLXNB2	PLXNB2
uc003emx.3,uc062nsf.1,uc062nsg.1,uc062nsh.1,uc062nsi.1,uc062nsj.1,uc062nsk.1,uc062nsl.1,uc062nsm.1,uc062nsn.1,uc062nso.1,uc062nsp.1,uc062nsq.1,uc062nsr.1,uc062nss.1,uc062nst.1,uc062nsu.1|PLXND1	0.0143675	down	2.26548	-2.26548	-1.17982	2.66973	6.04821	1.41669	2.59651	PLXND1	plexin D1 (PLXND1), mRNA. (from RefSeq NM_015103)///plexin D1 (from HGNC PLXND1)///The sequence shown here is derived from an Ensembl automatic analysis pipeline and should be considered as preliminary data. (from UniProt D6RH25)///The sequence shown here is derived from an Ensembl automatic analysis pipeline and should be considered as preliminary data. (from UniProt H0YAB2)///The sequence shown…	PLXND1	PLXND1
uc002mmz.3,uc060tdq.1,uc060tdr.1,uc060tds.1,uc060tdt.1,uc060tdu.1,uc060tdv.1,uc060tdw.1|PPAN	0.0149022	down	2.09306	-2.09306	-1.06561	2.3919	5.00638	1.25816	2.32377	PPAN	peter pan homolog (Drosophila) (PPAN), mRNA. (from RefSeq NM_020230)///peter pan homolog (Drosophila) (from HGNC PPAN)///The sequence shown here is derived from an Ensembl automatic analysis pipeline and should be considered as preliminary data. (from UniProt C9J3W3)///The sequence shown here is derived from an Ensembl automatic analysis pipeline and should be considered as preliminary data. (fro…	PPAN	PPAN
uc010xla.3,uc002mna.4|PPAN-P2RY11	0.00801565	down	2.0919	-2.0919	-1.06481	1.75085	3.66259	0.808052	1.87286	PPAN-P2RY11	PPAN-P2RY11 readthrough (PPAN-P2RY11), transcript variant 2, mRNA. (from RefSeq NM_001198690)///"PPAN-P2RY11 readthrough (PPAN-P2RY11), transcript variant 1, mRNA. (from RefSeq NM_001040664)"	PPAN-P2RY11	PPAN-P2RY11
uc003doz.5,uc003dpa.5|PROK2	0.0425093	up	2.23497	2.23497	1.16025	104.747	46.8671	6.71076	5.5505	PROK2	prokineticin 2 (PROK2), transcript variant 2, mRNA. (from RefSeq NM_021935)///"prokineticin 2 (PROK2), transcript variant 1, mRNA. (from RefSeq NM_001126128)"	PROK2	PROK2
uc003drb.5,uc003dqz.5,uc062lsx.1,uc062lsy.1,uc062lsz.1|PROS1	0.0132299	up	2.74819	2.74819	1.45848	8.73047	3.17681	3.12606	1.66758	PROS1	protein S (alpha) (PROS1), transcript variant 2, mRNA. (from RefSeq NM_000313)///protein S (alpha) (from HGNC PROS1)///Contains Gla (gamma-carboxy-glutamate) domain. (from UniProt H7BXT0)///The sequence shown here is derived from an Ensembl automatic analysis pipeline and should be considered as preliminary data. (from UniProt C9K0R0)	PROS1	PROS1
uc064tuo.1,uc064tup.1,uc064tuq.1,uc010mpk.4,uc064tur.1,uc064tus.1,uc064tut.1,uc064tuu.1,uc064tuv.1,uc064tuw.1,uc064tux.1,uc064tuy.1,uc064tvb.1,uc004akn.4,uc064tvc.1|PRUNE2	0.00667967	up	2.17838	2.17838	1.12326	2.99655	1.37558	1.5833	0.460044	PRUNE2	The sequence shown here is derived from an Ensembl automatic analysis pipeline and should be considered as preliminary data. (from UniProt Q5JUB8)///prune homolog 2 (Drosophila) (from HGNC PRUNE2)///"prune homolog 2 (Drosophila) (PRUNE2), transcript variant 1, mRNA. (from RefSeq NM_015225)"///The sequence shown here is derived from an Ensembl automatic analysis pipeline and should be considered a…	PRUNE2	PRUNE2
uc001ioi.3,uc031pti.1,uc001ioh.3,uc057saf.1,uc057sag.1|PTER	0.00958767	down	2.00528	-2.00528	-1.0038	2.166	4.34345	1.11504	2.11884	PTER	phosphotriesterase related (PTER), transcript variant 2, mRNA. (from RefSeq NM_030664)///"phosphotriesterase related (PTER), transcript variant 5, mRNA. (from RefSeq NM_001261838)"///"phosphotriesterase related (PTER), transcript variant 1, mRNA. (from RefSeq NM_001001484)"///"phosphotriesterase related (PTER), transcript variant 4, mRNA. (from RefSeq NM_001261837)"///phosphotriesterase related (…	PTER	PTER
uc001oli.2|PTPRCAP	0.0394678	down	2.14202	-2.14202	-1.09897	15.5119	33.2267	3.9553	5.05427	PTPRCAP	protein tyrosine phosphatase, receptor type C associated protein (PTPRCAP), mRNA. (from RefSeq NM_005608)	PTPRCAP	PTPRCAP
uc001rcv.3,uc001rcu.3,uc001rcw.3,uc058lnz.1,uc001rcx.3,uc001rcy.3,uc001rcz.3,uc001rda.3,uc058lob.1,uc058loc.1,uc058lod.1,uc058loe.1|PTPRO	0.00931243	down	2.28681	-2.28681	-1.19334	1.05209	2.40592	0.0732551	1.26659	PTPRO	protein tyrosine phosphatase, receptor type O (PTPRO), transcript variant 1, mRNA. (from RefSeq NM_030667)///Possesses tyrosine phosphatase activity. Plays a role in regulating the glomerular pressure/filtration rate relationship through an effect on podocyte structure and function (By similarity). (from UniProt Q16827)///"protein tyrosine phosphatase, receptor type O (PTPRO), transcript variant …	PTPRO	PTPRO
uc003fbl.5|PTX3	0.00617873	up	2.71445	2.71445	1.44066	4.85904	1.79007	2.28067	0.840014	PTX3	pentraxin 3 (PTX3), mRNA. (from RefSeq NM_002852)	PTX3	PTX3
uc059guh.1|PWAR5	0.0193722	down	2.17611	-2.17611	-1.12175	1.61152	3.50685	0.688425	1.81017	PWAR5	Prader Willi/Angelman region RNA 5 (PWAR5), long non-coding RNA. (from RefSeq NR_022008)	PWAR5	PWAR5
uc059bkx.1,uc010tqq.3,uc001wyu.4,uc059bld.1,uc059blf.1,uc059blg.1,uc059blh.1|PYGL	0.0143538	up	2.08693	2.08693	1.06138	184.619	88.4645	7.52841	6.46703	PYGL	Phosphorylase is an important allosteric enzyme in carbohydrate metabolism. Enzymes from different sources differ in their regulatory mechanisms and in their natural substrates. However, all known phosphorylases share catalytic and structural properties. (from UniProt E9PK47)///"phosphorylase, glycogen, liver (PYGL), transcript variant 2, mRNA. (from RefSeq NM_001163940)"///"phosphorylase, glycog…	PYGL	PYGL
uc002rqg.4,uc061ieo.1,uc061iep.1,uc061ieq.1,uc061ier.1,uc061ies.1|QPCT	0.0130438	up	2.02632	2.02632	1.01886	100.597	49.6449	6.65244	5.63357	QPCT	glutaminyl-peptide cyclotransferase (QPCT), mRNA. (from RefSeq NM_012413)///The sequence shown here is derived from an Ensembl automatic analysis pipeline and should be considered as preliminary data. (from UniProt B5MCZ9)///glutaminyl-peptide cyclotransferase (from HGNC QPCT)///The sequence shown here is derived from an Ensembl automatic analysis pipeline and should be considered as preliminary …	QPCT	QPCT
uc002rox.4,uc002row.2,uc061hzh.1,uc061hzi.1,uc061hzj.1,uc010ync.3,uc061hzk.1,uc061hzl.1,uc061hzm.1,uc061hzn.1,uc061hzo.1,uc061hzp.1,uc002roy.4,uc061hzq.1,uc061hzr.1,uc061hzs.1,uc061hzt.1,uc061hzu.1|RASGRP3	0.0128255	down	2.0074	-2.0074	-1.00533	2.04766	4.11046	1.03397	2.0393	RASGRP3	RAS guanyl releasing protein 3 (RASGRP3), transcript variant 2, mRNA. (from RefSeq NM_170672)///RAS guanyl releasing protein 3 (calcium and DAG-regulated) (from HGNC RASGRP3)///The sequence shown here is derived from an Ensembl automatic analysis pipeline and should be considered as preliminary data. (from UniProt C9K0P4)///"RAS guanyl releasing protein 3 (RASGRP3), transcript variant 1, mRNA. (f…	RASGRP3	RASGRP3
uc057sxs.1,uc001jbo.4,uc057sxt.1,uc057sxu.1,uc057sxv.1,uc057sxw.1,uc057sxy.1,uc057sya.1,uc057syb.1,uc057syc.1,uc057syd.1,uc057sye.1|RASSF4	0.0348413	down	2.24146	-2.24146	-1.16444	3.80572	8.53036	1.92817	3.09261	RASSF4	Ras association (RalGDS/AF-6) domain family member 4 (from HGNC RASSF4)///"Ras association domain family member 4 (RASSF4), mRNA. (from RefSeq NM_032023)"///The sequence shown here is derived from an Ensembl automatic analysis pipeline and should be considered as preliminary data. (from UniProt Q5T739)///The sequence shown here is derived from an Ensembl automatic analysis pipeline and should be …	RASSF4	RASSF4
uc002mhf.2,uc010dvm.2,uc060sqe.1|RETN	0.0015642	up	5.84991	5.84991	2.54842	54.5157	9.31907	5.7686	3.22019	RETN	resistin (RETN), transcript variant 1, mRNA. (from RefSeq NM_020415)///Hormone that seems to suppress insulin ability to stimulate glucose uptake into adipose cells. Potentially links obesity to diabetes. (from UniProt Q9HD89)	RETN	RETN
uc033dkm.2,uc004cdm.5,uc064wvi.1,uc064wvj.1,uc064wvk.1,uc064wvl.1|REXO4	0.00355136	down	2.20199	-2.20199	-1.13881	1.9688	4.33529	0.977318	2.11613	REXO4	REX4 homolog, 3'-5' exonuclease (REXO4), transcript variant 2, mRNA. (from RefSeq NM_001279349)///"REX4 homolog, 3'-5' exonuclease (REXO4), transcript variant 1, mRNA. (from RefSeq NM_020385)"///"REX4, RNA exonuclease 4 homolog (S. cerevisiae) (from HGNC REXO4)"	REXO4	REXO4
uc062hex.1,uc010hes.3,uc003cay.4,uc062hez.1,uc062hfd.1,uc062hfe.1,uc062hff.1,uc062hfg.1,uc062hfh.1,uc062hfi.1,uc062hfj.1,uc062hfk.1|RFTN1	0.0373049	down	2.0596	-2.0596	-1.04237	3.85196	7.93349	1.94559	2.98796	RFTN1	The sequence shown here is derived from an Ensembl automatic analysis pipeline and should be considered as preliminary data. (from UniProt U3KPZ2)///"raftlin, lipid raft linker 1 (from HGNC RFTN1)"///"raftlin, lipid raft linker 1 (RFTN1), mRNA. (from RefSeq NM_015150)"///The sequence shown here is derived from an Ensembl automatic analysis pipeline and should be considered as preliminary data. (f…	RFTN1	RFTN1
uc062cfu.1,uc062cfv.1,uc062cfw.1,uc062cfx.1,uc002zxn.4,uc062cfy.1,uc062cfz.1,uc002zxq.4,uc062cga.1,uc062cgb.1|RGL4	0.000168404	up	2.61901	2.61901	1.38902	28.5752	10.9107	4.83669	3.44767	RGL4	Contains Ras-GEF domain. (from UniProt E9PH21)///Contains Ras-GEF domain. (from UniProt B5MCW5)///Contains Ras-GEF domain. (from UniProt A0A087X1Z6)///Contains Ras-GEF domain. (from UniProt A0A087WWL2)///"ral guanine nucleotide dissociation stimulator-like 4 (RGL4), mRNA. (from RefSeq NM_153615)"///The sequence shown here is derived from an Ensembl automatic analysis pipeline and should be consid…	RGL4	RGL4
uc021xit.1|RN7SKP296	0.0038456	up	2.25151	2.25151	1.1709	4.63389	2.05812	2.21222	1.04133	RN7SKP296	RNA, 7SK small nuclear pseudogene 296 (from HGNC RN7SKP296)	RN7SKP296	RN7SKP296
uc057cch.1|RN7SL731P	0.00947269	up	2.58795	2.58795	1.37181	9.41267	3.63712	3.2346	1.8628	RN7SL731P	RNA, 7SL, cytoplasmic 731, pseudogene (from HGNC RN7SL731P)	RN7SL731P	RN7SL731P
uc002kxf.2,uc060ogu.1,uc060ogv.1,uc060ogw.1,uc060ogx.1|RNF125	0.0387235	down	2.11643	-2.11643	-1.08163	3.4907	7.38783	1.80352	2.88515	RNF125	ring finger protein 125, E3 ubiquitin protein ligase (RNF125), mRNA. (from RefSeq NM_017831)///The sequence shown here is derived from an Ensembl automatic analysis pipeline and should be considered as preliminary data. (from UniProt J3QQW8)///"ring finger protein 125, E3 ubiquitin protein ligase (from HGNC RNF125)"	RNF125	RNF125
uc002jqz.4,uc060khv.1,uc002jra.4,uc060khw.1,uc060khx.1,uc060kia.1,uc060kib.1,uc060kic.1,uc060kid.1|RNF157	0.0212961	down	2.07042	-2.07042	-1.04992	1.25961	2.60793	0.332979	1.3829	RNF157	ring finger protein 157 (RNF157), mRNA. (from RefSeq NM_052916)///ring finger protein 157 (from HGNC RNF157)///Event=Alternative splicing; Named isoforms=2; Name=1; IsoId=Q96PX1-1; Sequence=Displayed; Name=2; IsoId=Q96PX1-2; Sequence=VSP_021735; Note=No experimental confirmation available.; (from UniProt Q96PX1)///The sequence shown here is derived from an Ensembl automatic analysis pipeline and …	RNF157	RNF157
uc063cnh.1|RNU6-1003P	0.00642988	up	2.50426	2.50426	1.32439	15.6446	6.2472	3.9676	2.64321	RNU6-1003P	RNA, U6 small nuclear 1003, pseudogene (from HGNC RNU6-1003P)	RNU6-1003P	RNU6-1003P
uc021vxy.1|RNU6-268P	0.0104574	up	2.46619	2.46619	1.30228	5.64625	2.28947	2.49729	1.19501	RNU6-268P	RNA, U6 small nuclear 268, pseudogene (from HGNC RNU6-268P)	RNU6-268P	RNU6-268P
uc061nrc.1|RNU6-395P	0.044623	down	2.23868	-2.23868	-1.16265	2.11105	4.72598	1.07796	2.24061	RNU6-395P	RNA, U6 small nuclear 395, pseudogene (from HGNC RNU6-395P)	RNU6-395P	RNU6-395P
uc062xxr.1|RNU6-469P	0.0108453	up	2.08954	2.08954	1.06318	4.53326	2.16951	2.18055	1.11737	RNU6-469P	RNA, U6 small nuclear 469, pseudogene (from HGNC RNU6-469P)	RNU6-469P	RNU6-469P
uc059ncy.1|RNU7-111P	0.0475574	down	2.3959	-2.3959	-1.26057	1.02959	2.4668	0.042071	1.30264	RNU7-111P	RNA, U7 small nuclear 111 pseudogene (from HGNC RNU7-111P)	RNU7-111P	RNU7-111P
uc059asp.1|RNU7-41P	0.0323947	up	2.25241	2.25241	1.17147	5.38729	2.39179	2.42956	1.25809	RNU7-41P	RNA, U7 small nuclear 41 pseudogene (from HGNC RNU7-41P)	RNU7-41P	RNU7-41P
uc031usn.1|RNVU1-14	0.00433395	down	2.34925	-2.34925	-1.2322	1.70632	4.00857	0.770884	2.00309	RNVU1-14	RNA, variant U1 small nuclear 14 (RNVU1-14), small nuclear RNA. (from RefSeq NR_104075)	RNVU1-14	RNVU1-14
uc031uqm.1|RNVU1-18	0.000264582	up	4.29245	4.29245	2.1018	6.45613	1.50407	2.69067	0.588869	RNVU1-18	RNA, variant U1 small nuclear 18 (RNVU1-18), small nuclear RNA. (from RefSeq NR_004400)	RNVU1-18	RNVU1-18
uc021xwo.2,uc003jex.5,uc063cio.1,uc063cip.1,uc063ciq.1|ROPN1L	0.0120825	up	2.15481	2.15481	1.10756	12.4906	5.79662	3.64277	2.53521	ROPN1L	May interact with AKAP3. (from UniProt Q96C74)///"rhophilin associated tail protein 1-like (ROPN1L), transcript variant 1, mRNA. (from RefSeq NM_031916)"///rhophilin associated tail protein 1-like (from HGNC ROPN1L)	ROPN1L	ROPN1L
uc002agx.4,uc002agw.4,uc002agv.4,uc002agt.5,uc059jyh.1,uc059jyj.1,uc059jyk.1,uc059jyl.1,uc059jyn.1,uc059jyp.1,uc059jyr.1,uc059jyt.1,uc059jza.1,uc059jzb.1|RORA	0.00558148	down	2.52054	-2.52054	-1.33373	2.43053	6.12625	1.28127	2.615	RORA	RAR related orphan receptor A (RORA), transcript variant 1, mRNA. (from RefSeq NM_134261)///"RAR related orphan receptor A (RORA), transcript variant 3, mRNA. (from RefSeq NM_002943)"///"RAR related orphan receptor A (RORA), transcript variant 2, mRNA. (from RefSeq NM_134260)"///"RAR related orphan receptor A (RORA), transcript variant 4, mRNA. (from RefSeq NM_134262)"///RAR-related orphan recept…	RORA	RORA
uc064wht.1|RP11-101E3.5	0.0110946	down	2.09649	-2.09649	-1.06798	1.92265	4.03082	0.943098	2.01107	RP11-101E3.5	The sequence shown here is derived from an Ensembl automatic analysis pipeline and should be considered as preliminary data. (from UniProt H7C4K7)	RP11-101E3.5	RP11-101E3.5
uc057csl.1,uc057csm.1,uc001azs.2|RP11-108M9.4	0.0105647	down	2.43321	-2.43321	-1.28286	1.94567	4.73422	0.960265	2.24313	RP11-108M9.4	cDNA clone IMAGE:3960708, partial cds. (from mRNA BC070363)	RP11-108M9.4	RP11-108M9.4
uc060ecc.1|RP11-1094M14.5	0.00455142	down	2.47107	-2.47107	-1.30513	1.46419	3.61811	0.5501	1.85523	RP11-1094M14.5	RP11-1094M14.5 (from geneSymbol)	RP11-1094M14.5	RP11-1094M14.5
uc057wpw.1|RP11-12J10.4	0.009848	down	2.08288	-2.08288	-1.05858	3.63466	7.57058	1.86182	2.9204	RP11-12J10.4	piRNA piR-46319, complete sequence. (from mRNA DQ578207)	RP11-12J10.4	RP11-12J10.4
uc062pbg.1|RP11-166N6.2	0.00166546	up	3.48813	3.48813	1.80246	6.39249	1.83264	2.67638	0.873923	RP11-166N6.2	RP11-166N6.2 (from geneSymbol)	RP11-166N6.2	RP11-166N6.2
uc059cei.1|RP11-193F5.1	0.00800597	down	2.09324	-2.09324	-1.06574	2.56849	5.37647	1.36092	2.42666	RP11-193F5.1	Synthetic construct gateway clone IMAGE:100018825 5' read MNAT1 mRNA. (from mRNA CU674412)	RP11-193F5.1	RP11-193F5.1
uc060cvc.1|RP11-19P22.8	0.0219478	down	2.08637	-2.08637	-1.06099	2.01342	4.20074	1.00965	2.07064	RP11-19P22.8	RP11-19P22.8 (from geneSymbol)	RP11-19P22.8	RP11-19P22.8
uc064nhi.1,uc064nhj.1|RP11-1D12.2	0.0264765	up	2.10176	2.10176	1.0716	2.8153	1.3395	1.49329	0.421691	RP11-1D12.2	RP11-1D12.2 (from geneSymbol)	RP11-1D12.2	RP11-1D12.2
uc062rhm.1|RP11-211G3.2	0.0424063	up	2.11031	2.11031	1.07746	81.1487	38.4533	6.3425	5.26504	RP11-211G3.2	RP11-211G3.2 (from geneSymbol)	RP11-211G3.2	RP11-211G3.2
uc064hud.1|RP11-212P7.3	0.00774085	down	2.24484	-2.24484	-1.16662	1.88608	4.23395	0.915388	2.082	RP11-212P7.3	methyltransferase like 2B, mRNA (cDNA clone IMAGE:40120440), partial cds. (from mRNA BC121115)	RP11-212P7.3	RP11-212P7.3
uc057vsz.1|RP11-225H22.7	0.00613422	down	2.42278	-2.42278	-1.27666	1.82028	4.41015	0.864163	2.14083	RP11-225H22.7	RP11-225H22.7 (from geneSymbol)	RP11-225H22.7	RP11-225H22.7
uc061gpq.1|RP11-254F7.3	0.00285005	down	2.12664	-2.12664	-1.08858	1.36468	2.90218	0.44856	1.53714	RP11-254F7.3	RP11-254F7.3 (from geneSymbol)	RP11-254F7.3	RP11-254F7.3
uc059ssc.1|RP11-264B17.5	0.0477244	down	2.05185	-2.05185	-1.03692	4.40355	9.03539	2.13867	3.17559	RP11-264B17.5	RP11-264B17.5 (from geneSymbol)	RP11-264B17.5	RP11-264B17.5
uc059wnt.1,uc002eyi.1|RP11-296I10.3	0.0021598	down	2.14599	-2.14599	-1.10164	1.58679	3.40522	0.666107	1.76775	RP11-296I10.3	uncharacterized LOC400541 (LOC400541), long non-coding RNA. (from RefSeq NR_126007)///"cDNA FLJ38747 fis, clone KIDNE2012361. (from mRNA AK096066)"	RP11-296I10.3	RP11-296I10.3
uc059tdx.1|RP11-297C4.6	0.0474745	down	2.05734	-2.05734	-1.04078	5.84403	12.0232	2.54696	3.58774	RP11-297C4.6	Sequence 24181 from Patent EP1572962. (from mRNA JD043157)	RP11-297C4.6	RP11-297C4.6
uc062osu.1|RP11-329N15.3	0.0170362	up	2.13797	2.13797	1.09624	4.235	1.98085	2.08236	0.986121	RP11-329N15.3	cDNA FLJ37853 fis, clone BRSSN2014573. (from mRNA AK095172)	RP11-329N15.3	RP11-329N15.3
uc060aai.1,uc002gbg.3,uc060aak.1|RP11-333E1.1	0.00327127	down	2.73238	-2.73238	-1.45016	1.85005	5.05503	0.887561	2.33772	RP11-333E1.1	cDNA clone IMAGE:5269150. (from mRNA BC029580)///"uncharacterized LOC100130950 (LOC100130950), long non-coding RNA. (from RefSeq NR_034082)"	RP11-333E1.1	RP11-333E1.1
uc057ozj.1|RP11-357P18.2	0.0064906	up	2.28098	2.28098	1.18965	8.09143	3.54735	3.0164	1.82674	RP11-357P18.2	mRNA; cDNA DKFZp667C1617 (from clone DKFZp667C1617). (from mRNA AL832253)	RP11-357P18.2	RP11-357P18.2
uc060pnf.1,uc060png.1,uc060pnh.1|RP11-35G9.3	0.00267533	down	2.04354	-2.04354	-1.03107	1.26913	2.59353	0.343842	1.37492	RP11-35G9.3	Homo sapiens, clone IMAGE:4698842, mRNA. (from mRNA BC040476)	RP11-35G9.3	RP11-35G9.3
uc059vmv.1|RP11-361L15.3	0.00290468	down	2.15891	-2.15891	-1.1103	1.40915	3.04222	0.49482	1.60513	RP11-361L15.3	full length insert cDNA clone ZM50A12. (from mRNA AF147447)	RP11-361L15.3	RP11-361L15.3
uc062pbi.1|RP11-373I8.1	0.000156362	up	2.08132	2.08132	1.0575	2.48368	1.19332	1.31248	0.254984	RP11-373I8.1	clarin-1 transcript variant 12 (CLRN1) mRNA, partial sequence, alternatively spliced. (from mRNA HM626137)	RP11-373I8.1	RP11-373I8.1
uc031sce.1|RP11-3P17.4	0.0161796	down	2.10704	-2.10704	-1.07522	1.87911	3.95936	0.910049	1.98527	RP11-3P17.4	uncharacterized LOC101243545 (LOC101243545), long non-coding RNA. (from RefSeq NR_102265)	RP11-3P17.4	RP11-3P17.4
uc059uwp.1|RP11-405F3.4	0.0129362	up	2.14642	2.14642	1.10193	15.7955	7.359	3.98144	2.87951	RP11-405F3.4	RP11-405F3.4 (from geneSymbol)	RP11-405F3.4	RP11-405F3.4
uc061xkv.1,uc061xkw.1|RP11-465L10.10	0.0113333	up	4.58681	4.58681	2.19749	32.4949	7.08442	5.02214	2.82465	RP11-465L10.10	cDNA FLJ41161 fis, clone BRACE2039475. (from mRNA AK123156)	RP11-465L10.10	RP11-465L10.10
uc001xsu.2,uc032bgt.2|RP11-488C13.5	0.00330232	down	2.24476	-2.24476	-1.16656	1.42938	3.2086	0.515386	1.68194	RP11-488C13.5	uncharacterized LOC100506603 (LOC100506603), transcript variant 2, long non-coding RNA. (from RefSeq NR_104184)///"cDNA FLJ43739 fis, clone TESTI2015375. (from mRNA AK125727)"	RP11-488C13.5	RP11-488C13.5
uc063pos.1|RP11-505P4.6	0.00273834	down	2.18131	-2.18131	-1.1252	1.62093	3.53575	0.696821	1.82202	RP11-505P4.6	RP11-505P4.6 (from geneSymbol)	RP11-505P4.6	RP11-505P4.6
uc059hpc.1|RP11-521C20.3	0.00147878	down	2.34701	-2.34701	-1.23083	1.69616	3.9809	0.76227	1.9931	RP11-521C20.3	RP11-521C20.3 (from geneSymbol)	RP11-521C20.3	RP11-521C20.3
uc059wis.1|RP11-521L9.1	0.000501782	down	3.10015	-3.10015	-1.63234	1.66443	5.15998	0.735029	2.36737	RP11-521L9.1	RP11-521L9.1 (from geneSymbol)	RP11-521L9.1	RP11-521L9.1
uc063aoz.1|RP11-597D13.8	0.00871728	down	2.28608	-2.28608	-1.19287	1.13927	2.60445	0.188107	1.38098	RP11-597D13.8	RP11-597D13.8 (from geneSymbol)	RP11-597D13.8	RP11-597D13.8
uc058phy.1,uc058phz.1|RP11-603J24.5	0.0241348	down	2.05479	-2.05479	-1.03899	4.67777	9.61184	2.22582	3.26481	RP11-603J24.5	RP11-603J24.5 (from geneSymbol)	RP11-603J24.5	RP11-603J24.5
uc060gro.1,uc060grp.1|RP11-6N17.6	0.0162441	down	2.10752	-2.10752	-1.07554	1.5038	3.16929	0.588617	1.66416	RP11-6N17.6	RP11-6N17.6 (from geneSymbol)	RP11-6N17.6	RP11-6N17.6
uc059guk.1|RP11-701H24.7	0.00901767	down	2.32328	-2.32328	-1.21616	1.22662	2.84979	0.294694	1.51086	RP11-701H24.7	RP11-701H24.7 (from geneSymbol)	RP11-701H24.7	RP11-701H24.7
uc063bjb.1|RP11-701P16.2	0.0234157	up	2.18913	2.18913	1.13036	33.364	15.2408	5.06022	3.92986	RP11-701P16.2	RP11-701P16.2 (from geneSymbol)	RP11-701P16.2	RP11-701P16.2
uc063rhq.1,uc063rhr.1,uc063rhs.1,uc063rht.1,uc063rhu.1,uc063rhv.1|RP11-73O6.3	0.0279823	down	2.06654	-2.06654	-1.04722	1.66886	3.44876	0.73886	1.78608	RP11-73O6.3	RP11-73O6.3 (from geneSymbol)///"cDNA FLJ59783 complete cds, highly similar to sterile alpha motif domain containing 3 (SAMD3), transcript variant 1, mRNA. (from mRNA AK302228)"	RP11-73O6.3	RP11-73O6.3
uc058hyl.1,uc058hym.1,uc058hyn.1,uc058hyo.1,uc058hyq.1|RP11-770J1.3	0.00954741	down	2.33778	-2.33778	-1.22514	2.39747	5.60476	1.26151	2.48665	RP11-770J1.3	RP11-770J1.3 (from geneSymbol)	RP11-770J1.3	RP11-770J1.3
uc060nzy.1|RP11-799B12.1	0.0144482	down	2.315	-2.315	-1.21102	1.56074	3.61312	0.64223	1.85325	RP11-799B12.1	squamous cell carcinoma-related protein-1 mRNA, complete cds. (from mRNA AF363068)	RP11-799B12.1	RP11-799B12.1
uc058mgm.1|RP11-860B13.3	0.00736158	down	2.10329	-2.10329	-1.07265	1.47548	3.10335	0.56118	1.63383	RP11-860B13.3	RP11-860B13.3 (from geneSymbol)	RP11-860B13.3	RP11-860B13.3
uc059qtx.1|RP11-876N24.3	0.0420684	down	2.01782	-2.01782	-1.0128	1.36459	2.75351	0.448471	1.46127	RP11-876N24.3	Sequence 274535 from Patent EP1572962. (from mRNA JD293511)	RP11-876N24.3	RP11-876N24.3
uc059qty.1|RP11-876N24.7	0.0281099	down	2.12502	-2.12502	-1.08747	1.18029	2.50813	0.23914	1.32661	RP11-876N24.7	RP11-876N24.7 (from geneSymbol)	RP11-876N24.7	RP11-876N24.7
uc062jpn.1|RP13-131K19.6	0.013931	down	2.21233	-2.21233	-1.14556	2.96096	6.55062	1.56607	2.71163	RP13-131K19.6	RP13-131K19.6 (from geneSymbol)	RP13-131K19.6	RP13-131K19.6
uc063qcr.1,uc063qcs.1|RP3-512E2.2	0.0133689	down	2.17117	-2.17117	-1.11847	1.09215	2.37125	0.12717	1.24565	RP3-512E2.2	RP3-512E2.2 (from geneSymbol)	RP3-512E2.2	RP3-512E2.2
uc061vwi.1|RP4-568C11.4	0.0180742	up	3.31306	3.31306	1.72816	11.1397	3.36237	3.47764	1.74948	RP4-568C11.4	Human endogenous retrovirus envelope region mRNA (PL1). (from mRNA M11119)	RP4-568C11.4	RP4-568C11.4
uc031ttu.2|RP4-594I10.3	0.0457245	down	2.44314	-2.44314	-1.28874	3.43809	8.39973	1.78161	3.07034	RP4-594I10.3	RP4-594I10.3 (from geneSymbol)	RP4-594I10.3	RP4-594I10.3
uc057cfs.1,uc057cft.1|RP4-635E18.6	0.0169223	down	2.05021	-2.05021	-1.03577	1.48816	3.05104	0.573526	1.6093	RP4-635E18.6	RP4-635E18.6 (from geneSymbol)	RP4-635E18.6	RP4-635E18.6
uc059yjm.1|RP5-1142A6.9	0.0145951	down	2.07532	-2.07532	-1.05333	3.17786	6.59505	1.66805	2.72138	RP5-1142A6.9	cDNA FLJ40532 fis, clone TESTI2047801. (from mRNA AK097851)	RP5-1142A6.9	RP5-1142A6.9
uc057jhf.1|RP5-1180E21.4	0.0343958	down	2.21353	-2.21353	-1.14635	2.22951	4.93509	1.15673	2.30308	RP5-1180E21.4	RP5-1180E21.4 (from geneSymbol)	RP5-1180E21.4	RP5-1180E21.4
uc011mox.1,uc004dwg.1|RP6-159A1.4	0.0071908	up	2.27239	2.27239	1.18421	176.466	77.6566	7.46325	6.27904	RP6-159A1.4	mir-223 transcript variant 2 mRNA, complete sequence. (from mRNA DQ680072)///"mir-223 transcript variant 1 mRNA, complete sequence. (from mRNA DQ680071)"	RP6-159A1.4	RP6-159A1.4
uc002iqw.2,uc060hio.1,uc060hip.1,uc060hiq.1,uc060hir.1,uc060his.1,uc060hit.1,uc060hiu.1|RSAD1	0.00402768	down	2.18807	-2.18807	-1.12966	1.61105	3.52509	0.688	1.81766	RSAD1	radical S-adenosyl methionine domain containing 1 (RSAD1), transcript variant 1, mRNA. (from RefSeq NM_018346)///radical S-adenosyl methionine domain containing 1 (from HGNC RSAD1)///May be involved in porphyrin cofactor biosynthesis. (from UniProt Q9HA92)///The sequence shown here is derived from an Ensembl automatic analysis pipeline and should be considered as preliminary data. (from UniProt H…	RSAD1	RSAD1
uc001fbr.2|S100A12	0.00056118	up	4.33676	4.33676	2.11662	1233.37	284.399	10.2684	8.15177	S100A12	S100 calcium binding protein A12 (S100A12), mRNA. (from RefSeq NM_005621)	S100A12	S100A12
uc057laz.1,uc001fbs.3,uc057lba.1|S100A8	0.00124549	up	3.04735	3.04735	1.60755	7089.39	2326.41	12.7914	11.1839	S100A8	S100A8 is a calcium- and zinc-binding protein which plays a prominent role in the regulation of inflammatory processes and immune response. It can induce neutrophil chemotaxis and adhesion. Predominantly found as calprotectin (S100A8/A9) which has a wide plethora of intra- and extracellular functions. The intracellular functions include: facilitating leukocyte arachidonic acid trafficking and met…	S100A8	S100A8
uc001fbq.3|S100A9	0.00205983	up	2.59609	2.59609	1.37634	16530.2	6367.35	14.0128	12.6365	S100A9	S100 calcium binding protein A9 (S100A9), mRNA. (from RefSeq NM_002965)	S100A9	S100A9
uc003gjl.4,uc062uyr.1|S100P	0.010578	up	4.39456	4.39456	2.13572	150.937	34.3462	7.2378	5.10208	S100P	S100 calcium binding protein P (S100P), mRNA. (from RefSeq NM_005980)///S100 calcium binding protein P (from HGNC S100P)	S100P	S100P
uc010gky.3,uc002yju.3,uc002yjv.1,uc032puq.2,uc061zbm.1,uc061zbn.1|SAMSN1	0.0140976	up	2.17332	2.17332	1.1199	58.5491	26.94	5.87158	4.75168	SAMSN1	Negative regulator of B-cell activation. Down-regulates cell proliferation (in vitro). Promotes RAC1-dependent membrane ruffle formation and reorganization of the actin cytoskeleton. Regulates cell spreading and cell polarization. Stimulates HDAC1 activity. Regulates LYN activity by modulating its tyrosine phosphorylation (By similarity). (from UniProt Q9NSI8)///"SAM domain, SH3 domain and nuclea…	SAMSN1	SAMSN1
uc002gbh.4,uc010clb.3,uc002gbi.4,uc060aaj.1|SCIMP	0.0263738	down	2.27728	-2.27728	-1.18731	3.58509	8.16425	1.84201	3.02932	SCIMP	SLP adaptor and CSK interacting membrane protein (SCIMP), transcript variant 1, mRNA. (from RefSeq NM_207103)///"SLP adaptor and CSK interacting membrane protein (SCIMP), transcript variant 2, mRNA. (from RefSeq NM_001271842)"///Lipid tetraspanin-associated transmembrane adapter/mediator involved in major histocompatibility complex (MHC) class II signaling transduction. Required in generating the…	SCIMP	SCIMP
uc060pwl.1,uc060pwm.1,uc010xev.3,uc010xew.3|SERPINB10	0.00284601	up	3.3163	3.3163	1.72957	6.60864	1.99278	2.72435	0.994782	SERPINB10	Belongs to the serpin family. (from UniProt H7BYS2)///Belongs to the serpin family. (from UniProt H7C004)///Protease inhibitor that may play a role in the regulation of protease activities during hematopoiesis and apoptosis induced by TNF. May regulate protease activities in the cytoplasm and in the nucleus. (from UniProt P48595)///"serpin peptidase inhibitor, clade B (ovalbumin), member 10 (SERP…	SERPINB10	SERPINB10
uc009xio.2,uc001ijn.2,uc001ijo.2,uc057rog.1|SFMBT2	0.00665477	down	2.00508	-2.00508	-1.00366	1.30374	2.6141	0.382655	1.38631	SFMBT2	Scm-like with four mbt domains 2 (SFMBT2), transcript variant 2, mRNA. (from RefSeq NM_001018039)///"Scm-like with four mbt domains 2 (SFMBT2), transcript variant 1, mRNA. (from RefSeq NM_001029880)"///The sequence shown here is derived from an Ensembl automatic analysis pipeline and should be considered as preliminary data. (from UniProt Q5T981)///The sequence shown here is derived from an Ensem…	SFMBT2	SFMBT2
uc001xgj.5|SGPP1	0.00609951	down	2.00119	-2.00119	-1.00086	3.0836	6.17089	1.62462	2.62548	SGPP1	sphingosine-1-phosphate phosphatase 1 (SGPP1), mRNA. (from RefSeq NM_030791)	SGPP1	SGPP1
uc002pwq.4,uc002pwr.3,uc002pws.3,uc061bxl.1,uc010ycy.3,uc010ycz.3,uc002pwp.4,uc002pwo.4,uc061bxo.1,uc061bxp.1,uc061bxq.1|SIGLEC10	0.0181593	down	2.02022	-2.02022	-1.01451	11.8097	23.858	3.56189	4.5764	SIGLEC10	sialic acid binding Ig like lectin 10 (SIGLEC10), transcript variant 5, mRNA. (from RefSeq NM_001171159)///"sialic acid binding Ig like lectin 10 (SIGLEC10), transcript variant 3, mRNA. (from RefSeq NM_001171157)"///"sialic acid binding Ig like lectin 10 (SIGLEC10), transcript variant 7, mRNA. (from RefSeq NM_001171161)"///sialic acid binding Ig-like lectin 10 (from HGNC SIGLEC10)///The sequence …	SIGLEC10	SIGLEC10
uc001fwl.6,uc057mla.1,uc031vca.2,uc057mlb.1|SLAMF1	0.00319615	down	2.24436	-2.24436	-1.1663	1.83697	4.12281	0.877325	2.04363	SLAMF1	signaling lymphocytic activation molecule family member 1 (SLAMF1), transcript variant 1, mRNA. (from RefSeq NM_003037)///signaling lymphocytic activation molecule family member 1 (from HGNC SLAMF1)	SLAMF1	SLAMF1
uc003kwq.4,uc063gue.1,uc063guf.1|SLC22A4	0.00485627	up	2.0013	2.0013	1.00093	20.7083	10.3475	4.37214	3.37121	SLC22A4	solute carrier family 22 member 4 (SLC22A4), mRNA. (from RefSeq NM_003059)///"solute carrier family 22 (organic cation/zwitterion transporter), member 4 (from HGNC SLC22A4)"	SLC22A4	SLC22A4
uc003oln.4,uc063ocv.1,uc003oll.4,uc003olm.4,uc063ocw.1,uc063ocx.1,uc063ocy.1,uc063ocz.1|SLC26A8	0.0408585	up	2.37439	2.37439	1.24756	7.54111	3.17602	2.91478	1.66722	SLC26A8	solute carrier family 26 member 8 (SLC26A8), transcript variant 1, mRNA. (from RefSeq NM_052961)///"solute carrier family 26 (anion exchanger), member 8 (from HGNC SLC26A8)"///"solute carrier family 26 member 8 (SLC26A8), transcript variant 2, mRNA. (from RefSeq NM_138718)"///"solute carrier family 26 member 8 (SLC26A8), transcript variant 3, mRNA. (from RefSeq NM_001193476)"///The sequence shown…	SLC26A8	SLC26A8
uc001qtr.4,uc058kus.1,uc058kut.1,uc058kuu.1,uc058kuv.1,uc058kuw.1,uc058kux.1,uc058kuy.1,uc058kuz.1,uc058kva.1,uc058kvb.1|SLC2A3	0.00175415	up	2.60039	2.60039	1.37873	201.307	77.4142	7.65326	6.27453	SLC2A3	solute carrier family 2 member 3 (SLC2A3), mRNA. (from RefSeq NM_006931)///"solute carrier family 2 (facilitated glucose transporter), member 3 (from HGNC SLC2A3)"///The sequence shown here is derived from an Ensembl automatic analysis pipeline and should be considered as preliminary data. (from UniProt F5GYR5)///The sequence shown here is derived from an Ensembl automatic analysis pipeline and s…	SLC2A3	SLC2A3
uc004cef.4,uc064wvt.1,uc004cee.4,uc064wvu.1,uc064wvv.1|SLC2A6	0.0226225	down	2.29565	-2.29565	-1.19891	2.62063	6.01605	1.38991	2.58882	SLC2A6	solute carrier family 2 member 6 (SLC2A6), transcript variant 2, mRNA. (from RefSeq NM_001145099)///"solute carrier family 2 (facilitated glucose transporter), member 6 (from HGNC SLC2A6)"///"solute carrier family 2 member 6 (SLC2A6), transcript variant 1, mRNA. (from RefSeq NM_017585)"///The sequence shown here is derived from an Ensembl automatic analysis pipeline and should be considered as pr…	SLC2A6	SLC2A6
uc001qbn.4,uc058isz.1,uc058ita.1,uc010sau.3,uc010sav.2,uc058itb.1|SLC37A2	0.0426813	down	2.27715	-2.27715	-1.18723	1.97599	4.49962	0.982577	2.1698	SLC37A2	solute carrier family 37 member 2 (SLC37A2), transcript variant 2, mRNA. (from RefSeq NM_001145290)///The sequence shown here is derived from an Ensembl automatic analysis pipeline and should be considered as preliminary data. (from UniProt E9PRJ4)///"solute carrier family 37 (glucose-6-phosphate transporter), member 2 (from HGNC SLC37A2)"///"solute carrier family 37 member 2 (SLC37A2), transcrip…	SLC37A2	SLC37A2
uc064inc.1,uc003vvp.5,uc010lnh.5,uc003vvo.5,uc064ind.1,uc064ine.1,uc064inf.1,uc064ing.1,uc064inh.1,uc064ini.1,uc064inj.1,uc064ink.1,uc064inl.1,uc064inm.1,uc064inn.1,uc064ino.1,uc064inp.1,uc064inq.1,uc064inr.1,uc064ins.1,uc064int.1,uc064inu.1,uc064inv.1,uc064inw.1,uc064inx.1,uc064iny.1,uc064inz.1,uc003vvq.1|SLC37A3	0.00287646	up	2.42651	2.42651	1.27888	19.7426	8.1362	4.30324	3.02436	SLC37A3	The sequence shown here is derived from an Ensembl automatic analysis pipeline and should be considered as preliminary data. (from UniProt F8WAR9)///"solute carrier family 37 member 3 (SLC37A3), transcript variant 2, mRNA. (from RefSeq NM_032295)"///"solute carrier family 37 member 3 (SLC37A3), transcript variant 3, mRNA. (from RefSeq NM_001287498)"///"solute carrier family 37 member 3 (SLC37A3),…	SLC37A3	SLC37A3
uc004bgk.3,uc064vcx.1|SLC46A2	0.0294464	down	2.0077	-2.0077	-1.00554	1.47539	2.96213	0.561094	1.56663	SLC46A2	solute carrier family 46 member 2 (SLC46A2), mRNA. (from RefSeq NM_033051)///The sequence shown here is derived from an Ensembl automatic analysis pipeline and should be considered as preliminary data. (from UniProt S4R3Y2)	SLC46A2	SLC46A2
uc059kor.1,uc002aqj.4,uc059kos.1,uc059kot.1,uc059kou.1,uc010ujr.3,uc059kov.1,uc010ujs.3,uc059kow.1,uc010ujt.3,uc059koy.1,uc059koz.1,uc059kpa.1,uc059kpb.1,uc059kpc.1|SMAD3	0.0147456	down	2.04992	-2.04992	-1.03557	2.53277	5.19198	1.34072	2.37629	SMAD3	The sequence shown here is derived from an Ensembl automatic analysis pipeline and should be considered as preliminary data. (from UniProt H0YL71)///"SMAD family member 3 (SMAD3), transcript variant 1, mRNA. (from RefSeq NM_005902)"///SMAD family member 3 (from HGNC SMAD3)///The sequence shown here is derived from an Ensembl automatic analysis pipeline and should be considered as preliminary data…	SMAD3	SMAD3
uc062ikb.1|SNORA6	0.0247873	down	2.15947	-2.15947	-1.11068	1.68159	3.63134	0.749824	1.8605	SNORA6	small nucleolar RNA, H/ACA box 6 (SNORA6), small nucleolar RNA. (from RefSeq NR_002325)	SNORA6	SNORA6
uc063rmc.1|SNORD100	0.0458882	down	2.08703	-2.08703	-1.06145	1.27429	2.65949	0.349698	1.41115	SNORD100	small nucleolar RNA, C/D box 100 (SNORD100), small nucleolar RNA. (from RefSeq NR_002435)	SNORD100	SNORD100
uc001yxb.5|SNORD107	0.0448605	down	2.07014	-2.07014	-1.04973	1.12748	2.33405	0.173105	1.22284	SNORD107	small nucleolar RNA, C/D box 107 (SNORD107), small nucleolar RNA. (from RefSeq NR_001293)	SNORD107	SNORD107
uc057fwc.1|SNORD55	0.0363837	down	2.00783	-2.00783	-1.00564	1.22319	2.45596	0.290647	1.29629	SNORD55	small nucleolar RNA, C/D box 55 (SNORD55), small nucleolar RNA. (from RefSeq NR_000015)	SNORD55	SNORD55
uc057mho.1,uc059gui.1|SNORD64	0.0405624	down	2.10923	-2.10923	-1.07672	1.33764	2.82139	0.419689	1.49641	SNORD64	small nucleolar RNA, C/D box 64 (from HGNC SNORD64)///"small nucleolar RNA, C/D box 64 (SNORD64), small nucleolar RNA. (from RefSeq NR_001294)"	SNORD64	SNORD64
uc063kya.1|SNORD96A	0.00625359	down	2.3717	-2.3717	-1.24592	1.91092	4.53212	0.934267	2.18019	SNORD96A	small nucleolar RNA, C/D box 96A (SNORD96A), small nucleolar RNA. (from RefSeq NR_002592)	SNORD96A	SNORD96A
uc002jvl.4,uc060kud.1|SOCS3	0.000212713	up	3.4973	3.4973	1.80624	36.0175	10.2986	5.17062	3.36438	SOCS3	suppressor of cytokine signaling 3 (SOCS3), mRNA. (from RefSeq NM_003955)///The sequence shown here is derived from an Ensembl automatic analysis pipeline and should be considered as preliminary data. (from UniProt K7EIF6)	SOCS3	SOCS3
uc060hkc.1,uc060hkd.1,uc002ird.4,uc002irf.4,uc060hke.1,uc060hkf.1,uc060hkg.1,uc060hkh.1,uc060hki.1,uc060hkj.1,uc060hkk.1,uc060hkl.1,uc060hkm.1,uc060hkn.1,uc002irg.5,uc060hko.1,uc060hkp.1,uc284ojd.1,uc060hkq.1,uc284oje.1,uc060hkr.1,uc060hks.1,uc060hkt.1,uc060hku.1,uc060hkv.1,uc060hkw.1,uc060hkx.1,uc060hky.1|SPATA20	0.0334066	down	2.05437	-2.05437	-1.0387	1.03868	2.13383	0.0547498	1.09345	SPATA20	The sequence shown here is derived from an Ensembl automatic analysis pipeline and should be considered as preliminary data. (from UniProt D6R947)///"spermatogenesis associated 20 (SPATA20), transcript variant 3, mRNA. (from RefSeq NM_001258373)"///"spermatogenesis associated 20 (SPATA20), transcript variant 1, mRNA. (from RefSeq NM_022827)"///"spermatogenesis associated 20 (SPATA20), transcript …	SPATA20	SPATA20
uc001rfa.2,uc058lvi.1,uc058lvj.1,uc058lvk.1,uc009ziv.2,uc009ziw.2,uc058lvl.1|SPX	0.0259734	up	2.14431	2.14431	1.10051	4.65008	2.16857	2.21725	1.11674	SPX	spexin hormone (SPX), transcript variant 1, mRNA. (from RefSeq NM_030572)///spexin hormone (from HGNC SPX)///The sequence shown here is derived from an Ensembl automatic analysis pipeline and should be considered as preliminary data. (from UniProt F5GXE5)	SPX	SPX
uc002sqp.2,uc061ljx.1,uc002sqq.2,uc061ljy.1,uc061ljz.1,uc061lka.1,uc061lkb.1,uc061lkc.1,uc061lkd.1,uc061lke.1,uc061lkf.1,uc061lkg.1,uc061lkh.1|ST3GAL5	0.0034412	down	2.35364	-2.35364	-1.23489	1.49139	3.51021	0.576662	1.81156	ST3GAL5	ST3 beta-galactoside alpha-2,3-sialyltransferase 5 (ST3GAL5), transcript variant 2, mRNA. (from RefSeq NM_001042437)///"Catalyzes the formation of ganglioside GM3 (alpha-N- acetylneuraminyl-2,3-beta-D-galactosyl-1, 4-beta-D- glucosylceramide). (from UniProt Q9UNP4)"///"ST3 beta-galactoside alpha-2,3-sialyltransferase 5 (ST3GAL5), transcript variant 1, mRNA. (from RefSeq NM_003896)"///"ST3 beta-ga…	ST3GAL5	ST3GAL5
uc001dhh.3,uc057hsm.1,uc057hsn.1|ST6GALNAC3	0.0159002	up	2.14179	2.14179	1.09882	4.63167	2.16252	2.21153	1.11271	ST6GALNAC3	ST6 (alpha-N-acetyl-neuraminyl-2,3-beta-galactosyl-1, 3)-N-acetylgalactosaminide alpha-2,6-sialyltransferase 3 (ST6GALNAC3), transcript variant 1, mRNA. (from RefSeq NM_152996)///The sequence shown here is derived from an Ensembl automatic analysis pipeline and should be considered as preliminary data. (from UniProt A0A087WWK2)///"ST6 (alpha-N-acetyl-neuraminyl-2,3-beta-galactosyl-1,3)-N-acetylga…	ST6GALNAC3	ST6GALNAC3
uc003hka.4|STBD1	0.00590231	up	2.67297	2.67297	1.41844	4.63116	1.73259	2.21137	0.79293	STBD1	starch binding domain 1 (STBD1), mRNA. (from RefSeq NM_003943)	STBD1	STBD1
uc003ezf.3|SUCNR1	0.0137182	up	2.17435	2.17435	1.12058	3.80214	1.74864	1.92681	0.80623	SUCNR1	succinate receptor 1 (SUCNR1), mRNA. (from RefSeq NM_033050)	SUCNR1	SUCNR1
uc064atl.1,uc064atm.1,uc010ksa.1,uc003sjf.4,uc011jvq.2,uc064atn.1,uc064ato.1,uc064atp.1,uc064atq.1,uc064atr.1,uc064ats.1,uc064att.1,uc064atu.1,uc021zym.2,uc064atv.1,uc064atw.1,uc064atx.1,uc064aty.1,uc064atz.1,uc064aua.1,uc064aub.1,uc064auc.1,uc064aud.1,uc064aue.1,uc064auf.1,uc064aug.1,uc064auh.1,uc064aui.1,uc064auj.1,uc064auk.1,uc064aul.1,uc003sjj.2,uc064aum.1,uc064aun.1,uc064auo.1|SUN1	0.00742622	down	2.01943	-2.01943	-1.01395	2.14141	4.32443	1.09856	2.11251	SUN1	Sad1 and UNC84 domain containing 1 (from HGNC SUN1)///"Sad1 and UNC84 domain containing 1 (SUN1), transcript variant 4, mRNA. (from RefSeq NM_001171945)"///"Sad1 and UNC84 domain containing 1 (SUN1), transcript variant 2, mRNA. (from RefSeq NM_025154)"///"Sad1 and UNC84 domain containing 1 (SUN1), transcript variant 3, mRNA. (from RefSeq NM_001171944)"///The sequence shown here is derived from an…	SUN1	SUN1
uc002ilv.1,uc060gpu.1|TBX21	0.0218486	down	2.85648	-2.85648	-1.51424	1.91586	5.47263	0.937995	2.45223	TBX21	T-box 21 (TBX21), mRNA. (from RefSeq NM_013351)///T-box 21 (from HGNC TBX21)	TBX21	TBX21
uc058bsh.1,uc001noj.3,uc058bsi.1,uc058bsj.1,uc058bsk.1|TCN1	0.0144269	up	4.06259	4.06259	2.0224	35.8607	8.82706	5.16433	3.14193	TCN1	transcobalamin I (vitamin B12 binding protein, R binder family) (from HGNC TCN1)///"transcobalamin 1 (TCN1), mRNA. (from RefSeq NM_001062)"	TCN1	TCN1
uc001klb.4,uc057vax.1,uc057vay.1,uc010qoi.3,uc057vaz.1,uc057vba.1,uc057vbb.1|TCTN3	0.00888268	down	2.06765	-2.06765	-1.04799	1.74423	3.60646	0.802588	1.85058	TCTN3	tectonic family member 3 (TCTN3), transcript variant 1, mRNA. (from RefSeq NM_015631)///Part of the tectonic-like complex which is required for tissue-specific ciliogenesis and may regulate ciliary membrane composition (By similarity). May be involved in apoptosis regulation. Necessary for signal transduction through the sonic hedgehog (Shh) signaling pathway. (from UniProt Q6NUS6)///tectonic fam…	TCTN3	TCTN3
uc001yom.5,uc059fve.1,uc059fvf.1,uc059fvg.1,uc059fvh.1,uc059fvj.1,uc059fvl.1,uc059fvm.1|TDRD9	0.0313027	up	2.25089	2.25089	1.17049	6.88476	3.05869	2.78341	1.61291	TDRD9	tudor domain containing 9 (TDRD9), mRNA. (from RefSeq NM_153046)///tudor domain containing 9 (from HGNC TDRD9)///The sequence shown here is derived from an Ensembl automatic analysis pipeline and should be considered as preliminary data. (from UniProt H0YJJ2)	TDRD9	TDRD9
uc059tno.1,uc059tnp.1,uc002ecd.3,uc059tnq.1,uc059tnr.1,uc059tns.1,uc059tnt.1,uc059tnu.1,uc059tnv.1,uc059tnw.1,uc059tnx.1,uc021tgx.1,uc059tny.1,uc002ece.2,uc059tnz.1,uc059toa.1,uc059tob.1|TGFB1I1	0.0270367	up	2.02856	2.02856	1.02045	3.04535	1.50124	1.60661	0.586154	TGFB1I1	Transforming Growth Factor Beta 1 Induced Transcript 1. (from UniProt H3BN49)	TGFB1I1	TGFB1I1
uc003lbf.5,uc063hfn.1,uc063hfo.1,uc063hfp.1,uc063hfq.1,uc063hfr.1,uc063hfs.1,uc063hft.1,uc063hfu.1,uc063hfv.1,uc063hfw.1,uc063hfx.1,uc063hfy.1,uc063hfz.1,uc063hga.1|TGFBI	0.0205696	down	3.79539	-3.79539	-1.92425	6.38533	24.2348	2.67476	4.59901	TGFBI	transforming growth factor beta induced (TGFBI), mRNA. (from RefSeq NM_000358)///"transforming growth factor, beta-induced, 68kDa (from HGNC TGFBI)"///The sequence shown here is derived from an Ensembl automatic analysis pipeline and should be considered as preliminary data. (from UniProt H0Y8M8)///The sequence shown here is derived from an Ensembl automatic analysis pipeline and should be consid…	TGFBI	TGFBI
uc009wde.4,uc001doh.4,uc001doj.4,uc057igi.1,uc057igj.1,uc001doi.4,uc057igk.1,uc057igl.1,uc057igm.1,uc057ign.1,uc057igo.1|TGFBR3	0.0487616	down	2.62336	-2.62336	-1.39141	1.79437	4.70727	0.843476	2.23489	TGFBR3	The sequence shown here is derived from an Ensembl automatic analysis pipeline and should be considered as preliminary data. (from UniProt E9PKY4)///"transforming growth factor beta receptor III (TGFBR3), transcript variant 1, mRNA. (from RefSeq NM_003243)"///"transforming growth factor beta receptor III (TGFBR3), transcript variant 3, mRNA. (from RefSeq NM_001195684)"///Binds to TGF-beta. Could …	TGFBR3	TGFBR3
uc002yow.2,uc061zmh.1,uc011adl.2,uc061zmi.1,uc002yox.2,uc061zmj.1|TIAM1	0.0164029	down	2.61481	-2.61481	-1.38671	1.81448	4.74452	0.859553	2.24626	TIAM1	T-cell lymphoma invasion and metastasis 1 (TIAM1), mRNA. (from RefSeq NM_003253)///The sequence shown here is derived from an Ensembl automatic analysis pipeline and should be considered as preliminary data. (from UniProt H7C079)///"Modulates the activity of RHO-like proteins and connects extracellular signals to cytoskeletal activities. Acts as a GDP- dissociation stimulator protein that stimula…	TIAM1	TIAM1
uc001xds.4,uc059bzp.1,uc010api.4,uc059bzq.1,uc059bzr.1,uc059bzs.1,uc059bzt.1,uc059bzu.1,uc010aph.4,uc059bzv.1|TIMM9	0.00243226	down	2.17614	-2.17614	-1.12177	2.52003	5.48393	1.33344	2.45521	TIMM9	translocase of inner mitochondrial membrane 9 (TIMM9), transcript variant 1, mRNA. (from RefSeq NM_012460)///translocase of inner mitochondrial membrane 9 homolog (yeast) (from HGNC TIMM9)///"translocase of inner mitochondrial membrane 9 (TIMM9), transcript variant 4, mRNA. (from RefSeq NM_001304487)"///"translocase of inner mitochondrial membrane 9 (TIMM9), transcript variant 8, mRNA. (from RefS…	TIMM9	TIMM9
uc004cvc.4,uc064xzw.1|TLR7	0.00651413	down	2.67014	-2.67014	-1.41691	1.46155	3.90253	0.547494	1.96441	TLR7	toll like receptor 7 (TLR7), mRNA. (from RefSeq NM_016562)///toll-like receptor 7 (from HGNC TLR7)	TLR7	TLR7
uc003ghq.2,uc003ghr.2|TMEM128	0.0147987	down	2.07565	-2.07565	-1.05356	1.89353	3.93029	0.921075	1.97464	TMEM128	transmembrane protein 128 (TMEM128), transcript variant 3, mRNA. (from RefSeq NM_032927)///"transmembrane protein 128 (TMEM128), transcript variant 2, mRNA. (from RefSeq NM_001297552)"	TMEM128	TMEM128
uc001olq.3,uc058ehc.1,uc058ehd.1,uc058ehe.1,uc001olr.3,uc058ehf.1,uc058ehg.1,uc058ehh.1,uc058ehi.1,uc058ehj.1,uc058ehk.1,uc058ehl.1,uc058ehm.1,uc058ehn.1,uc058eho.1,uc058ehp.1,uc058ehq.1|TMEM134	0.00190296	down	2.08327	-2.08327	-1.05885	1.00686	2.09756	0.00986037	1.06871	TMEM134	transmembrane protein 134 (TMEM134), transcript variant 1, mRNA. (from RefSeq NM_025124)///Membrane ; Multi-pass membrane protein (from UniProt Q9H6X4)///transmembrane protein 134 (from HGNC TMEM134)///The sequence shown here is derived from an Ensembl automatic analysis pipeline and should be considered as preliminary data. (from UniProt A0A087WY65)///"transmembrane protein 134 (TMEM134), transc…	TMEM134	TMEM134
uc058boc.1|TMX2-CTNND1	0.0165768	down	2.16299	-2.16299	-1.11303	3.29375	7.12436	1.71973	2.83276	TMX2-CTNND1	The sequence shown here is derived from an Ensembl automatic analysis pipeline and should be considered as preliminary data. (from UniProt H3BSU7)	TMX2-CTNND1	TMX2-CTNND1
uc057buq.1,uc057bur.1,uc001anh.4,uc057bus.1,uc057but.1,uc001ane.4,uc001anf.4,uc001ang.4,uc001ana.4,uc057buu.1,uc057buv.1,uc057buw.1,uc057bux.1,uc057buy.1,uc057buz.1,uc057bva.1,uc057bvb.1,uc057bvc.1,uc057bvd.1,uc057bve.1|TNFRSF25	0.045821	down	2.33044	-2.33044	-1.2206	1.78774	4.16621	0.838133	2.05874	TNFRSF25	tumor necrosis factor receptor superfamily, member 25 (from HGNC TNFRSF25)///"tumor necrosis factor receptor superfamily member 25 (TNFRSF25), transcript variant 1, mRNA. (from RefSeq NM_148965)"///Receptor for TNFSF12/APO3L/TWEAK. Interacts directly with the adapter TRADD. Mediates activation of NF-kappa-B and induces apoptosis. May play a role in regulating lymphocyte homeostasis. (from UniProt…	TNFRSF25	TNFRSF25
uc002gig.2,uc284ohw.1,uc002gih.5,uc060auo.1,uc060aup.1,uc060auq.1,uc010cnf.2,uc010cng.2,uc002gii.2,uc031qyq.2,uc060aur.1,uc002gij.4,uc010cni.4,uc060aus.1,uc060aut.1,uc010cnh.4,uc060auu.1,uc060auv.1,uc002gim.5,uc060auw.1,uc060aux.1,uc060auy.1,uc060auz.1,uc010cnj.2,uc060ava.1,uc060avb.1,uc060avc.1,uc060avd.1|TP53	0.0157049	down	2.21016	-2.21016	-1.14415	5.07081	11.2073	2.34222	3.48637	TP53	Acts as a tumor suppressor in many tumor types; induces growth arrest or apoptosis depending on the physiological circumstances and cell type. Involved in cell cycle regulation as a trans-activator that acts to negatively regulate cell division by controlling a set of genes required for this process. One of the activated genes is an inhibitor of cyclin-dependent kinases. Apoptosis induction seems…	TP53	TP53
uc058arn.1,uc001myl.4,uc031pzx.1,uc031pzy.1,uc001myi.5,uc001myk.4,uc058art.1,uc058aru.1,uc058arv.1,uc058arw.1,uc058arx.1,uc058ary.1,uc058arz.1,uc058asa.1,uc058asb.1,uc058asc.1,uc058asd.1,uc058ase.1,uc058asf.1,uc058asg.1,uc058ash.1,uc058asi.1,uc058asj.1|TP53I11	0.00390556	up	2.09945	2.09945	1.07001	11.6549	5.55141	3.54287	2.47285	TP53I11	The sequence shown here is derived from an Ensembl automatic analysis pipeline and should be considered as preliminary data. (from UniProt E9PPM1)///"tumor protein p53 inducible protein 11 (TP53I11), transcript variant 4, mRNA. (from RefSeq NM_001258323)"///"tumor protein p53 inducible protein 11 (TP53I11), transcript variant 2, mRNA. (from RefSeq NM_001258321)"///"tumor protein p53 inducible pro…	TP53I11	TP53I11
uc002rey.2,uc002rez.3,uc002rex.3,uc061hbu.1,uc061hbv.1,uc061hbw.1|TP53I3	0.00498012	up	2.12927	2.12927	1.09036	8.81095	4.13801	3.1393	2.04894	TP53I3	tumor protein p53 inducible protein 3 (TP53I3), transcript variant 2, mRNA. (from RefSeq NM_147184)///"tumor protein p53 inducible protein 3 (TP53I3), transcript variant 1, mRNA. (from RefSeq NM_004881)"///"tumor protein p53 inducible protein 3 (TP53I3), transcript variant 3, mRNA. (from RefSeq NM_001206802)"///tumor protein p53 inducible protein 3 (from HGNC TP53I3)///The sequence shown here is …	TP53I3	TP53I3
uc002xsk.4,uc002xsj.6|TP53RK	0.0170522	down	2.07249	-2.07249	-1.05136	2.39955	4.97304	1.26276	2.31413	TP53RK	TP53 regulating kinase (TP53RK), mRNA. (from RefSeq NM_033550)///The sequence shown here is derived from an Ensembl automatic analysis pipeline and should be considered as preliminary data. (from UniProt Q5JZ02)	TP53RK	TP53RK
uc064xkn.1,uc004clu.4,uc064xko.1,uc064xkp.1|TPRN	0.0112208	down	2.02778	-2.02778	-1.0199	1.81435	3.6791	0.859449	1.87935	TPRN	The sequence shown here is derived from an Ensembl automatic analysis pipeline and should be considered as preliminary data. (from UniProt H3BLU1)///"taperin (TPRN), mRNA. (from RefSeq NM_001128228)"///taperin (from HGNC TPRN)	TPRN	TPRN
uc002sou.6,uc061lem.1,uc010ysl.4,uc061len.1,uc002sov.3,uc010fgc.4,uc061leo.1,uc061lep.1,uc061leq.1,uc061les.1|TRABD2A	0.0363502	down	2.22175	-2.22175	-1.15169	1.88303	4.1836	0.913052	2.06475	TRABD2A	TraB domain containing 2A (TRABD2A), transcript variant 2, mRNA. (from RefSeq NM_001080824)///TraB domain containing 2A (from HGNC TRABD2A)///"TraB domain containing 2A (TRABD2A), transcript variant 1, mRNA. (from RefSeq NM_001277053)"///The sequence shown here is derived from an Ensembl automatic analysis pipeline and should be considered as preliminary data. (from UniProt C9IYB5)	TRABD2A	TRABD2A
uc058zhb.1|TRAJ10	0.0118999	down	3.52186	-3.52186	-1.81634	2.50272	8.81424	1.3235	3.13984	TRAJ10	T cell receptor alpha joining 10 (from HGNC TRAJ10)	TRAJ10	TRAJ10
uc058zgy.1|TRAJ13	0.0131627	down	3.55671	-3.55671	-1.83054	1.99253	7.08685	0.994603	2.82515	TRAJ13	The sequence shown here is derived from an Ensembl automatic analysis pipeline and should be considered as preliminary data. (from UniProt A0A075B709)	TRAJ13	TRAJ13
uc021rqm.2|TRAJ17	0.0356187	down	2.90571	-2.90571	-1.53889	1.7922	5.20761	0.841731	2.38062	TRAJ17	The sequence shown here is derived from an Ensembl automatic analysis pipeline and should be considered as preliminary data. (from UniProt A0A075B6W8)	TRAJ17	TRAJ17
uc058zgs.1|TRAJ21	0.0140391	down	3.45471	-3.45471	-1.78856	2.16664	7.48511	1.11546	2.90402	TRAJ21	The sequence shown here is derived from an Ensembl automatic analysis pipeline and should be considered as preliminary data. (from UniProt A0A075B6V2)	TRAJ21	TRAJ21
uc058zgr.1|TRAJ22	0.038827	down	3.00569	-3.00569	-1.5877	2.58693	7.7755	1.37124	2.95893	TRAJ22	The sequence shown here is derived from an Ensembl automatic analysis pipeline and should be considered as preliminary data. (from UniProt A0A075B6Z0)	TRAJ22	TRAJ22
uc058zgn.1|TRAJ27	0.0285814	down	2.86501	-2.86501	-1.51854	2.70276	7.74343	1.43443	2.95297	TRAJ27	The sequence shown here is derived from an Ensembl automatic analysis pipeline and should be considered as preliminary data. (from UniProt A0A075B6W6)	TRAJ27	TRAJ27
uc058zhg.1|TRAJ3	0.00881696	down	3.6125	-3.6125	-1.853	1.84013	6.64748	0.879811	2.73281	TRAJ3	The sequence shown here is derived from an Ensembl automatic analysis pipeline and should be considered as preliminary data. (from UniProt A0A075B6Y3)	TRAJ3	TRAJ3
uc058zgh.1|TRAJ33	0.0112846	down	4.49491	-4.49491	-2.16829	1.71957	7.72929	0.782045	2.95034	TRAJ33	The sequence shown here is derived from an Ensembl automatic analysis pipeline and should be considered as preliminary data. (from UniProt A0A075B6W3)	TRAJ33	TRAJ33
uc058zgg.1|TRAJ34	0.0168718	down	2.77082	-2.77082	-1.47032	2.38924	6.62017	1.25655	2.72687	TRAJ34	T cell receptor alpha joining 34 (from HGNC TRAJ34)	TRAJ34	TRAJ34
uc021rpz.2|TRAJ42	0.00723233	down	4.15282	-4.15282	-2.05409	2.17276	9.02308	1.11953	3.17362	TRAJ42	The sequence shown here is derived from an Ensembl automatic analysis pipeline and should be considered as preliminary data. (from UniProt A0A075B6Y9)	TRAJ42	TRAJ42
uc058zfw.1|TRAJ46	0.0301067	down	2.31485	-2.31485	-1.21092	1.25182	2.89778	0.324028	1.53495	TRAJ46	The sequence shown here is derived from an Ensembl automatic analysis pipeline and should be considered as preliminary data. (from UniProt A0A075B6W4)	TRAJ46	TRAJ46
uc058zfu.1|TRAJ48	0.0248335	down	3.3443	-3.3443	-1.7417	1.543	5.16026	0.62574	2.36744	TRAJ48	The sequence shown here is derived from an Ensembl automatic analysis pipeline and should be considered as preliminary data. (from UniProt A0A075B6V3)	TRAJ48	TRAJ48
uc058zhe.1|TRAJ5	0.0488556	down	2.66072	-2.66072	-1.41182	2.77412	7.38116	1.47203	2.88385	TRAJ5	The sequence shown here is derived from an Ensembl automatic analysis pipeline and should be considered as preliminary data. (from UniProt A0A075B6V8)	TRAJ5	TRAJ5
uc058zfr.1|TRAJ52	0.0300199	down	3.1206	-3.1206	-1.64182	1.099	3.42953	0.136186	1.77801	TRAJ52	The sequence shown here is derived from an Ensembl automatic analysis pipeline and should be considered as preliminary data. (from UniProt A0A075B6W2)	TRAJ52	TRAJ52
uc058zhd.1|TRAJ6	0.0385973	down	3.29889	-3.29889	-1.72198	2.1762	7.17902	1.12181	2.84379	TRAJ6	The sequence shown here is derived from an Ensembl automatic analysis pipeline and should be considered as preliminary data. (from UniProt A0A075B6Z3)	TRAJ6	TRAJ6
uc058zdv.1|TRAV13-2	0.00898504	down	2.46712	-2.46712	-1.30283	1.04054	2.56712	0.0573258	1.36015	TRAV13-2	T cell receptor alpha variable 13-2 (from HGNC TRAV13-2)	TRAV13-2	TRAV13-2
uc058zdy.1|TRAV16	0.0107602	down	2.24945	-2.24945	-1.16957	1	2.24945	0	1.16957	TRAV16	T cell receptor alpha variable 16 (from HGNC TRAV16)	TRAV16	TRAV16
uc021rpo.3|TRAV20	0.00997569	down	2.01182	-2.01182	-1.0085	1	2.01182	0	1.0085	TRAV20	T cell receptor alpha variable 20 (from HGNC TRAV20)	TRAV20	TRAV20
uc058zek.1|TRAV29DV5	0.0450118	down	2.02097	-2.02097	-1.01505	1	2.02097	0	1.01505	TRAV29DV5	T cell receptor alpha variable 29/delta variable 5 (gene/pseudogene) (from HGNC TRAV29DV5)	TRAV29DV5	TRAV29DV5
uc001wbn.5|TRAV3	0.0311951	down	2.15831	-2.15831	-1.1099	1.05042	2.26713	0.0709652	1.18087	TRAV3	T cell receptor alpha variable 3 (gene/pseudogene) (from HGNC TRAV3)	TRAV3	TRAV3
uc058zet.1|TRAV41	0.0302575	down	2.08003	-2.08003	-1.0566	1.01314	2.10736	0.0188324	1.07543	TRAV41	T cell receptor alpha variable 41 (from HGNC TRAV41)	TRAV41	TRAV41
uc001wbz.2|TRAV8-2	0.021512	down	2.14628	-2.14628	-1.10184	1.08246	2.32326	0.114316	1.21615	TRAV8-2	T cell receptor alpha variable 8-2 (from HGNC TRAV8-2)	TRAV8-2	TRAV8-2
uc058zdu.1|TRAV8-4	0.0392514	down	2.36884	-2.36884	-1.24418	1.17784	2.79011	0.236138	1.48032	TRAV8-4	T cell receptor alpha variable 8-4 (from HGNC TRAV8-4)	TRAV8-4	TRAV8-4
uc058zdx.1|TRAV8-6	0.0236876	down	2.35147	-2.35147	-1.23356	1.00454	2.36215	0.00653887	1.2401	TRAV8-6	T cell receptor alpha variable 8-6 (from HGNC TRAV8-6)	TRAV8-6	TRAV8-6
uc284qbj.1,uc284qej.1|TRBJ1-1	0.0226104	down	2.65575	-2.65575	-1.40912	1.3913	3.69493	0.476429	1.88555	TRBJ1-1	T cell receptor beta joining 1-1 (from HGNC TRBJ1-1)	TRBJ1-1	TRBJ1-1
uc284qbk.1,uc284qek.1|TRBJ1-2	0.0487342	down	2.80475	-2.80475	-1.48787	1.06818	2.99599	0.0951573	1.58303	TRBJ1-2	T cell receptor beta joining 1-2 (from HGNC TRBJ1-2)	TRBJ1-2	TRBJ1-2
uc064cxs.1|TRGJP	0.0204111	down	3.13869	-3.13869	-1.65016	1.05364	3.30705	0.0753798	1.72554	TRGJP	T cell receptor gamma joining P (from HGNC TRGJP)	TRGJP	TRGJP
uc064cyc.1|TRGV2	0.006876	down	2.74682	-2.74682	-1.45776	1.16129	3.18984	0.215724	1.67348	TRGV2	The sequence shown here is derived from an Ensembl automatic analysis pipeline and should be considered as preliminary data. (from UniProt A0A075B6R0)	TRGV2	TRGV2
uc064cxx.1|TRGV8	0.0213804	down	2.56934	-2.56934	-1.3614	1.06839	2.74505	0.0954372	1.45683	TRGV8	T cell receptor gamma variable 8 (from HGNC TRGV8)	TRGV8	TRGV8
uc001mwi.3,uc058akf.1|TRIM44	0.0265054	down	2.02903	-2.02903	-1.02079	4.0235	8.16381	2.00845	3.02924	TRIM44	tripartite motif containing 44 (TRIM44), mRNA. (from RefSeq NM_017583)///tripartite motif containing 44 (from HGNC TRIM44)	TRIM44	TRIM44
uc060kei.1,uc060kej.1,uc002jpx.4,uc060kek.1,uc060kel.1,uc060kem.1|TRIM65	0.00740966	down	2.22979	-2.22979	-1.15691	1.46095	3.25763	0.546911	1.70382	TRIM65	The sequence shown here is derived from an Ensembl automatic analysis pipeline and should be considered as preliminary data. (from UniProt K7EJ59)///The sequence shown here is derived from an Ensembl automatic analysis pipeline and should be considered as preliminary data. (from UniProt K7EM44)///"tripartite motif containing 65 (TRIM65), transcript variant 1, mRNA. (from RefSeq NM_173547)"///The …	TRIM65	TRIM65
uc057fct.1,uc001cem.5,uc057fcu.1,uc057fcv.1,uc057fcw.1,uc057fcx.1,uc057fcy.1,uc057fcz.1,uc057fda.1,uc057fdb.1,uc057fdc.1,uc057fdd.1,uc057fde.1,uc057fdf.1,uc057fdg.1|TRIT1	0.000920128	down	2.47827	-2.47827	-1.30933	1.46111	3.62102	0.547065	1.8564	TRIT1	Catalyzes the transfer of a dimethylallyl group onto the adenine at position 37 of both cytosolic and mitochondrial tRNAs, leading to the formation of N6-(dimethylallyl)adenosine (i(6)A). (from UniProt Q9H3H1)///Belongs to the IPP transferase family. (from UniProt S4R2Z0)///"tRNA isopentenyltransferase 1 (TRIT1), transcript variant 1, mRNA. (from RefSeq NM_017646)"///The sequence shown here is de…	TRIT1	TRIT1
uc001lsd.2,uc001lsf.2,uc001lse.1,uc001lsg.1,uc057xpf.1,uc057xpg.1,uc001lsi.1,uc057xph.1,uc057xpi.1,uc001lsj.1,uc057xpj.1,uc057xpk.1,uc057xpl.1,uc057xpm.1,uc057xpn.1,uc057xpo.1,uc057xpp.1,uc057xpr.1,uc057xps.1,uc057xpt.1|TSPAN4	0.0342424	down	2.07033	-2.07033	-1.04986	1.24464	2.57682	0.315729	1.36559	TSPAN4	tetraspanin 4 (TSPAN4), transcript variant 5, mRNA. (from RefSeq NM_003271)///"tetraspanin 4 (TSPAN4), transcript variant 6, mRNA. (from RefSeq NM_001025238)"///"tetraspanin 4 (TSPAN4), transcript variant 7, mRNA. (from RefSeq NM_001025239)"///"tetraspanin 4 (TSPAN4), transcript variant 4, mRNA. (from RefSeq NM_001025236)"///The sequence shown here is derived from an Ensembl automatic analysis pi…	TSPAN4	TSPAN4
uc001xmi.2|TTC9	0.00707304	down	2.46274	-2.46274	-1.30027	1.12966	2.78206	0.175888	1.47616	TTC9	tetratricopeptide repeat domain 9 (TTC9), mRNA. (from RefSeq NM_015351)	TTC9	TTC9
uc002jkc.4,uc010wqw.3,uc060jnm.1,uc060jnn.1,uc060jno.1,uc002jkd.4,uc060jnp.1,uc060jnq.1,uc060jnr.1|TTYH2	0.00417345	down	2.67599	-2.67599	-1.42007	1.03634	2.77323	0.0514939	1.47157	TTYH2	tweety family member 2 (TTYH2), transcript variant 1, mRNA. (from RefSeq NM_032646)///Probable chloride channel. (from UniProt B4DKD1)///tweety family member 2 (from HGNC TTYH2)///Probable chloride channel. (from UniProt J3KRY9)///"tweety family member 2 (TTYH2), transcript variant 2, mRNA. (from RefSeq NM_052869)"///Probable chloride channel. (from UniProt J3KSH7)	TTYH2	TTYH2
uc063snm.1,uc063snn.1,uc063snp.1,uc003qrf.4,uc003qrg.4,uc063snq.1,uc063snt.1|TULP4	0.00297658	down	2.24858	-2.24858	-1.16902	2.16145	4.86021	1.112	2.28102	TULP4	tubby like protein 4 (from HGNC TULP4)///"tubby like protein 4 (TULP4), transcript variant 1, mRNA. (from RefSeq NM_020245)"///"tubby like protein 4 (TULP4), transcript variant 2, mRNA. (from RefSeq NM_001007466)"///Contains SOCS box domain. (from UniProt A0A087WYH3)	TULP4	TULP4
uc003gxx.4,uc062wkn.1,uc062wko.1,uc062wkp.1,uc062wkq.1,uc062wkr.1|TXK	0.0488629	down	2.21943	-2.21943	-1.15019	3.91472	8.68842	1.96891	3.11909	TXK	TXK tyrosine kinase (TXK), mRNA. (from RefSeq NM_003328)///The sequence shown here is derived from an Ensembl automatic analysis pipeline and should be considered as preliminary data. (from UniProt D6R9F2)///The sequence shown here is derived from an Ensembl automatic analysis pipeline and should be considered as preliminary data. (from UniProt D6RA14)///The sequence shown here is derived from an…	TXK	TXK
uc062hme.1,uc062hmf.1,uc062hmg.1,uc003ccg.3,uc062hmh.1,uc062hmi.1,uc062hml.1|UBE2E2	0.0077797	down	2.06104	-2.06104	-1.04337	1.46138	3.01195	0.547328	1.5907	UBE2E2	Accepts ubiquitin from the E1 complex and catalyzes its covalent attachment to other proteins. In vitro catalyzes 'Lys- 11'- and 'Lys-48'-, as well as 'Lys-63'-linked polyubiquitination. Catalyzes the ISGylation of influenza A virus NS1 protein. (from UniProt Q96LR5)///The sequence shown here is derived from an Ensembl automatic analysis pipeline and should be considered as preliminary data. (fro…	UBE2E2	UBE2E2
uc004bft.4,uc064vbk.1,uc064vbl.1,uc064vbm.1,uc064vbn.1|UGCG	0.000517645	up	2.78256	2.78256	1.47641	45.0316	16.1835	5.49287	4.01645	UGCG	UDP-glucose ceramide glucosyltransferase (UGCG), mRNA. (from RefSeq NM_003358)///UDP-glucose ceramide glucosyltransferase (from HGNC UGCG)	UGCG	UGCG
uc060cod.1,uc002gwm.5,uc002gwn.4,uc060coe.1,uc060cof.1,uc060cog.1,uc060coh.1,uc060coi.1,uc060coj.1,uc060cok.1,uc060col.1|ULK2	0.00588805	down	2.41622	-2.41622	-1.27275	1.27139	3.07197	0.34641	1.61916	ULK2	unc-51 like autophagy activating kinase 2 (from HGNC ULK2)///"unc-51 like autophagy activating kinase 2 (ULK2), transcript variant 2, mRNA. (from RefSeq NM_001142610)"///"unc-51 like autophagy activating kinase 2 (ULK2), transcript variant 1, mRNA. (from RefSeq NM_014683)"///The sequence shown here is derived from an Ensembl automatic analysis pipeline and should be considered as preliminary data…	ULK2	ULK2
uc001poh.4,uc001pog.4,uc010rwy.3,uc058hme.1,uc058hmf.1,uc058hmg.1,uc058hmh.1,uc001poj.4,uc058hmi.1,uc058hmj.1,uc058hmk.1,uc058hmm.1,uc058hmn.1,uc058hmo.1,uc058hmp.1|USP28	0.0207886	down	2.14071	-2.14071	-1.09809	2.92753	6.26698	1.54968	2.64777	USP28	ubiquitin specific peptidase 28 (USP28), transcript variant 1, mRNA. (from RefSeq NM_020886)///Contains USP domain. (from UniProt G3V1N5)///"ubiquitin specific peptidase 28 (USP28), transcript variant 2, mRNA. (from RefSeq NM_001301029)"///ubiquitin specific peptidase 28 (from HGNC USP28)///The sequence shown here is derived from an Ensembl automatic analysis pipeline and should be considered as …	USP28	USP28
uc003hfo.3|UTP3	0.00127847	down	2.06589	-2.06589	-1.04676	3.19594	6.60244	1.67624	2.723	UTP3	UTP3, small subunit processome component homolog (S. cerevisiae) (UTP3), mRNA. (from RefSeq NM_020368)	UTP3	UTP3
uc003qdo.4|VNN1	0.00800123	up	4.58892	4.58892	2.19815	114.007	24.844	6.83298	4.63482	VNN1	vanin 1 (VNN1), mRNA. (from RefSeq NM_004666)	VNN1	VNN1
uc062cgc.1,uc002zxt.4|VPREB3	0.0228231	down	2.20505	-2.20505	-1.14081	1.24511	2.74552	0.316272	1.45708	VPREB3	The sequence shown here is derived from an Ensembl automatic analysis pipeline and should be considered as preliminary data. (from UniProt A8MX21)///"pre-B lymphocyte 3 (VPREB3), mRNA. (from RefSeq NM_013378)"	VPREB3	VPREB3
uc059chs.1,uc059cht.1,uc031qox.2,uc059chv.1|WDR89	0.0199612	down	2.06757	-2.06757	-1.04793	2.00669	4.14897	1.00482	2.05275	WDR89	WD repeat domain 89 (WDR89), transcript variant 2, mRNA. (from RefSeq NM_080666)///Contains 6 WD repeats. (from UniProt Q96FK6)///"WD repeat domain 89 (WDR89), transcript variant 3, mRNA. (from RefSeq NM_001258272)"///The sequence shown here is derived from an Ensembl automatic analysis pipeline and should be considered as preliminary data. (from UniProt G3V4B8)	WDR89	WDR89
uc061yit.1|WI2-87327B8.2	0.0113334	up	2.41978	2.41978	1.27488	4.12654	1.70533	2.04493	0.770054	WI2-87327B8.2	WI2-87327B8.2 (from geneSymbol)	WI2-87327B8.2	WI2-87327B8.2
uc001gfn.4|XCL2	0.0337785	down	2.22902	-2.22902	-1.15641	1.41604	3.15639	0.501866	1.65828	XCL2	X-C motif chemokine ligand 2 (XCL2), mRNA. (from RefSeq NM_003175)	XCL2	XCL2
uc010kid.4,uc063sec.1,uc063sed.1,uc063see.1,uc063sef.1|ZC3H12D	0.0315146	down	2.02096	-2.02096	-1.01504	1.37546	2.77974	0.459912	1.47495	ZC3H12D	zinc finger CCCH-type containing 12D (ZC3H12D), mRNA. (from RefSeq NM_207360)///zinc finger CCCH-type containing 12D (from HGNC ZC3H12D)///The sequence shown here is derived from an Ensembl automatic analysis pipeline and should be considered as preliminary data. (from UniProt H0Y4Y6)///The sequence shown here is derived from an Ensembl automatic analysis pipeline and should be considered as prel…	ZC3H12D	ZC3H12D
uc003fwc.4,uc062rzr.1,uc010iaa.4,uc010iab.4,uc062rzs.1,uc062rzt.1,uc062rzv.1|ZDHHC19	0.0422858	up	2.57713	2.57713	1.36577	4.14493	1.60835	2.05135	0.685579	ZDHHC19	zinc finger DHHC-type containing 19 (ZDHHC19), mRNA. (from RefSeq NM_001039617)///"zinc finger, DHHC-type containing 19 (from HGNC ZDHHC19)"///Palmitoyl-CoA + [protein]-L-cysteine = [protein]-S-palmitoyl-L-cysteine + CoA. (from UniProt Q8WVZ1)	ZDHHC19	ZDHHC19
uc059wgs.1,uc059wgt.1,uc059wgu.1,uc059wgv.1,uc010cff.4,uc002ewd.4,uc059wgx.1,uc059wgy.1,uc059wgz.1,uc059wha.1,uc059whb.1,uc059whc.1,uc031qws.2,uc059whd.1,uc059whe.1,uc002ewe.3,uc059whf.1,uc059whg.1,uc059whh.1|ZFP90	0.0137877	down	2.02979	-2.02979	-1.02133	1.52367	3.09273	0.607549	1.62888	ZFP90	The sequence shown here is derived from an Ensembl automatic analysis pipeline and should be considered as preliminary data. (from UniProt I3L3M0)///The sequence shown here is derived from an Ensembl automatic analysis pipeline and should be considered as preliminary data. (from UniProt I3L0T2)///The sequence shown here is derived from an Ensembl automatic analysis pipeline and should be consider…	ZFP90	ZFP90
uc058ows.1,uc001sfz.4,uc001sfw.2,uc058owt.1,uc001sfy.4,uc001sfx.2,uc058owu.1,uc010sov.2,uc058owv.1,uc058oww.1,uc058owx.1,uc058owy.1,uc058owz.1,uc058oxa.1,uc058oxb.1|ZNF385A	0.00493683	down	2.64968	-2.64968	-1.40582	1.75235	4.64318	0.809293	2.21511	ZNF385A	RNA-binding protein that affects the localization and the translation of a subset of mRNA. May play a role in adipogenesis through binding to the 3'-UTR of CEBPA mRNA and regulation of its translation. Targets ITPR1 mRNA to dendrites in Purkinje cells, and may regulate its activity-dependent translation. With ELAVL1, binds the 3'-UTR of p53/TP53 mRNAs to control their nuclear export induced by CD…	ZNF385A	ZNF385A
uc060xry.1,uc060xrz.1,uc060xsb.1,uc060xsc.1,uc060xsd.1,uc060xse.1,uc002ofl.4,uc060xsj.1,uc060xsk.1|ZNF420	0.00763346	down	2.07893	-2.07893	-1.05584	1.0953	2.27705	0.13133	1.18717	ZNF420	The sequence shown here is derived from an Ensembl automatic analysis pipeline and should be considered as preliminary data. (from UniProt K7ERS3)///The sequence shown here is derived from an Ensembl automatic analysis pipeline and should be considered as preliminary data. (from UniProt K7ELF6)///The sequence shown here is derived from an Ensembl automatic analysis pipeline and should be consider…	ZNF420	ZNF420
uc061dmh.1,uc002qpw.6,uc061dmi.1,uc061dmj.1|ZNF551	0.00504024	down	2.24721	-2.24721	-1.16813	1.10492	2.48299	0.143941	1.31208	ZNF551	zinc finger protein 551 (ZNF551), transcript variant 2, mRNA. (from RefSeq NM_001270938)///"zinc finger protein 551 (ZNF551), transcript variant 1, mRNA. (from RefSeq NM_138347)"///zinc finger protein 551 (from HGNC ZNF551)///The sequence shown here is derived from an Ensembl automatic analysis pipeline and should be considered as preliminary data. (from UniProt M0R209)	ZNF551	ZNF551
uc002mle.5,uc021uok.2,uc060syo.1,uc060syp.1,uc002mlf.4,uc060syq.1,uc010dwk.3,uc060syu.1,uc060sza.1,uc060szc.1,uc060szd.1,uc060sze.2,uc060szh.1,uc060szk.1|ZNF559	0.00946836	down	2.11678	-2.11678	-1.08187	1.79824	3.80648	0.846584	1.92846	ZNF559	zinc finger protein 559 (ZNF559), transcript variant 4, mRNA. (from RefSeq NM_001202408)///"zinc finger protein 559 (ZNF559), transcript variant 2, mRNA. (from RefSeq NM_032497)"///The sequence shown here is derived from an Ensembl automatic analysis pipeline and should be considered as preliminary data. (from UniProt K7EQI4)///"zinc finger protein 559 (ZNF559), transcript variant 7, mRNA. (from …	ZNF559	ZNF559
uc061cej.1,uc061cek.1,uc010epy.4,uc010epv.4,uc061cem.1,uc002pzu.5,uc002pzv.5,uc061cen.1,uc061ceo.1,uc061cep.1,uc061ceq.1,uc061cer.1,uc061ces.1,uc061cet.1,uc061ceu.1,uc061cev.1,uc061cew.1,uc061cey.1,uc061cez.1|ZNF83	0.0195906	down	2.11717	-2.11717	-1.08214	1.82274	3.85906	0.866111	1.94825	ZNF83	The sequence shown here is derived from an Ensembl automatic analysis pipeline and should be considered as preliminary data. (from UniProt M0R287)///The sequence shown here is derived from an Ensembl automatic analysis pipeline and should be considered as preliminary data. (from UniProt M0R183)///"zinc finger protein 83 (ZNF83), transcript variant 5, mRNA. (from RefSeq NM_018300)"///"zinc finger …	ZNF83	ZNF83

## Sheet: selected graph
Gene_ID	p ([fatal] Vs [ok])	Regulation ([fatal] Vs [ok])	FC (abs) ([fatal] Vs [ok])	FC ([fatal] Vs [ok])	Log FC ([fatal] Vs [ok])	[fatal](raw)	[ok](raw)	[fatal](normalized)	[ok](normalized)	GeneSym	Description	gene ID_1	gene ID
uc011eab.3,uc003pnw.4,uc063qcq.1,uc063qct.1,uc063qcu.1,uc063qcv.1,uc063qcw.1,uc063qcx.1,uc063qcy.1,uc063qcz.1|BACH2	0.0414369	down	2.01463	-2.01463	-1.01052	1.52682	3.07598	0.610528	1.62105	BACH2	BTB domain and CNC homolog 2 (BACH2), transcript variant 1, mRNA. (from RefSeq NM_021813)///"BTB domain and CNC homolog 2 (BACH2), transcript variant 2, mRNA. (from RefSeq NM_001170794)"///Transcriptional regulator that acts as repressor or activator. Binds to Maf recognition elements (MARE). Play important roles in coordinating transcription activation and repression by MAFK (By similarity). Ind…	BACH2	BACH2
uc003csj.3|CAMP	0.0218349	up	3.4652	3.4652	1.79294	92.6928	26.7496	6.53439	4.74145	CAMP	cathelicidin antimicrobial peptide (CAMP), mRNA. (from RefSeq NM_004345)	CAMP	CAMP
uc062izs.1,uc062izt.1|CCR5	0.0214274	down	2.56502	-2.56502	-1.35897	1.58707	4.07086	0.666364	2.02533	CCR5/CCR6	chemokine (C-C motif) receptor 5 (gene/pseudogene) (CCR5), transcript variant B, mRNA. (from RefSeq NM_001100168)///Belongs to the G-protein coupled receptor 1 family. (from UniProt Q38L21)	CCR5	CCR5
uc058kkv.1,uc001qqv.3,uc058kkw.1,uc058kkx.1,uc009zez.3,uc009zfb.3,uc058kky.1,uc058kkz.1,uc058kla.1,uc058klb.1,uc058klc.1,uc058kld.1|CD4	0.0170719	down	3.461	-3.461	-1.79119	4.23927	14.6721	2.08382	3.87501	CD4	CD4 molecule (from HGNC CD4)///"CD4 molecule (CD4), transcript variant 1, mRNA. (from RefSeq NM_000616)"///The sequence shown here is derived from an Ensembl automatic analysis pipeline and should be considered as preliminary data. (from UniProt F5H480)///The sequence shown here is derived from an Ensembl automatic analysis pipeline and should be considered as preliminary data. (from UniProt F5GY…	CD4	CD4
uc001pyj.4,uc001pyk.4,uc058iom.1|CRTAM	0.0390456	down	2.18985	-2.18985	-1.13083	1.11547	2.44271	0.157652	1.28848	CRTAM	cytotoxic and regulatory T-cell molecule (CRTAM), transcript variant 1, mRNA. (from RefSeq NM_019604)///"cytotoxic and regulatory T-cell molecule (CRTAM), transcript variant 2, mRNA. (from RefSeq NM_001304782)"///cytotoxic and regulatory T cell molecule (from HGNC CRTAM)	CRTAM	CRTAM
uc003hhk.5|CXCL5	0.00546084	up	2.63306	2.63306	1.39674	8.4251	3.19974	3.07469	1.67796	CXCL5	C-X-C motif chemokine ligand 5 (CXCL5), mRNA. (from RefSeq NM_002994)	CXCL5	CXCL5
uc011mpx.3,uc004eaf.3|CXCR3	0.00230914	down	2.66657	-2.66657	-1.41499	1.53145	4.08373	0.6149	2.02989	CXCR3/5/6	chemokine (C-X-C motif) receptor 3 (CXCR3), transcript variant 2, mRNA. (from RefSeq NM_001142797)///"chemokine (C-X-C motif) receptor 3 (CXCR3), transcript variant 1, mRNA. (from RefSeq NM_001504)"	CXCR3	CXCR3
uc064kbf.1,uc003wqv.2|DEFA1	0.0224529	up	8.29392	8.29392	3.05205	57.3807	6.91841	5.84249	2.79044	DEFA1/DEFA3	Defensin 1 and defensin 2 have antibacterial, fungicide and antiviral activities. Has antimicrobial activity against Gram- negative and Gram-positive bacteria. Defensins are thought to kill microbes by permeabilizing their plasma membrane. (from UniProt P59665)///"defensin alpha 1 (DEFA1), mRNA. (from RefSeq NM_004084)"	DEFA1	DEFA1
uc061saf.1,uc061sag.1,uc061sah.1,uc061sai.1,uc061saj.1,uc002ven.5,uc061sak.1,uc061sal.1,uc061sam.1,uc061san.1,uc061sao.1,uc061sap.1,uc061saq.1,uc061sar.1|IKZF2	0.0218278	down	2.65789	-2.65789	-1.41028	1.44149	3.8313	0.527556	1.93784	IKZF2/IKZF3	The sequence shown here is derived from an Ensembl automatic analysis pipeline and should be considered as preliminary data. (from UniProt A0A0A0MSL2)///The sequence shown here is derived from an Ensembl automatic analysis pipeline and should be considered as preliminary data. (from UniProt A0A0A0MT14)///IKAROS family zinc finger 2 (Helios) (from HGNC IKZF2)///"IKAROS family zinc finger 2 (IKZF2)…	IKZF2	IKZF2
uc003aqv.2,uc062dwg.1,uc062dwh.1,uc062dwi.1,uc062dwk.1,uc062dwl.1,uc062dwm.1|IL2RB	0.0291501	down	2.90334	-2.90334	-1.53771	3.39808	9.86579	1.76472	3.30244	IL2RB	interleukin 2 receptor subunit beta (IL2RB), mRNA. (from RefSeq NM_000878)///"interleukin 2 receptor, beta (from HGNC IL2RB)"///The sequence shown here is derived from an Ensembl automatic analysis pipeline and should be considered as preliminary data. (from UniProt B0QYC0)///The sequence shown here is derived from an Ensembl automatic analysis pipeline and should be considered as preliminary dat…	IL2RB	IL2RB
uc003cpq.5,uc003fzr.4,uc010hjh.5,uc062izy.1,uc062izz.1,uc062jaa.1,uc062jab.1,uc062jac.1,uc062jad.1|LTF	0.00856786	up	7.48689	7.48689	2.90437	329.302	43.9838	8.36327	5.4589	LTF	lactotransferrin (LTF), transcript variant 1, mRNA. (from RefSeq NM_002343)///"lactotransferrin (LTF), transcript variant 2, mRNA. (from RefSeq NM_001199149)"///Belongs to the transferrin family. (from UniProt E7ER44)///The sequence shown here is derived from an Ensembl automatic analysis pipeline and should be considered as preliminary data. (from UniProt E7EQB2)///lactotransferrin (from HGNC LT…	LTF	LTF
uc001phe.2,uc058gvy.1,uc058gvz.1,uc058gwa.1,uc058gwb.1,uc058gwc.1|MMP8	0.0024924	up	14.459	14.459	3.85389	154.256	10.6685	7.26919	3.41529	MMP8	matrix metallopeptidase 8 (MMP8), transcript variant 1, mRNA. (from RefSeq NM_002424)///The sequence shown here is derived from an Ensembl automatic analysis pipeline and should be considered as preliminary data. (from UniProt E9PL87)///Contains hemopexin repeats. (from UniProt H7C1M3)///The sequence shown here is derived from an Ensembl automatic analysis pipeline and should be considered as pre…	MMP8	MMP8
uc002ivu.1,uc060hxj.1,uc060hxk.1,uc060hxl.1,uc060hxm.1|MPO	0.0381939	up	5.1444	5.1444	2.363	42.8343	8.32639	5.42069	3.05769	MPO	myeloperoxidase (MPO), mRNA. (from RefSeq NM_000250)///The sequence shown here is derived from an Ensembl automatic analysis pipeline and should be considered as preliminary data. (from UniProt J3QSF7)///myeloperoxidase (from HGNC MPO)	MPO	MPO
uc057laz.1,uc001fbs.3,uc057lba.1|S100A8	0.00124549	up	3.04735	3.04735	1.60755	7089.39	2326.41	12.7914	11.1839	S100A8/A9	S100A8 is a calcium- and zinc-binding protein which plays a prominent role in the regulation of inflammatory processes and immune response. It can induce neutrophil chemotaxis and adhesion. Predominantly found as calprotectin (S100A8/A9) which has a wide plethora of intra- and extracellular functions. The intracellular functions include: facilitating leukocyte arachidonic acid trafficking and met…	S100A8	S100A8
uc001fbq.3|S100A9	0.00205983	up	2.59609	2.59609	1.37634	16530.2	6367.35	14.0128	12.6365	S100A9	S100 calcium binding protein A9 (S100A9), mRNA. (from RefSeq NM_002965)	S100A9	S100A9
uc003lbf.5,uc063hfn.1,uc063hfo.1,uc063hfp.1,uc063hfq.1,uc063hfr.1,uc063hfs.1,uc063hft.1,uc063hfu.1,uc063hfv.1,uc063hfw.1,uc063hfx.1,uc063hfy.1,uc063hfz.1,uc063hga.1|TGFBI	0.0205696	down	3.79539	-3.79539	-1.92425	6.38533	24.2348	2.67476	4.59901	TGFBI	transforming growth factor beta induced (TGFBI), mRNA. (from RefSeq NM_000358)///"transforming growth factor, beta-induced, 68kDa (from HGNC TGFBI)"///The sequence shown here is derived from an Ensembl automatic analysis pipeline and should be considered as preliminary data. (from UniProt H0Y8M8)///The sequence shown here is derived from an Ensembl automatic analysis pipeline and should be consid…	TGFBI	TGFBI
uc058zfr.1|TRAJ52	0.0300199	down	3.1206	-3.1206	-1.64182	1.099	3.42953	0.136186	1.77801	TRAJ52	The sequence shown here is derived from an Ensembl automatic analysis pipeline and should be considered as preliminary data. (from UniProt A0A075B6W2)	TRAJ52	TRAJ52
Closely related-
uc010kkm.3,uc003qvn.5,uc003qvm.5|CCR6	0.00992818	down	2.68216	-2.68216	-1.4234	1.29046	3.46122	0.367886	1.79128	CCR6	chemokine (C-C motif) receptor 6 (CCR6), transcript variant 1, mRNA. (from RefSeq NM_004367)///"chemokine (C-C motif) receptor 6 (CCR6), transcript variant 2, mRNA. (from RefSeq NM_031409)"///Receptor for a C-C type chemokine. Binds to MIP-3- alpha/LARC and subsequently transduces a signal by increasing the intracellular calcium ions level. (from UniProt P51684)	CCR6	CCR6
uc001pue.5|CXCR5	0.0147917	down	2.31384	-2.31384	-1.21029	1.57267	3.6389	0.653212	1.8635	CXCR5	chemokine (C-X-C motif) receptor 5 (CXCR5), transcript variant 1, mRNA. (from RefSeq NM_001716)	CXCR5	CXCR5
uc064kbh.1,uc003wqz.3|DEFA3	0.0142835	up	9.91082	9.91082	3.309	461.213	46.5363	8.84929	5.54028	DEFA3	defensin, alpha 3, neutrophil-specific (from HGNC DEFA3)///"defensin alpha 3 (DEFA3), mRNA. (from RefSeq NM_005217)"	DEFA3	DEFA3
uc002hsu.4,uc002htb.6,uc060eua.1,uc060eub.1,uc010cwd.5,uc010cwe.5,uc010cwg.5,uc010cwh.5,uc010cwf.5,uc002hsv.5,uc002htd.5,uc010wel.4,uc002hta.5,uc002hsy.5,uc002hsw.5,uc002hsx.5,uc002hsz.5|IKZF3	0.0330413	down	2.20225	-2.20225	-1.13897	9.39254	20.6847	3.23152	4.37049	IKZF3	IKAROS family zinc finger 3 (IKZF3), transcript variant 1, mRNA. (from RefSeq NM_012481)///"IKAROS family zinc finger 3 (IKZF3), transcript variant 15, mRNA. (from RefSeq NM_001284515)"///"Transcription factor that plays an important role in the regulation of lymphocyte differentiation. Plays an essential role in regulation of B-cell differentiation, proliferation and maturation to an effector st…	IKZF3	IKZF3
uc059kor.1,uc002aqj.4,uc059kos.1,uc059kot.1,uc059kou.1,uc010ujr.3,uc059kov.1,uc010ujs.3,uc059kow.1,uc010ujt.3,uc059koy.1,uc059koz.1,uc059kpa.1,uc059kpb.1,uc059kpc.1|SMAD3	0.0147456	down	2.04992	-2.04992	-1.03557	2.53277	5.19198	1.34072	2.37629	SMAD3	The sequence shown here is derived from an Ensembl automatic analysis pipeline and should be considered as preliminary data. (from UniProt H0YL71)///"SMAD family member 3 (SMAD3), transcript variant 1, mRNA. (from RefSeq NM_005902)"///SMAD family member 3 (from HGNC SMAD3)///The sequence shown here is derived from an Ensembl automatic analysis pipeline and should be considered as preliminary data…	SMAD3	SMAD3
