# Supplementary material for: RNA Sequencing in COVID-19 patients identifies neutrophil activation biomarkers as a promising diagnostic platform for infections
Source: PLoS One. 2022 Jan 26;17(1):e0261679. doi: 10.1371/journal.pone.0261679 (PMC8791486; doi:10.1371/journal.pone.0261679)
Supplement: S6 Table — (XLSX) [file pone.0261679.s006.xlsx]

## Sheet: Sheet1
Supplementary Table 5. DEGs from present RNAseq matching single cell sequencing study by Notabartolo et al.												6 mild vs 11 severe
This list of 22 overlapping genes is derived from the parent list reported in Supplementary Table 2 of 758 DEG.												scRNAseq of PBMC
#corrected p-value cut-off:0.001												Set1: 758
#Fold change cut-off:2.0					TOTAL	758						Set2: 71
#Selected Test : T Test unpaired					UP	155						Overlap: 22
#Entity List: All Entities					DOWN	603						Total number of genes: 44000
#Interpretation: Severity
#p-value computation: Asymptotic												Representation factor: 18.0
#Multiple Testing Correction: No Correction												p < 6.322e-22
#												22 overlap
# Technology : GeneSpring.GeneLevel.Generic_SingleColor_ucsc197K_715375657												71 in their list
# Owner : gxuser												Notabartolo
# Created On : Wed Apr 21 09:48:54 EDT 2021												Sci Immunl
Gene_ID	p ([COVID] Vs [CON])	Regulation ([COVID] Vs [CON])	FC (abs) ([COVID] Vs [CON])	FC ([COVID] Vs [CON])	Log FC ([COVID] Vs [CON])	[CON](normalized)	[COVID](normalized)	GeneSym	Description	gene ID_1	gene ID	Fig 3C
uc010kkm.3,uc003qvn.5,uc003qvm.5|CCR6	0.000415389	down	3.10663	-3.10663	-1.63535	2.65311	1.01776	CCR6	chemokine (C-C motif) receptor 6 (CCR6), transcript variant 1, mRNA. (from RefSeq NM_004367)///"chemokine (C-C motif) receptor 6 (CCR6), transcript variant 2, mRNA. (from RefSeq NM_031409)"///Receptor for a C-C type chemokine. Binds to MIP-3- alpha/LARC and subsequently transduces a signal by increasing the intracellular calcium ions level. (from UniProt P51684)	CCR6	CCR6	CCR7,down
uc003xfz.3,uc003xfx.3,uc003xfw.3,uc064llr.1,uc064lls.1,uc064llt.1,uc064llu.1,uc064llv.1,uc064llw.1,uc064llx.1,uc064lly.1,uc064llz.1,uc064lma.1,uc064lmb.1,uc064lmc.1,uc064lmd.1,uc064lme.1|CLU	0.000130257	up	2.66873	2.66873	1.41615	5.19615	6.6123	CLU	clusterin (CLU), transcript variant 1, mRNA. (from RefSeq NM_001831)///"Isoform 1 functions as extracellular chaperone that prevents aggregation of nonnative proteins. Prevents stress- induced aggregation of blood plasma proteins. Inhibits formation of amyloid fibrils by APP, APOC2, B2M, CALCA, CSN3, SNCA and aggregation-prone LYZ variants (in vitro). Does not require ATP. Maintains partially unf…	CLU	CLU	CLU	Complement associated
uc057nea.1,uc057neb.1,uc001ggg.2|F5	8.49642e-05	up	2.51791	2.51791	1.33222	2.85935	4.19157	F5	coagulation factor V (proaccelerin, labile factor) (from HGNC F5)///The sequence shown here is derived from an Ensembl automatic analysis pipeline and should be considered as preliminary data. (from UniProt A0A0A0MRJ7)///"coagulation factor V (F5), mRNA. (from RefSeq NM_000130)"	F5	F5	COAG
uc003kyt.4,uc063gzi.1,uc063gzj.1,uc063gzk.1,uc063gzl.1,uc063gzm.1,uc063gzn.1,uc003kyv.3,uc003kyy.4,uc003kyu.3,uc003kyw.4,uc063gzo.1,uc063gzp.1,uc063gzq.1,uc063gzr.1,uc063gzs.1,uc063gzt.1,uc063gzu.1,uc063gzv.1,uc063gzw.1,uc063gzx.1,uc063gzy.1,uc063gzz.1,uc063haa.1|TCF7	0.000768564	down	3.50225	-3.50225	-1.80828	4.8316	3.02332	TCF7	transcription factor 7 (T-cell specific, HMG-box) (TCF7), transcript variant 1, mRNA. (from RefSeq NM_003202)///"transcription factor 7 (T-cell specific, HMG-box) (from HGNC TCF7)"///"Transcription Factor 7 (T-Cell Specific, HMG-Box). (from UniProt E5RJ51)"///"Transcription Factor 7 (T-Cell Specific, HMG-Box). (from UniProt E5RGQ1)"///"Transcription Factor 7 (T-Cell Specific, HMG-Box) (from UniPr…	TCF7	TCF7	down	T cell
uc002svk.5,uc061lur.1|DUSP2	0.000333239	down	2.52909	-2.52909	-1.33862	2.29908	0.960459	DUSP2	dual specificity phosphatase 2 (DUSP2), mRNA. (from RefSeq NM_004418)///dual specificity phosphatase 2 (from HGNC DUSP2)	DUSP2	DUSP2	DUSP1
uc003xfu.5,uc064lli.1,uc064llj.1,uc064llk.1,uc010luw.5,uc003xfv.5,uc064lll.1,uc064llm.1,uc064lln.1,uc064llo.1,uc064llp.1,uc064llq.1|EPHX2	1.20007e-05	down	2.8111	-2.8111	-1.49114	1.84033	0.349193	EPHX2	epoxide hydrolase 2 (EPHX2), transcript variant 1, mRNA. (from RefSeq NM_001979)///The sequence shown here is derived from an Ensembl automatic analysis pipeline and should be considered as preliminary data. (from UniProt E5RI53)///"epoxide hydrolase 2, cytoplasmic (from HGNC EPHX2)"///The sequence shown here is derived from an Ensembl automatic analysis pipeline and should be considered as preli…	EPHX2	EPHX2	EPHX1
uc062hhn.1,uc062hho.1,uc062hhp.1,uc062hhq.1,uc062hhr.1,uc062hhs.1,uc062hht.1,uc062hhu.1,uc062hhv.1,uc062hhw.1,uc062hhx.1,uc062hhy.1,uc062hhz.1,uc062hia.1,uc062hib.1,uc062hic.1,uc062hid.1,uc062hie.1,uc062hif.1,uc062hig.1,uc062hih.1,uc062hii.1,uc062hij.1,uc062hik.1,uc062hil.1,uc062him.1,uc062hin.1,uc062hio.1,uc062hip.1,uc062hiq.1,uc062hir.1,uc062his.1,uc062hit.1,uc062hiu.1,uc062hiv.1,uc062hiw.1,uc0…	0.000220494	down	2.20731	-2.20731	-1.14229	1.37745	0.235161	SATB1-AS1	SATB1 antisense RNA 1 (from HGNC SATB1-AS1)	SATB1-AS1	SATB1-AS1		GWAS lymphocyte count
uc031rit.2,uc002low.4|GZMM	0.000172652	down	4.01303	-4.01303	-2.00469	4.31572	2.31103	GZMM	granzyme M (GZMM), transcript variant 2, mRNA. (from RefSeq NM_001258351)///"granzyme M (GZMM), transcript variant 1, mRNA. (from RefSeq NM_005317)"	GZMM	GZMM	GZMA GZMB
uc003jpl.2,uc063dpi.1|GZMK	0.000913449	down	4.36111	-4.36111	-2.1247	4.71989	2.59519	GZMK	granzyme K (GZMK), mRNA. (from RefSeq NM_002104)///granzyme K (granzyme 3; tryptase II) (from HGNC GZMK)	GZMK	GZMK	GZMK	Cytolytic T lymphocytes (CTL) and natural killer (NK) cells
uc010sgt.3|KLRB1	7.51136e-06	down	5.37337	-5.37337	-2.42583	4.85329	2.42747	KLRB1	killer cell lectin like receptor B1 (KLRB1), mRNA. (from RefSeq NM_002258)	KLRB1	KLRB1	KLRB1
uc061jtl.1,uc002scy.5,uc061jtm.1,uc061jtn.1,uc061jto.1|LGALSL	0.000391723	up	2.04465	2.04465	1.03185	2.69058	3.72243	LGALSL	lectin, galactoside-binding-like (LGALSL), mRNA. (from RefSeq NM_014181)"///The sequence shown here is derived from an Ensembl automatic analysis pipeline and should be considered as preliminary data. (from UniProt U3KQU5)///The sequence shown here is derived from an Ensembl automatic analysis pipeline and should be considered as preliminary data. (from UniProt F8WF17)///The sequence shown here i…	LGALSL	LGALSL	LGALS2
uc001noo.4,uc058bso.1,uc001non.4,uc001nom.4,uc058bsp.1,uc058bsq.1,uc058bsr.1,uc058bss.1|MS4A3	5.1459e-05	up	7.04557	7.04557	2.81672	0.962131	3.77885	MS4A3	membrane spanning 4-domains A3 (MS4A3), transcript variant 3, mRNA. (from RefSeq NM_001031666)///"membrane-spanning 4-domains, subfamily A, member 3 (hematopoietic cell-specific) (from HGNC MS4A3)"///"membrane spanning 4-domains A3 (MS4A3), transcript variant 2, mRNA. (from RefSeq NM_001031809)"///"membrane spanning 4-domains A3 (MS4A3), transcript variant 1, mRNA. (from RefSeq NM_006138)"///The …	MS4A3	MS4A3	MS4A7
uc001jrf.5,uc009xqg.4|PRF1	0.000555885	down	4.32124	-4.32124	-2.11145	7.09331	4.98186	PRF1	Plays a key role in secretory granule-dependent cell death, and in defense against virus-infected or neoplastic cells. Plays an important role in killing other cells that are recognized as non-self by the immune system, e.g. in transplant rejection or some forms of autoimmune disease. Can insert into the membrane of target cells in its calcium-bound form, oligomerize and form large pores. Promote…	PRF1	PRF1	PRF1
uc003kxo.4,uc003kxp.4,uc063gwg.1,uc063gwh.1,uc063gwi.1,uc011cxf.3,uc063gwj.1,uc063gwk.1|KIF3A	1.85498e-05	down	2.02622	-2.02622	-1.01879	1.40986	0.391073	KIF3A	kinesin family member 3A (KIF3A), transcript variant 3, mRNA. (from RefSeq NM_007054)///"kinesin family member 3A (KIF3A), transcript variant 2, mRNA. (from RefSeq NM_001300792)"///Belongs to the TRAFAC class myosin-kinesin ATPase superfamily. Kinesin family. (from UniProt A0A087X011)///The sequence shown here is derived from an Ensembl automatic analysis pipeline and should be considered as prel…	KIF3A	KIF3A		primary cilia formation
uc001vyl.2|RNASE2	0.000266749	up	3.13864	3.13864	1.65014	4.07897	5.72911	RNASE2	ribonuclease A family member 2 (RNASE2), mRNA. (from RefSeq NM_002934)	RNASE2	RNASE2	RNASE2
uc002agx.4,uc002agw.4,uc002agv.4,uc002agt.5,uc059jyh.1,uc059jyj.1,uc059jyk.1,uc059jyl.1,uc059jyn.1,uc059jyp.1,uc059jyr.1,uc059jyt.1,uc059jza.1,uc059jzb.1|RORA	6.63994e-05	down	2.97312	-2.97312	-1.57198	3.45063	1.87865	RORA	RAR related orphan receptor A (RORA), transcript variant 1, mRNA. (from RefSeq NM_134261)///"RAR related orphan receptor A (RORA), transcript variant 3, mRNA. (from RefSeq NM_002943)"///"RAR related orphan receptor A (RORA), transcript variant 2, mRNA. (from RefSeq NM_134260)"///"RAR related orphan receptor A (RORA), transcript variant 4, mRNA. (from RefSeq NM_134262)"///RAR-related orphan recept…	RORA	RORA	RORC
uc057laz.1,uc001fbs.3,uc057lba.1|S100A8	0.000260069	up	2.98047	2.98047	1.57554	10.4028	11.9783	S100A8	S100A8 is a calcium- and zinc-binding protein which plays a prominent role in the regulation of inflammatory processes and immune response. It can induce neutrophil chemotaxis and adhesion. Predominantly found as calprotectin (S100A8/A9) which has a wide plethora of intra- and extracellular functions. The intracellular functions include: facilitating leukocyte arachidonic acid trafficking and met…	S100A8	S100A8	S100A10	https://www.ncbi.nlm.nih.gov/pmc/articles/PMC7053304/
uc001fbr.2|S100A12	0.000181642	up	4.01991	4.01991	2.00716	7.17099	9.17816	S100A12	S100 calcium binding protein A12 (S100A12), mRNA. (from RefSeq NM_005621)	S100A12	S100A12	S100A12
uc001fbq.3|S100A9	0.000788935	up	2.48693	2.48693	1.31436	11.9922	13.3066	S100A9	S100 calcium binding protein A9 (S100A9), mRNA. (from RefSeq NM_002965)	S100A9	S100A9	S100A9	https://www.ncbi.nlm.nih.gov/pmc/articles/PMC7053304/
uc062izf.1,uc003cpc.2,uc062izg.1,uc010hix.2|CXCR6	0.000300864	down	2.63557	-2.63557	-1.39812	2.08447	0.686357	CXCR6	Receptor for the C-X-C chemokine CXCL16. Used as a coreceptor by SIVs and by strains of HIV-2 and m-tropic HIV-1. (from UniProt O00574)///"chemokine (C-X-C motif) receptor 6 (CXCR6), mRNA. (from RefSeq NM_006564)"	CXCR6	CXCR6	CXCR4
uc058zgt.1|TRAJ20	0.000313061	down	4.70122	-4.70122	-2.23304	4.09962	1.86658	TRAJ20	The sequence shown here is derived from an Ensembl automatic analysis pipeline and should be considered as preliminary data. (from UniProt A0A075B6Z1)	TRAJ20	TRAJ20	TRAJ20
uc058zdk.1|TRAV1-2	7.71773e-06	down	4.28579	-4.28579	-2.09956	2.55877	0.45921	TRAV1-2	T cell receptor alpha variable 1-2 (from HGNC TRAV1-2)	TRAV1-2	TRAV1-2	TRAV1-2
uc064ist.1,uc284qds.1|TRBV20-1	0.00010284	down	2.12286	-2.12286	-1.08601	1.3531	0.267086	TRBV20-1	The sequence shown here is derived from an Ensembl automatic analysis pipeline and should be considered as preliminary data. (from UniProt A0A075B6N2)///T cell receptor beta variable 20-1 (from HGNC TRBV20-1)	TRBV20-1	TRBV20-1	TRBV20
uc001pue.5|CXCR5	0.000757237	down	2.65542	-2.65542	-1.40894	2.60936	1.20042	CXCR5	chemokine (C-X-C motif) receptor 5 (CXCR5), transcript variant 1, mRNA. (from RefSeq NM_001716)	CXCR5	CXCR5	CXCR4
